# Supplementary material for: Pathogenic mechanism of abnormal expression of HDAC3 in ovulatory granulosa cells inducing oocyte maturation disorder and its application in IVM
Source: J Biol Chem. 2025 Feb 10;301(3):108287. doi: 10.1016/j.jbc.2025.108287 (PMC11923827; doi:10.1016/j.jbc.2025.108287)
Supplement: Cut & tag data [file mmc3.xlsx]

## Sheet: H4_HDAC3_peaks
seqnames	start	end	width	strand	length	abs_summit	pileup	X.log10.pvalue.	fold_enrichment	X.log10.qvalue.	name	annotation	geneChr	geneStart	geneEnd	geneLength	geneStrand	geneId	transcriptId	distanceToTSS
chr1	7397677	7397914	238	*	238	7397722	8	9.90914	6.71642	4.90254	1-HDAC3_peak_1	Distal Intergenic	1	7088920	7173628	84709	1	Pcmtd1	NM_183028	308757
chr1	10037951	10038150	200	*	200	10038080	5	6.10598	4.61538	2.20419	1-HDAC3_peak_2	Promoter (<=1kb)	1	10024600	10038159	13560	2	Cops5	NM_001277101	9
chr1	10101985	10102184	200	*	200	10102170	6	7.89624	5.55556	3.34931	1-HDAC3_peak_3	Intron (NM_026493/Cspp1, intron 16 of 29)	1	10038218	10136768	98551	1	Cspp1	NM_026493	63767
chr1	13372622	13372821	200	*	200	13372731	8	8.46401	6	3.78257	1-HDAC3_peak_4	Promoter (<=1kb)	1	13139105	13372429	233325	2	Ncoa2	NM_001302702	-193
chr1	20744038	20744237	200	*	200	20744110	7	8.11363	5.7971	3.49734	1-HDAC3_peak_5	Distal Intergenic	1	20730905	20734496	3592	1	Il17a	NM_010552	13133
chr1	24612300	24613819	1520	*	1520	24612727	106	74.2361	10.7863	67.2415	1-HDAC3_peak_6	Distal Intergenic	1	24257683	24587437	329755	2	Col19a1	NM_007733	-24863
chr1	37864950	37865496	547	*	547	37865211	9	8.15876	5.74713	3.53411	1-HDAC3_peak_7	Promoter (<=1kb)	1	37754572	37865082	110511	2	Tsga10	NM_207228	0
chr1	37997030	37997229	200	*	200	37997073	7	7.78128	5.6338	3.32551	1-HDAC3_peak_8	Promoter (<=1kb)	1	37983867	37997208	13342	2	Txndc9	NM_172054	0
chr1	40301606	40301805	200	*	200	40301734	5	5.94521	4.54545	2.08672	1-HDAC3_peak_9	Intron (NM_008362/Il1r1, intron 7 of 10)	1	40324627	40365471	40845	1	Il1rl2	NM_133193	-22822
chr1	43934042	43934241	200	*	200	43934176	7	7.78128	5.6338	3.32551	1-HDAC3_peak_10	Promoter (<=1kb)	1	43934007	44002971	68965	1	Tpp2	NM_009418	35
chr1	45795140	45795339	200	*	200	45795289	7	8.68763	6.06061	3.95716	1-HDAC3_peak_11	Promoter (<=1kb)	1	45795501	45823613	28113	1	Wdr75	NM_028599	-162
chr1	50220568	50220769	202	*	202	50220599	10	12.625	8.08824	7.22166	1-HDAC3_peak_12	Distal Intergenic	1	50927523	51187270	259748	1	Tmeff2	NM_019790	-706754
chr1	52233484	52233769	286	*	286	52233577	9	10.1135	6.84932	5.07704	1-HDAC3_peak_13	Promoter (<=1kb)	1	52185281	52233232	47952	2	Gls	NM_001113383	-252
chr1	58392626	58393029	404	*	404	58392971	14	12.7726	7.65306	7.36128	1-HDAC3_peak_14	Promoter (<=1kb)	1	58393136	58406548	13413	1	Bzw1	NM_025824	-107
chr1	59739675	59740015	341	*	341	59739710	7	5.85112	4.54545	2.02786	1-HDAC3_peak_15	Distal Intergenic	1	59764279	59878081	113803	1	Bmpr2	NM_007561	-24264
chr1	59752339	59752603	265	*	265	59752447	11	9.1774	6.06061	4.34552	1-HDAC3_peak_16	Distal Intergenic	1	59764279	59878081	113803	1	Bmpr2	NM_007561	-11676
chr1	59912580	59912926	347	*	347	59912746	9	9.93651	6.75676	4.92229	1-HDAC3_peak_17	Promoter (<=1kb)	1	59913006	59985348	72343	1	Fam117b	NM_001037725	-80
chr1	62252797	62252996	200	*	200	62252810	7	9.13618	6.25	4.31509	1-HDAC3_peak_18	Intron (NM_001081050/Pard3b, intron 15 of 22)	1	62703317	62797091	93775	1	Nrp2	NM_001077406	-450321
chr1	65178317	65178523	207	*	207	65178353	12	8.10772	5.2	3.49734	1-HDAC3_peak_19	Promoter (<=1kb)	1	65158616	65179142	20527	2	Idh1	NM_010497	619
chr1	75168618	75168925	308	*	308	75168796	13	15.8481	9.58904	10.2118	1-HDAC3_peak_20	Promoter (<=1kb)	1	75168646	75171626	2981	1	Zfand2b	NM_001159905	0
chr1	75317280	75317954	675	*	675	75317451	10	7.58214	5.2381	3.18238	1-HDAC3_peak_21	Promoter (<=1kb)	1	75308565	75317637	9073	2	Dnpep	NM_001110831	0
chr1	80986959	80987200	242	*	242	80987111	7	8.90417	6.15385	4.12315	1-HDAC3_peak_22	Distal Intergenic	1	81077317	81271651	194335	1	Nyap2	NM_172849	-90117
chr1	85599370	85599573	204	*	204	85599537	11	12.1078	7.79221	6.76209	1-HDAC3_peak_23	Promoter (<=1kb)	1	85576899	85598810	21912	2	Sp110	NM_030194	-560
chr1	90489679	90489880	202	*	202	90489715	8	10.6446	7.03125	5.50776	1-HDAC3_peak_24	Distal Intergenic	1	90603425	90613341	9917	1	Cops8	NM_133805	-113545
chr1	93478010	93478209	200	*	200	93478075	9	6.50781	4.71698	2.35933	1-HDAC3_peak_25	Promoter (<=1kb)	1	93405940	93478917	72978	2	Hdlbp	NM_133808	708
chr1	93478533	93478945	413	*	413	93478684	20	19.1385	9.90566	13.3936	1-HDAC3_peak_26	Promoter (<=1kb)	1	93405940	93478917	72978	2	Hdlbp	NM_133808	0
chr1	93668830	93669031	202	*	202	93668925	9	7.94583	5.61798	3.3671	1-HDAC3_peak_27	Distal Intergenic	1	93685694	93695762	10069	1	Bok	NM_016778	-16663
chr1	96191870	96192098	229	*	229	96191963	10	13.7938	8.59375	8.28915	1-HDAC3_peak_28	Distal Intergenic	1	95990659	96021758	31100	2	1700063A18Rik	NR_040467	-170112
chr1	97650435	97650668	234	*	234	97650599	11	12.9114	8.21918	7.48689	1-HDAC3_peak_29	Intron (NM_133825/D1Ertd622e, intron 2 of 2)	1	97643902	97662018	18117	2	D1Ertd622e	NM_133825	11350
chr1	97770210	97770409	200	*	200	97770340	7	7.48057	5.47945	3.08943	1-HDAC3_peak_30	Promoter (<=1kb)	1	97770179	97792971	22793	1	Gin1	NM_026250	31
chr1	105281485	105281684	200	*	200	105281527	6	7.89624	5.55556	3.34931	1-HDAC3_peak_31	3' UTR	1	105276917	105356710	79794	2	Rnf152	NM_001160368	75026
chr1	113858327	113858526	200	*	200	113858386	7	9.39815	6.35393	4.48485	1-HDAC3_peak_32	Distal Intergenic	1	115685137	116580674	895538	1	Cntnap5a	NM_001077425	-1826611
chr1	119504559	119504813	255	*	255	119504671	10	9.33348	6.32184	4.46849	1-HDAC3_peak_33	Promoter (<=1kb)	1	119470305	119504782	34478	2	Ralb	NM_022327	0
chr1	125560598	125560886	289	*	289	125560737	8	7.02491	5.17241	2.76364	1-HDAC3_peak_34	Promoter (<=1kb)	1	125561016	125595684	34669	1	Slc35f5	NM_028787	-130
chr1	131527304	131527868	565	*	565	131527683	11	7.83221	5.21739	3.34931	1-HDAC3_peak_35	Promoter (<=1kb)	1	131285251	131527361	242111	2	Srgap2	NM_001081011	0
chr1	133953378	133953630	253	*	253	133953534	8	8.17876	5.84416	3.54715	1-HDAC3_peak_36	Distal Intergenic	1	133910304	133921401	11098	2	Prelp	NM_054077	-31977
chr1	137031906	137032105	200	*	200	137032011	10	9.45645	6.39535	4.53313	1-HDAC3_peak_37	Distal Intergenic	1	136843584	136960448	116865	2	Nr5a2	NM_030676	-71458
chr1	140156491	140156892	402	*	402	140156822	5	6.10598	4.61538	2.20419	1-HDAC3_peak_38	Intron (NM_009888/Cfh, intron 4 of 21)	1	140085855	140183411	97557	2	Cfh	NM_009888	26519
chr1	141602986	141603185	200	*	200	141603013	7	9.39815	6.35393	4.48485	1-HDAC3_peak_39	Distal Intergenic	1	140570176	140656402	86227	2	4930590L20Rik	NR_040604	-946584
chr1	149744947	149745146	200	*	200	149745057	7	8.11363	5.7971	3.49734	1-HDAC3_peak_40	Distal Intergenic	1	149829619	149922439	92821	2	Pla2g4a	NM_001305632	177293
chr1	150392863	150393103	241	*	241	150392980	6	7.67852	5.46875	3.23648	1-HDAC3_peak_41	Promoter (<=1kb)	1	150361311	150393055	31745	2	BC003331	NM_001077237	0
chr1	151177715	151177914	200	*	200	151177744	4	5.09812	3.96825	1.47301	1-HDAC3_peak_42	Distal Intergenic	1	151138034	151144095	6062	1	C730036E19Rik	NR_038011	39681
chr1	153899947	153900184	238	*	238	153900065	13	10.6047	6.54206	5.48444	1-HDAC3_peak_43	Promoter (<=1kb)	1	153899929	153909723	9795	1	Glul	NM_008131	18
chr1	155417201	155417422	222	*	222	155417244	7	7.78128	5.6338	3.32551	1-HDAC3_peak_44	Promoter (<=1kb)	1	155275657	155417444	141788	2	Xpr1	NM_011273	22
chr1	156036200	156036489	290	*	290	156036327	9	7.84372	5.55556	3.34931	1-HDAC3_peak_45	Promoter (<=1kb)	1	156004599	156036480	31882	2	Tor1aip1	NM_001160018	0
chr1	158247501	158247767	267	*	267	158247580	7	8.48469	5.97015	3.79522	1-HDAC3_peak_46	Intron (NM_207583/Brinp2, intron 7 of 7)	1	158245269	158356260	110992	2	Brinp2	NM_207583	108493
chr1	161034721	161034943	223	*	223	161034794	10	7.82638	5.39216	3.34931	1-HDAC3_peak_47	Promoter (<=1kb)	1	161035166	161038537	3372	1	Gas5	NR_002840	-223
chr1	161876773	161876972	200	*	200	161876830	8	9.69352	6.61765	4.72799	1-HDAC3_peak_48	Promoter (<=1kb)	1	161816112	161876661	60550	2	Suco	NM_172645	-112
chr1	165460667	165461123	457	*	457	165460847	9	8.50244	5.95238	3.80765	1-HDAC3_peak_49	Promoter (<=1kb)	1	165461208	165481214	20007	1	Mpc2	NM_027430	-85
chr1	166003002	166003201	200	*	200	166003038	9	9.01459	6.25	4.21314	1-HDAC3_peak_50	Promoter (<=1kb)	1	165865154	166002634	137481	2	Pou2f1	NM_198932	-368
chr1	173853070	173853271	202	*	202	173853089	8	10.9403	7.14818	5.7536	1-HDAC3_peak_51	Distal Intergenic	1	173857220	173880187	22968	2	Mndal	NM_001170853	26916
chr1	178406229	178406428	200	*	200	178406323	7	7.07764	5.26316	2.8027	1-HDAC3_peak_52	Promoter (<=1kb)	1	178405881	178483249	77369	1	Efcab2	NM_026626	348
chr1	179546366	179546565	200	*	200	179546483	7	7.20623	5.33333	2.89583	1-HDAC3_peak_53	Promoter (<=1kb)	1	179546529	179627473	80945	1	Cnst	NM_146105	0
chr1	179955920	179956119	200	*	200	179955944	9	10.9117	7.24638	5.73548	1-HDAC3_peak_54	Distal Intergenic	1	179961089	180165602	204514	1	Cdc42bpa	NM_001033285	-4970
chr1	181144353	181144552	200	*	200	181144427	6	6.36494	4.86111	2.35169	1-HDAC3_peak_55	Promoter (<=1kb)	1	181093423	181144157	50735	2	Nvl	NM_026171	-196
chr1	183299211	183299500	290	*	290	183299358	17	16.9998	9.47368	11.31	1-HDAC3_peak_56	Promoter (2-3kb)	1	183297060	183324501	27442	1	Aida	NM_181732	2151
chr1	187267472	187267735	264	*	264	187267554	9	10.6968	7.14286	5.54538	1-HDAC3_peak_57	Intron (NM_026367/Gpatch2, intron 5 of 9)	1	187215511	187351429	135919	1	Gpatch2	NM_026367	51961
chr1	191216403	191216607	205	*	205	191216521	9	10.6968	7.14286	5.54538	1-HDAC3_peak_58	Distal Intergenic	1	191170297	191183333	13037	2	Atf3	NM_007498	-33070
chr1	191397274	191397583	310	*	310	191397433	7	7.62733	5.55556	3.22082	1-HDAC3_peak_59	Promoter (<=1kb)	1	191351981	191397041	45061	2	Ppp2r5a	NM_144880	-233
chr1	191575743	191576017	275	*	275	191575928	7	5.68821	4.44444	1.90231	1-HDAC3_peak_60	Promoter (<=1kb)	1	191575636	191623690	48055	1	Ints7	NM_178632	107
chr1	192523818	192524017	200	*	200	192523956	6	7.47634	5.38462	3.08943	1-HDAC3_peak_61	Intron (NM_144881/Hhat, intron 11 of 11)	1	192512828	192771219	258392	2	Hhat	NM_144881	247202
chr10	5805582	5805967	386	*	386	5805772	14	15.0917	9.03615	9.51189	1-HDAC3_peak_62	Promoter (<=1kb)	10	5799158	5805465	6308	2	Fbxo5	NM_025995	-117
chr10	5823974	5824216	243	*	243	5824043	9	9.2985	6.41026	4.43653	1-HDAC3_peak_63	Promoter (<=1kb)	10	5811887	5823943	12057	2	Mtrf1l	NM_175374	-31
chr10	17411776	17411975	200	*	200	17411835	10	10.4339	6.96203	5.33162	1-HDAC3_peak_64	Distal Intergenic	10	17723228	17725674	2447	1	Cited2	NM_010828	-311253
chr10	17722471	17722723	253	*	253	17722527	14	7.87199	4.6875	3.34931	1-HDAC3_peak_65	Promoter (<=1kb)	10	17723228	17725674	2447	1	Cited2	NM_010828	-505
chr10	20312091	20312382	292	*	292	20312201	11	10.6804	6.97674	5.53538	1-HDAC3_peak_66	Promoter (<=1kb)	10	20312469	20342501	30033	1	Bclaf1	NM_001025392	-87
chr10	30618236	30618436	201	*	201	30618286	9	9.15396	6.32911	4.32675	1-HDAC3_peak_67	Promoter (<=1kb)	10	30608207	30618366	10160	2	Hint3	NM_025798	0
chr10	32890336	32890535	200	*	200	32890527	8	8.94032	6.25	4.15082	1-HDAC3_peak_68	Promoter (<=1kb)	10	31950579	32889915	939337	2	Nkain2	NM_001025286	-421
chr10	39262238	39262455	218	*	218	39262317	18	16.4736	8.8785	10.8167	1-HDAC3_peak_69	Distal Intergenic	10	39150971	39163794	12824	2	Wisp3	NM_001127376	-98444
chr10	40348894	40349101	208	*	208	40348979	7	7.20623	5.33333	2.89583	1-HDAC3_peak_70	Promoter (<=1kb)	10	40349308	40483818	134511	1	Cdk19	NM_001168304	-207
chr10	40883322	40883643	322	*	322	40883374	7	6.72126	5.06329	2.53043	1-HDAC3_peak_71	Promoter (<=1kb)	10	40883534	40938569	55036	1	Wasf1	NM_031877	0
chr10	58323097	58323364	268	*	268	58323175	7	8.48469	5.97015	3.79522	1-HDAC3_peak_72	Promoter (<=1kb)	10	58323466	58424691	101226	1	Lims1	NM_026148	-102
chr10	58497942	58498141	200	*	200	58498026	7	8.68763	6.06061	3.95716	1-HDAC3_peak_73	Promoter (<=1kb)	10	58497937	58576244	78308	1	Ccdc138	NM_001162956	5
chr10	60002793	60002992	200	*	200	60002909	7	7.34038	5.40541	2.98956	1-HDAC3_peak_74	Promoter (<=1kb)	10	60002805	60099990	97186	1	Ascc1	NM_026937	0
chr10	61147279	61147478	200	*	200	61147395	9	8.15876	5.74713	3.53411	1-HDAC3_peak_75	Promoter (<=1kb)	10	61098642	61147665	49024	2	Sgpl1	NM_009163	187
chr10	62651065	62651506	442	*	442	62651149	8	8.77436	6.16438	4.02304	1-HDAC3_peak_76	Promoter (<=1kb)	10	62616023	62651198	35176	2	Ddx50	NM_053183	0
chr10	62886817	62887382	566	*	566	62886960	11	10.0425	6.59341	5.01555	1-HDAC3_peak_77	Distal Intergenic	10	62804570	62880014	75445	2	Tet1	NM_027384	-6803
chr10	63023948	63024177	230	*	230	63024101	8	8.61579	6.08108	3.90721	1-HDAC3_peak_78	Promoter (<=1kb)	10	63014664	63023849	9186	2	Hnrnph3	NM_001079824	-99
chr10	67549374	67549605	232	*	232	67549511	7	7.20623	5.33333	2.89583	1-HDAC3_peak_79	Promoter (<=1kb)	10	67544511	67548955	4445	2	Ado	NM_001005419	-419
chr10	68643798	68643997	200	*	200	68643984	7	9.39815	6.35393	4.48485	1-HDAC3_peak_80	Distal Intergenic	10	68723746	68782654	58909	1	Tmem26	NM_177794	-79749
chr10	75859822	75860117	296	*	296	75859863	9	6.57823	4.7619	2.42581	1-HDAC3_peak_81	Promoter (<=1kb)	10	75859353	75860250	898	2	Mif	NM_010798	133
chr10	76442735	76442965	231	*	231	76442833	7	6.02366	4.65116	2.14989	1-HDAC3_peak_82	Promoter (<=1kb)	10	76351254	76442912	91659	2	Pcnt	NM_001282992	0
chr10	78425676	78425875	200	*	200	78425773	7	8.29379	5.88235	3.64533	1-HDAC3_peak_83	Promoter (<=1kb)	10	78425670	78427622	1953	1	Cstb	NM_007793	6
chr10	78574535	78574938	404	*	404	78574856	8	7.66987	5.55556	3.23648	1-HDAC3_peak_84	Promoter (<=1kb)	10	78574500	78584502	10003	1	Ilvbl	NM_173751	35
chr10	79767323	79767608	286	*	286	79767357	9	5.99044	4.38596	2.12987	1-HDAC3_peak_85	Promoter (<=1kb)	10	79758515	79766952	8438	2	Rnf126	NR_027505	-371
chr10	79985012	79985233	222	*	222	79985155	14	10.6657	6.35593	5.52664	1-HDAC3_peak_86	Promoter (<=1kb)	10	79977120	79984330	7211	2	Tmem259	NM_001003949	-682
chr10	80071266	80071503	238	*	238	80071348	10	5.46037	3.90071	1.74436	1-HDAC3_peak_87	Intron (NR_038088_1/Bc1, intron 1 of 4)	10	80054019	80056439	2421	1	Gpx4	NM_001037741	17247
chr10	80261055	80261433	379	*	379	80261244	19	14.2024	7.24638	8.6721	1-HDAC3_peak_88	Promoter (<=1kb)	10	80258151	80260968	2818	2	Gamt	NM_010255	-87
chr10	80702194	80702607	414	*	414	80702374	10	7.82638	5.39216	3.34931	1-HDAC3_peak_89	Promoter (<=1kb)	10	80702693	80705382	2690	1	Izumo4	NM_027829	-86
chr10	82128095	82128294	200	*	200	82128224	5	6.47312	4.76545	2.35169	1-HDAC3_peak_90	Promoter (<=1kb)	10	82128013	82153065	25053	1	AU041133	NM_001163064	82
chr10	86778688	86778898	211	*	211	86778751	11	10.4146	6.81818	5.32575	1-HDAC3_peak_91	Promoter (<=1kb)	10	86779005	86838389	59385	1	Nt5dc3	NM_175331	-107
chr10	93160311	93160510	200	*	200	93160406	6	7.67852	5.46875	3.23648	1-HDAC3_peak_92	Promoter (<=1kb)	10	93160876	93241342	80467	1	Cdk17	NM_146239	-366
chr10	94035192	94035599	408	*	408	94035364	6	5.99897	4.66667	2.13061	1-HDAC3_peak_93	Promoter (<=1kb)	10	93961522	94035742	74221	2	Vezt	NM_001304720	143
chr10	95355939	95356203	265	*	265	95356112	7	7.07764	5.26316	2.8027	1-HDAC3_peak_94	Intron (NR_045337/2310039L15Rik, intron 1 of 2)	10	95336276	95363216	26941	1	2310039L15Rik	NR_045337	19663
chr10	95417081	95417671	591	*	591	95417269	11	7.83221	5.21739	3.34931	1-HDAC3_peak_95	Promoter (<=1kb)	10	95417375	95428640	11266	1	5730420D15Rik	NR_045338	0
chr10	100487456	100487655	200	*	200	100487586	6	6.11552	4.72973	2.20419	1-HDAC3_peak_96	Promoter (<=1kb)	10	100448184	100487347	39164	2	Tmtc3	NM_001033332	-109
chr10	105408991	105409192	202	*	202	105408996	6	6.23736	4.79452	2.31198	1-HDAC3_peak_97	Intron (NM_177368/Tmtc2, intron 2 of 11)	10	105187664	105574479	386816	2	Tmtc2	NM_177368	165287
chr10	108332136	108332335	200	*	200	108332254	7	7.07764	5.26316	2.8027	1-HDAC3_peak_98	Promoter (<=1kb)	10	108332189	108414391	82203	1	Pawr	NM_054056	0
chr10	116996504	116996703	200	*	200	116996550	8	7.22659	5.29412	2.90999	1-HDAC3_peak_99	Intron (NM_001007583/Best3, intron 4 of 9)	10	116986314	117025040	38727	1	Best3	NM_001007583	10190
chr10	125961824	125962061	238	*	238	125961870	8	7.55355	5.4878	3.15475	1-HDAC3_peak_100	Distal Intergenic	10	125966219	126015359	49141	1	Lrig3	NM_177152	-4158
chr10	127063442	127063641	200	*	200	127063501	7	5.85112	4.54545	2.02786	1-HDAC3_peak_101	Promoter (<=1kb)	10	127063603	127067282	3680	1	Cdk4	NM_009870	0
chr10	127667859	127668137	279	*	279	127668009	13	8.15319	5.03597	3.53411	1-HDAC3_peak_102	Promoter (<=1kb)	10	127667123	127668851	1729	1	1700012D01Rik	NR_045171	736
chr10	128411441	128411686	246	*	246	128411491	8	6.48406	4.83871	2.3578	1-HDAC3_peak_103	Promoter (<=1kb)	10	128411616	128441441	29826	1	Rnf41	NM_001164237	0
chr10	128526039	128526349	311	*	311	128526183	7	5.38764	4.25532	1.68116	1-HDAC3_peak_104	Promoter (<=1kb)	10	128510250	128525859	15610	2	Esyt1	NM_011843	-180
chr10	128566162	128566491	330	*	330	128566349	8	6.92844	5.11364	2.69692	1-HDAC3_peak_105	Promoter (<=1kb)	10	128557766	128565934	8169	2	Pa2g4	NM_011119	-228
chr10	128696272	128696721	450	*	450	128696349	9	8.05079	5.68182	3.45412	1-HDAC3_peak_106	Promoter (<=1kb)	10	128677183	128696268	19086	2	Rab5b	NM_177411	-4
chr10	130594780	130595049	270	*	270	130594894	23	28.3987	14.4578	22.4866	1-HDAC3_peak_107	Distal Intergenic	10	130471821	130497379	25559	2	Vmn2r87	NM_001103366	-97401
chr11	6291613	6291828	216	*	216	6291768	12	13.2934	8.33333	7.82682	1-HDAC3_peak_108	Promoter (<=1kb)	11	6291597	6359094	67498	1	Ogdh	NM_010956	16
chr11	6546567	6546766	200	*	200	6546628	9	10.2987	6.94444	5.23421	1-HDAC3_peak_109	Promoter (<=1kb)	11	6546887	6596761	49875	1	Ccm2	NM_001190343	-121
chr11	20332866	20333262	397	*	397	20333177	9	8.50244	5.95238	3.80765	1-HDAC3_peak_110	Promoter (<=1kb)	11	20302180	20332713	30534	2	Slc1a4	NM_018861	-153
chr11	21370984	21371215	232	*	232	21371072	10	10.4339	6.96203	5.33162	1-HDAC3_peak_111	Promoter (<=1kb)	11	21321126	21371267	50142	2	Ugp2	NM_001290634	52
chr11	23979262	23979461	200	*	200	23979270	6	7.28771	5.30303	2.94837	1-HDAC3_peak_112	Distal Intergenic	11	23862646	23895270	32625	2	Papolg	NM_172555	-83992
chr11	29247131	29247383	253	*	253	29247236	6	7.90687	5.55969	3.34931	1-HDAC3_peak_113	Promoter (<=1kb)	11	29221536	29247272	25737	2	Cfap36	NM_025740	0
chr11	29547727	29548156	430	*	430	29547808	8	7.66987	5.55556	3.23648	1-HDAC3_peak_114	Promoter (<=1kb)	11	29547950	29578352	30403	1	Clhc1	NM_001163521	0
chr11	30198323	30198576	254	*	254	30198474	7	8.90417	6.15385	4.12315	1-HDAC3_peak_115	Promoter (<=1kb)	11	30106843	30198257	91415	2	Sptbn1	NM_009260	-66
chr11	32642514	32642715	202	*	202	32642645	9	8.15876	5.74713	3.53411	1-HDAC3_peak_116	Promoter (<=1kb)	11	32642555	32746814	104260	1	Fbxw11	NM_001271347	0
chr11	33623512	33623858	347	*	347	33623659	5	6.10598	4.61538	2.20419	1-HDAC3_peak_117	Distal Intergenic	11	33550781	33578957	28177	2	Gabrp	NM_146017	-44555
chr11	35834335	35834534	200	*	200	35834474	5	6.10598	4.61538	2.20419	1-HDAC3_peak_118	Promoter (<=1kb)	11	35808381	35834528	26148	2	Rars	NM_025936	0
chr11	40768113	40768386	274	*	274	40768231	7	8.68763	6.06061	3.95716	1-HDAC3_peak_119	Distal Intergenic	11	40748552	40755286	6735	2	Ccng1	NM_009831	-12827
chr11	50377072	50377390	319	*	319	50377241	8	5.81095	4.41176	1.99178	1-HDAC3_peak_120	Promoter (<=1kb)	11	50377719	50386528	8810	1	Hnrnph1	NM_021510	-329
chr11	51688879	51689078	200	*	200	51689003	8	9.11436	6.33803	4.30502	1-HDAC3_peak_121	Promoter (<=1kb)	11	51685385	51688634	3250	2	0610009B22Rik	NM_025319	-245
chr11	54112891	54113090	200	*	200	54113022	6	7.89624	5.55556	3.34931	1-HDAC3_peak_122	Intron (NM_001136076/P4ha2, intron 5 of 15)	11	54100924	54131667	30744	1	P4ha2	NM_011031	11967
chr11	57131813	57132074	262	*	262	57131944	8	10.1383	6.81818	5.09153	1-HDAC3_peak_123	Intron (NM_001113325/Gria1, intron 2 of 15)	11	57013046	57330244	317199	1	Gria1	NM_001252403	118767
chr11	57962538	57962749	212	*	212	57962626	8	10.6446	7.03125	5.50776	1-HDAC3_peak_124	Distal Intergenic	11	58009064	58062032	52969	1	Larp1	NM_028451	-46315
chr11	58903831	58904224	394	*	394	58903877	7	6.95419	5.19481	2.69809	1-HDAC3_peak_125	Promoter (<=1kb)	11	58888153	58904225	16073	2	Zfp39	NM_011758	1
chr11	59209102	59209301	200	*	200	59209183	8	6.65471	4.94506	2.47621	1-HDAC3_peak_126	Promoter (<=1kb)	11	59208361	59210734	2374	1	2310033P09Rik	NM_024210	741
chr11	60046278	60046503	226	*	226	60046377	9	10.1135	6.84932	5.07704	1-HDAC3_peak_127	Promoter (<=1kb)	11	59970614	60046489	75876	2	Pemt	NM_001290011	0
chr11	60352954	60353183	230	*	230	60353032	13	13.0706	8.04598	7.63056	1-HDAC3_peak_128	Promoter (<=1kb)	11	60240570	60352905	112336	2	Tom1l2	NM_001039093	-49
chr11	61175203	61175411	209	*	209	61175278	12	12.4059	7.83133	7.02635	1-HDAC3_peak_129	Promoter (<=1kb)	11	61151781	61175059	23279	2	Usp22	NM_001004143	-144
chr11	67897223	67897422	200	*	200	67897332	9	9.60462	6.57895	4.65091	1-HDAC3_peak_130	Exon (NM_001291049/Usp43, exon 5 of 15)	11	67854523	67922153	67631	2	Usp43	NM_001291049	24731
chr11	69837872	69838223	352	*	352	69838027	13	10.7042	6.60377	5.55037	1-HDAC3_peak_131	Promoter (<=1kb)	11	69838525	69839558	1034	1	Tmem256	NM_026982	-302
chr11	70020882	70021081	200	*	200	70020997	7	5.61006	4.3956	1.85322	1-HDAC3_peak_132	Promoter (2-3kb)	11	70018605	70045531	26927	1	Dlg4	NM_007864	2277
chr11	70067000	70067199	200	*	200	70067118	9	7.2838	5.20833	2.94837	1-HDAC3_peak_133	Distal Intergenic	11	70054355	70057895	3541	1	Asgr1	NM_009714	12645
chr11	70451833	70452148	316	*	316	70451999	6	6.49881	4.92958	2.3578	1-HDAC3_peak_134	Promoter (<=1kb)	11	70451931	70453726	1796	1	Med11	NM_025397	0
chr11	71004188	71004387	200	*	200	71004228	7	9.38596	6.34921	4.48485	1-HDAC3_peak_135	Promoter (<=1kb)	11	70984091	71004432	20342	2	Dhx33	NM_178367	45
chr11	71019456	71019757	302	*	302	71019609	7	6.72126	5.06329	2.53043	1-HDAC3_peak_136	Promoter (<=1kb)	11	71019611	71027134	7524	1	Mis12	NM_025993	0
chr11	71508053	71508270	218	*	218	71508145	10	12.8901	8.20895	7.4725	1-HDAC3_peak_137	Distal Intergenic	11	71242430	71285232	42803	2	Nlrp1c-ps	NR_027858	-222821
chr11	75461190	75461485	296	*	296	75461401	10	5.28628	3.7931	1.6059	1-HDAC3_peak_138	Promoter (<=1kb)	11	75461539	75466690	5152	1	Mir22hg	NR_030711	-54
chr11	76179471	76179670	200	*	200	76179568	7	9.38596	6.34921	4.48485	1-HDAC3_peak_139	Promoter (<=1kb)	11	76046226	76179630	133405	2	Vps53	NM_026664	0
chr11	76529444	76529696	253	*	253	76529619	7	5.61006	4.3956	1.85322	1-HDAC3_peak_140	Intron (NM_198895/Abr, intron 1 of 22)	11	76416732	76509419	92688	2	Abr	NM_198018	-20025
chr11	77649810	77650106	297	*	297	77649964	9	8.50244	5.95238	3.80765	1-HDAC3_peak_141	Distal Intergenic	11	77686139	77717966	31828	1	Nufip2	NM_001024205	-36033
chr11	78188515	78188734	220	*	220	78188583	9	6.37105	4.62963	2.35169	1-HDAC3_peak_142	Promoter (<=1kb)	11	78188748	78192193	3446	1	Rab34	NM_033475	-14
chr11	78550798	78551148	351	*	351	78551085	6	5.67707	4.48718	1.89503	1-HDAC3_peak_143	Promoter (<=1kb)	11	78541817	78550735	8919	2	Tmem97	NM_133706	-63
chr11	78805745	78805944	200	*	200	78805749	6	5.67707	4.48718	1.89503	1-HDAC3_peak_144	Distal Intergenic	11	78826595	78843899	17305	1	Lyrm9	NM_001076681	-20651
chr11	79081557	79081767	211	*	211	79081603	12	10.411	6.63265	5.32575	1-HDAC3_peak_145	Intron (NM_013571/Ksr1, intron 1 of 17)	11	79023597	79035005	11409	1	Gm11201	NR_045873	57960
chr11	83257155	83257354	200	*	200	83257238	6	5.57793	4.43038	1.82475	1-HDAC3_peak_146	Distal Intergenic	11	83275112	83286726	11615	2	Slfn14	NM_001166028	29372
chr11	85352785	85352984	200	*	200	85352886	8	7.22659	5.29412	2.90999	1-HDAC3_peak_147	Promoter (<=1kb)	11	85353164	85826058	472895	1	Bcas3	NM_001166642	-180
chr11	87591995	87592342	348	*	348	87592172	12	8.24431	5.28455	3.61054	1-HDAC3_peak_148	Promoter (<=1kb)	11	87592217	87616296	24080	1	Mtmr4	NM_133215	0
chr11	88047334	88047543	210	*	210	88047419	10	8.87476	6.04396	4.11547	1-HDAC3_peak_149	Promoter (<=1kb)	11	88047373	88053757	6385	1	Srsf1	NM_001078167	0
chr11	93885810	93886080	271	*	271	93885936	8	8.77436	6.16438	4.02304	1-HDAC3_peak_150	Promoter (<=1kb)	11	93859243	93885766	26524	2	Utp18	NM_001013375	-44
chr11	94786328	94786527	200	*	200	94786400	6	7.11097	5.22388	2.81784	1-HDAC3_peak_151	Distal Intergenic	11	94777217	94782703	5487	2	Tmem92	NM_001163172	-3625
chr11	97188036	97188424	389	*	389	97188253	10	8.87476	6.04396	4.11547	1-HDAC3_peak_152	Promoter (<=1kb)	11	97159710	97187892	28183	2	Kpnb1	NM_008379	-144
chr11	97855490	97855797	308	*	308	97855631	15	13.7287	8	8.23559	1-HDAC3_peak_153	Exon (NM_001081435/Fbxo47, exon 10 of 11)	11	97840780	97843043	2264	1	B230217C12Rik	NM_001080935	14710
chr11	98551080	98551294	215	*	215	98551187	9	10.9117	7.24638	5.73548	1-HDAC3_peak_154	Promoter (<=1kb)	11	98551097	98558665	7569	1	Zpbp2	NM_001166494	0
chr11	98907728	98907932	205	*	205	98907788	9	8.88004	6.17284	4.11547	1-HDAC3_peak_155	Promoter (<=1kb)	11	98907889	98923942	16054	1	Cdc6	NM_001025779	0
chr11	100939365	100939673	309	*	309	100939542	9	8.75001	6.09756	4.01459	1-HDAC3_peak_156	Promoter (<=1kb)	11	100886810	100939511	52702	2	Stat3	NM_011486	0
chr11	103158682	103158881	200	*	200	103158825	6	6.36494	4.86111	2.35169	1-HDAC3_peak_157	Distal Intergenic	11	103171138	103198900	27763	1	Fmnl1	NM_001077698	-12257
chr11	106216558	106216775	218	*	218	106216635	10	10.5936	7.05128	5.47497	1-HDAC3_peak_158	Promoter (<=1kb)	11	106216926	106249140	32215	1	Ddx42	NM_028074	-151
chr11	106788972	106789243	272	*	272	106789076	10	9.84835	6.62651	4.85273	1-HDAC3_peak_159	Promoter (<=1kb)	11	106789252	106818861	29610	1	Cep95	NM_001166685	-9
chr11	109425436	109425960	525	*	525	109425516	11	10.6804	6.97674	5.53538	1-HDAC3_peak_160	Promoter (<=1kb)	11	109425946	109438148	12203	1	Amz2	NM_025275	0
chr11	109611626	109611900	275	*	275	109611704	11	8.89162	5.88235	4.12315	1-HDAC3_peak_161	Promoter (<=1kb)	11	109573521	109611389	37869	2	Wipi1	NM_145940	-237
chr11	113684392	113684596	205	*	205	113684411	9	8.88004	6.17284	4.11547	1-HDAC3_peak_162	Promoter (<=1kb)	11	113684412	113694647	10236	1	D11Wsu47e	NM_177777	0
chr11	115765312	115765511	200	*	200	115765337	7	5.93612	4.5977	2.08672	1-HDAC3_peak_163	Promoter (<=1kb)	11	115765433	115799033	33601	1	2310067B10Rik	NM_028014	0
chr11	116198955	116199306	352	*	352	116199004	6	5.88728	4.60526	2.05388	1-HDAC3_peak_164	Promoter (<=1kb)	11	116171883	116199045	27163	2	Acox1	NM_001271898	0
chr11	116274286	116274533	248	*	248	116274344	8	8.17876	5.84416	3.54715	1-HDAC3_peak_165	Promoter (<=1kb)	11	116245166	116274217	29052	2	Srp68	NM_146032	-69
chr11	116853458	116853869	412	*	412	116853576	7	6.40224	4.87805	2.35169	1-HDAC3_peak_166	Promoter (<=1kb)	11	116854015	116875637	21623	1	Mfsd11	NM_178620	-146
chr11	120305012	120305211	200	*	200	120305157	11	8.0546	5.35714	3.45638	1-HDAC3_peak_167	Distal Intergenic	11	120347350	120347413	64	2	Mir6935	NR_105900	42202
chr11	121236832	121237128	297	*	297	121236973	12	10.6352	6.77083	5.50776	1-HDAC3_peak_168	Promoter (<=1kb)	11	121237236	121255856	18621	1	Narf	NM_026272	-108
chr11	121672924	121673359	436	*	436	121673055	10	9.21401	6.25	4.37574	1-HDAC3_peak_169	Promoter (<=1kb)	11	121616208	121673151	56944	2	B3gntl1	NM_178664	0
chr12	3109878	3110099	222	*	222	3109984	26	34.6672	17.0886	28.6465	1-HDAC3_peak_170	Distal Intergenic	12	3235791	3250374	14584	1	Rab10os	NR_015551	-125692
chr12	8921662	8921861	200	*	200	8921780	11	9.48273	6.25	4.55029	1-HDAC3_peak_171	Promoter (<=1kb)	12	8921307	8938741	17435	1	Laptm4a	NM_008640	355
chr12	16170342	16170541	200	*	200	16170486	5	5.94521	4.54545	2.08672	1-HDAC3_peak_172	Distal Intergenic	12	15791727	15816785	25059	2	Trib2	NM_144551	-353557
chr12	17509875	17510074	200	*	200	17509987	8	7.22659	5.29412	2.90999	1-HDAC3_peak_173	Distal Intergenic	12	17544873	17551502	6630	1	Odc1	NM_013614	-34799
chr12	19258722	19258921	200	*	200	19258800	7	9.39815	6.35393	4.48485	1-HDAC3_peak_174	Distal Intergenic	12	18514510	18535254	20745	1	5730507C01Rik	NM_001201330	744212
chr12	31950275	31950797	523	*	523	31950421	14	12.402	7.42574	7.02635	1-HDAC3_peak_175	Promoter (<=1kb)	12	31926455	31950535	24081	2	Hbp1	NM_153198	0
chr12	34040759	34040958	200	*	200	34040785	5	6.46405	4.7619	2.35169	1-HDAC3_peak_176	Distal Intergenic	12	33957671	33959831	2161	1	Twist1	NM_011658	83088
chr12	40009870	40010239	370	*	370	40010049	4	4.80175	3.84615	1.42961	1-HDAC3_peak_177	Distal Intergenic	12	40033291	40037376	4086	2	Arl4a	NM_007487	27137
chr12	42626230	42626429	200	*	200	42626341	6	7.28771	5.30303	2.94837	1-HDAC3_peak_178	Distal Intergenic	12	41451668	41486057	34390	2	Lrrn3	NM_010733	-1140173
chr12	51692145	51692344	200	*	200	51692254	11	9.69844	6.38298	4.73076	1-HDAC3_peak_179	Promoter (<=1kb)	12	51608541	51691914	83374	2	Strn3	NM_052973	-231
chr12	54695453	54695806	354	*	354	54695705	9	6.6501	4.80769	2.47517	1-HDAC3_peak_180	Promoter (<=1kb)	12	54673467	54695865	22399	2	Eapp	NM_025456	59
chr12	55080146	55080425	280	*	280	55080292	9	10.9117	7.24638	5.73548	1-HDAC3_peak_181	Promoter (<=1kb)	12	55045661	55080110	34450	2	2700097O09Rik	NR_030764	-36
chr12	59219561	59219760	200	*	200	59219701	8	7.12424	5.23256	2.82732	1-HDAC3_peak_182	Promoter (<=1kb)	12	59200655	59219483	18829	2	Fbxo33	NM_001033156	-78
chr12	65073520	65073956	437	*	437	65073858	14	12.9016	7.73196	7.48115	1-HDAC3_peak_183	Promoter (<=1kb)	12	65062432	65073938	11507	2	Fkbp3	NM_013902	0
chr12	70825025	70825254	230	*	230	70825191	12	11.3761	7.22222	6.13407	1-HDAC3_peak_184	Promoter (<=1kb)	12	70825514	70902234	76721	1	Frmd6	NM_028127	-260
chr12	71015773	71015972	200	*	200	71015832	7	6.40224	4.87805	2.35169	1-HDAC3_peak_185	Promoter (<=1kb)	12	70991615	71015823	24209	2	3110056K07Rik	NR_045055	0
chr12	73286867	73287109	243	*	243	73287012	6	7.28771	5.30303	2.94837	1-HDAC3_peak_186	Promoter (<=1kb)	12	73286848	73354045	67198	1	Slc38a6	NM_001037717	19
chr12	76132561	76132760	200	*	200	76132704	10	6.6093	4.62185	2.45006	1-HDAC3_peak_187	Intron (NM_010157/Esr2, intron 7 of 8)	12	76120419	76177259	56841	2	Esr2	NM_010157	44499
chr12	78861710	78862018	309	*	309	78861893	9	8.3844	5.88235	3.72068	1-HDAC3_peak_188	Promoter (<=1kb)	12	78862072	78887010	24939	1	Eif2s1	NM_026114	-54
chr12	80945150	80945349	200	*	200	80945195	6	5.99897	4.66667	2.13061	1-HDAC3_peak_189	Promoter (<=1kb)	12	80942652	80945399	2748	2	Gm20337	NR_045057	50
chr12	83520513	83520764	252	*	252	83520587	7	6.95419	5.19481	2.69809	1-HDAC3_peak_190	Promoter (<=1kb)	12	83520466	83541992	21527	1	Dcaf4	NM_030246	47
chr12	85455541	85455794	254	*	254	85455602	8	5.81095	4.41176	1.99178	1-HDAC3_peak_191	Distal Intergenic	12	85473901	85477270	3370	1	Fos	NM_010234	-18107
chr12	87147730	87147929	200	*	200	87147826	8	8.46401	6	3.78257	1-HDAC3_peak_192	Promoter (<=1kb)	12	87106866	87147902	41037	2	Pomt2	NM_153415	0
chr12	87266458	87266689	232	*	232	87266544	7	7.07764	5.26316	2.8027	1-HDAC3_peak_193	Promoter (<=1kb)	12	87266728	87273952	7225	1	Ahsa1	NM_146036	-39
chr12	93576985	93577213	229	*	229	93577045	14	16.588	9.86842	10.9248	1-HDAC3_peak_194	Distal Intergenic	12	93416457	93444823	28367	2	4930559C10Rik	NR_126436	-132162
chr12	97322857	97323072	216	*	216	97322964	8	10.6446	7.03125	5.50776	1-HDAC3_peak_195	Distal Intergenic	12	98202300	98259459	57160	2	Galc	NM_008079	936387
chr12	100725176	100725375	200	*	200	100725253	8	8.94032	6.25	4.15082	1-HDAC3_peak_196	Promoter (<=1kb)	12	100549778	100725028	175251	2	Rps6ka5	NM_153587	-148
chr12	110446659	110446899	241	*	241	110446762	10	9.98743	6.70732	4.96823	1-HDAC3_peak_197	Promoter (<=1kb)	12	110447179	110571690	124512	1	Ppp2r5c	NM_001135001	-280
chr12	116280849	116281059	211	*	211	116280953	8	8.17876	5.84416	3.54715	1-HDAC3_peak_198	Promoter (<=1kb)	12	116281222	116373098	91877	1	Esyt2	NM_028731	-163
chr12	120028660	120028952	293	*	293	120028810	60	78.5365	27.2321	71.2149	1-HDAC3_peak_199	Distal Intergenic	12	119945962	120021245	75284	1	Tmem196	NM_001294154	82698
chr13	8348761	8349068	308	*	308	8348944	6	7.47634	5.38462	3.08943	1-HDAC3_peak_200	Intron (NM_001289530/Adarb2, intron 1 of 9)	13	8202866	8768762	565897	1	Adarb2	NR_110345	145895
chr13	11104167	11104366	200	*	200	11104191	7	9.39815	6.35393	4.48485	1-HDAC3_peak_201	Distal Intergenic	13	11522052	11525682	3631	1	Zp4-ps	NR_027813	-417686
chr13	12278249	12278448	200	*	200	12278395	7	8.90417	6.15385	4.12315	1-HDAC3_peak_202	Intron (NM_033268/Actn2, intron 15 of 20)	13	12186540	12258113	71574	2	Mtr	NM_001081128	-20136
chr13	12650814	12651014	201	*	201	12650894	6	7.67852	5.46875	3.23648	1-HDAC3_peak_203	Promoter (<=1kb)	13	12614065	12650395	36331	2	Gpr137b-ps	NR_003568	-419
chr13	13590483	13590817	335	*	335	13590620	8	7.79026	5.625	3.32987	1-HDAC3_peak_204	Promoter (<=1kb)	13	13590409	13777440	187032	1	Lyst	NM_010748	74
chr13	16267551	16267790	240	*	240	16267679	8	10.1383	6.81818	5.09153	1-HDAC3_peak_205	Distal Intergenic	13	16014475	16027211	12737	1	Inhba	NM_008380	253076
chr13	16316830	16317194	365	*	365	16317009	6	7.89624	5.55556	3.34931	1-HDAC3_peak_206	Distal Intergenic	13	16014475	16027211	12737	1	Inhba	NM_008380	302355
chr13	17695198	17695631	434	*	434	17695250	8	8.94032	6.25	4.15082	1-HDAC3_peak_207	Promoter (<=1kb)	13	17695413	17699105	3693	1	Mplkip	NM_025479	0
chr13	19883192	19883406	215	*	215	19883228	10	8.36462	5.72917	3.7074	1-HDAC3_peak_208	Distal Intergenic	13	19749682	19824257	74576	2	Gpr141	NM_181754	-58935
chr13	20042894	20043224	331	*	331	20043210	9	5.59431	4.13223	1.84088	1-HDAC3_peak_209	Distal Intergenic	13	20090507	20608353	517847	1	Elmo1	NM_080288	-47283
chr13	21746126	21746325	200	*	200	21746301	11	11.7513	7.59494	6.45759	1-HDAC3_peak_210	Distal Intergenic	13	21750145	21750553	409	2	Hist1h4k	NM_178211	4228
chr13	24800539	24801059	521	*	521	24800683	12	9.99117	6.37255	4.96921	1-HDAC3_peak_211	Promoter (<=1kb)	13	24801657	24812899	11243	1	BC005537	NM_024473	-598
chr13	30296372	30296772	401	*	401	30296674	4	4.94438	3.90625	1.47301	1-HDAC3_peak_212	Distal Intergenic	13	30336356	30382867	46512	1	Agtr1a	NM_177322	-39584
chr13	35734257	35734456	200	*	200	35734265	7	8.68763	6.06061	3.95716	1-HDAC3_peak_213	Intron (NM_009881/Cdyl, intron 3 of 9)	13	35741402	35874064	132663	1	Cdyl	NM_001123386	-6946
chr13	35906127	35906346	220	*	220	35906250	8	8.77436	6.16438	4.02304	1-HDAC3_peak_214	Promoter (<=1kb)	13	35895104	35906347	11244	2	Rpp40	NM_145938	1
chr13	40626825	40627108	284	*	284	40626918	6	7.67852	5.46875	3.23648	1-HDAC3_peak_215	Distal Intergenic	13	40727808	40735162	7355	1	Gm26688	NR_125899	-100700
chr13	42051422	42051625	204	*	204	42051560	8	8.61579	6.08108	3.90721	1-HDAC3_peak_216	Promoter (<=1kb)	13	42052021	42185026	133006	1	Hivep1	NM_007772	-396
chr13	43864412	43864715	304	*	304	43864527	7	6.72126	5.06329	2.53043	1-HDAC3_peak_217	Distal Intergenic	13	43785112	43803133	18022	1	Cd83	NM_009856	79300
chr13	45274516	45274827	312	*	312	45274649	8	7.55355	5.4878	3.15475	1-HDAC3_peak_218	Distal Intergenic	13	45389742	45411940	22199	1	Mylip	NM_153789	-114915
chr13	47043240	47043439	200	*	200	47043353	8	7.44104	5.42169	3.08019	1-HDAC3_peak_219	Promoter (<=1kb)	13	47023543	47043217	19675	2	Tpmt	NM_016785	-23
chr13	48782762	48782961	200	*	200	48782837	6	5.88728	4.60526	2.05388	1-HDAC3_peak_220	Distal Intergenic	13	48801750	48870885	69136	2	Phf2	NM_011078	87924
chr13	49225839	49226184	346	*	346	49225859	6	5.88728	4.60526	2.05388	1-HDAC3_peak_221	Distal Intergenic	13	49202951	49216026	13076	2	1110007C09Rik	NM_026738	-9813
chr13	60179397	60179596	200	*	200	60179582	6	5.99897	4.66667	2.13061	1-HDAC3_peak_222	Promoter (1-2kb)	13	60174405	60177535	3131	2	Gas1	NM_008086	-1862
chr13	67525916	67526117	202	*	202	67525923	7	7.62733	5.55556	3.22082	1-HDAC3_peak_223	Promoter (<=1kb)	13	67515782	67526231	10450	2	Zfp87	NM_133228	114
chr13	69611704	69611903	200	*	200	69611866	8	7.55355	5.4878	3.15475	1-HDAC3_peak_224	Promoter (<=1kb)	13	69612016	69635779	23764	1	Nsun2	NM_145354	-113
chr13	71089717	71089982	266	*	266	71089883	13	16.6736	10	11.0026	1-HDAC3_peak_225	Distal Intergenic	13	71107089	71107209	121	1	Mir466f-4	NR_130325	-17107
chr13	72386551	72386750	200	*	200	72386642	7	9.13618	6.25	4.31509	1-HDAC3_peak_226	Distal Intergenic	13	72623466	72628564	5099	2	Gm20554	NR_030701	241814
chr13	72724889	72725090	202	*	202	72725036	10	11.1112	7.33333	5.90422	1-HDAC3_peak_227	Distal Intergenic	13	72809601	72816763	7163	2	D730050B12Rik	NR_046196	91673
chr13	73937790	73937989	200	*	200	73937831	6	6.94477	5.14706	2.69751	1-HDAC3_peak_228	Promoter (<=1kb)	13	73937811	73960889	23079	1	Brd9	NM_001024508	0
chr13	74639775	74640170	396	*	396	74639908	7	6.95419	5.19481	2.69809	1-HDAC3_peak_229	Promoter (<=1kb)	13	74639872	74691875	52004	1	Erap1	NM_030711	0
chr13	74808057	74808365	309	*	309	74808216	7	7.78128	5.6338	3.32551	1-HDAC3_peak_230	Promoter (<=1kb)	13	74693294	74807960	114667	2	Cast	NM_009817	-97
chr13	81351791	81351990	200	*	200	81351860	9	7.11464	5.10204	2.82056	1-HDAC3_peak_231	Intron (NM_054053/Adgrv1, intron 83 of 89)	13	81095068	81633144	538077	2	Adgrv1	NM_054053	281154
chr13	81369010	81369209	200	*	200	81369047	7	5.93612	4.5977	2.08672	1-HDAC3_peak_232	Intron (NM_054053/Adgrv1, intron 83 of 89)	13	81095068	81633144	538077	2	Adgrv1	NM_054053	263935
chr13	88476678	88476877	200	*	200	88476746	7	9.39815	6.35393	4.48485	1-HDAC3_peak_233	Distal Intergenic	13	88821472	89323225	501754	1	Edil3	NM_001037987	-344595
chr13	90089215	90089414	200	*	200	90089291	5	5.27358	4.22535	1.59333	1-HDAC3_peak_234	Promoter (<=1kb)	13	89848914	90089608	240695	2	Xrcc4	NM_028012	194
chr13	92354680	92354915	236	*	236	92354757	13	11.9451	7.36842	6.61703	1-HDAC3_peak_235	Promoter (<=1kb)	13	92354783	92389053	34271	1	Dhfr	NM_010049	0
chr13	97870337	97870734	398	*	398	97870375	9	7.03292	5.05051	2.76953	1-HDAC3_peak_236	Distal Intergenic	13	97560000	97583994	23995	1	Gm5086	NR_046157	310337
chr13	99152819	99153051	233	*	233	99152918	6	7.67852	5.46875	3.23648	1-HDAC3_peak_237	Distal Intergenic	13	99184823	99247032	62210	1	Zfp366	NM_001004149	-31772
chr13	101716814	101717013	200	*	200	101716826	10	10.7594	7.14286	5.59449	1-HDAC3_peak_238	Intron (NM_001077495/Pik3r1, intron 2 of 15)	13	101680761	101692630	11870	2	Pik3r1	NM_001024955	-24184
chr13	102053469	102053668	200	*	200	102053519	9	9.60462	6.57895	4.65091	1-HDAC3_peak_239	Distal Intergenic	13	101680761	101768217	87457	2	Pik3r1	NM_001077495	-285252
chr13	102386849	102387099	251	*	251	102386960	9	12.5279	7.94242	7.13205	1-HDAC3_peak_240	Distal Intergenic	13	102693558	102706631	13074	1	Cd180	NM_008533	-306459
chr13	102584251	102584462	212	*	212	102584390	13	12.2054	7.52688	6.84735	1-HDAC3_peak_241	Distal Intergenic	13	102693558	102706631	13074	1	Cd180	NM_008533	-109096
chr13	103406369	103406568	200	*	200	103406415	5	6.27835	4.6875	2.32594	1-HDAC3_peak_242	Distal Intergenic	13	102732489	103334492	602004	2	Mast4	NM_175171	-71877
chr13	109775370	109775569	200	*	200	109775454	7	9.39815	6.35393	4.48485	1-HDAC3_peak_243	Intron (NM_011056/Pde4d, intron 7 of 16)	13	109903809	109903888	80	1	Mir1904	NR_035442	-128240
chr13	110280531	110280732	202	*	202	110280541	7	9.13618	6.25	4.31509	1-HDAC3_peak_244	Promoter (<=1kb)	13	110054187	110280206	226020	2	Rab3c	NM_023852	-325
chr13	111534399	111534600	202	*	202	111534472	8	10.6446	7.03125	5.50776	1-HDAC3_peak_245	Distal Intergenic	13	111425680	111490041	64362	2	Gpbp1	NM_028487	-44358
chr13	111725498	111725933	436	*	436	111725653	12	11.1167	7.06522	5.90755	1-HDAC3_peak_246	Distal Intergenic	13	111686178	111718594	32417	1	Mier3	NM_172593	39320
chr13	119690207	119690502	296	*	296	119690239	6	5.88728	4.60526	2.05388	1-HDAC3_peak_247	Promoter (<=1kb)	13	119690351	119708260	17910	1	Hmgcs1	NM_001291439	0
chr13	120321414	120321613	200	*	200	120321510	7	9.13618	6.25	4.31509	1-HDAC3_peak_248	Distal Intergenic	13	120316862	120318261	1400	1	Tcstv3	NM_153523	4552
chr14	3176620	3176849	230	*	230	3176714	7	9.13618	6.25	4.31509	1-HDAC3_peak_249	Distal Intergenic	14	3188284	3196683	8400	1	Gm5795	NM_001270806	-11435
chr14	4969049	4969248	200	*	200	4969145	5	6.47312	4.76545	2.35169	1-HDAC3_peak_250	Distal Intergenic	14	5050629	5059243	8615	1	4930555G01Rik	NM_175393	-81381
chr14	6282962	6283232	271	*	271	6283148	6	5.78009	4.54545	1.97671	1-HDAC3_peak_251	Intron (NM_001270812/LOC100861615, intron 1 of 5)	14	6259747	6287250	27504	2	LOC100861615	NM_001270812	4018
chr14	16092081	16092280	200	*	200	16092108	7	9.39815	6.35393	4.48485	1-HDAC3_peak_252	Distal Intergenic	14	16249314	16311926	62613	1	Ngly1	NM_021504	-157034
chr14	18239109	18239354	246	*	246	18239180	11	11.9262	7.69231	6.6099	1-HDAC3_peak_253	Promoter (<=1kb)	14	18204056	18239106	35051	2	Nr1d2	NM_011584	-3
chr14	19417234	19417452	219	*	219	19417359	28	28.0037	12.5	22.1025	1-HDAC3_peak_254	Distal Intergenic	14	19594138	19602587	8450	2	Gm5458	NM_001024706	185135
chr14	19418623	19418886	264	*	264	19418758	28	28.0037	12.5	22.1025	1-HDAC3_peak_255	Distal Intergenic	14	19594138	19602587	8450	2	Gm5458	NM_001024706	183701
chr14	21500480	21500810	331	*	331	21500658	20	18.835	9.72222	13.0959	1-HDAC3_peak_256	Promoter (<=1kb)	14	21499785	21672478	172694	1	Kat6b	NM_017479	695
chr14	21830952	21831342	391	*	391	21831134	13	11.5769	7.14286	6.30678	1-HDAC3_peak_257	Promoter (<=1kb)	14	21831561	21845879	14319	1	Vdac2	NM_011695	-219
chr14	29978441	29978678	238	*	238	29978524	9	9.93651	6.75676	4.92229	1-HDAC3_peak_258	Promoter (<=1kb)	14	29978337	29993221	14885	1	Actr8	NM_027493	104
chr14	30650880	30651170	291	*	291	30651050	13	10.4111	6.42202	5.32575	1-HDAC3_peak_259	Distal Intergenic	14	30654375	30691313	36939	1	Rft1	NM_177815	-3205
chr14	33195306	33195505	200	*	200	33195346	7	9.39815	6.35393	4.48485	1-HDAC3_peak_260	Distal Intergenic	14	32959547	33185066	225520	2	Wdfy4	NM_001146022	-10240
chr14	44988591	44988790	200	*	200	44988715	6	7.90687	5.55969	3.34931	1-HDAC3_peak_261	Promoter (<=1kb)	14	44988111	45003820	15710	1	Ptger2	NM_008964	480
chr14	48446112	48446311	200	*	200	48446223	9	9.93651	6.75676	4.92229	1-HDAC3_peak_262	Promoter (<=1kb)	14	48446352	48515159	68808	1	Tmem260	NM_172600	-41
chr14	51912755	51913278	524	*	524	51912763	8	6.16739	4.63918	2.25463	1-HDAC3_peak_263	Promoter (<=1kb)	14	51905271	51913488	8218	2	Ndrg2	NM_001145959	210
chr14	52257891	52258090	200	*	200	52257980	7	7.07764	5.26316	2.8027	1-HDAC3_peak_264	Distal Intergenic	14	52198151	52237572	39422	2	Chd8	NM_201637	-20319
chr14	54686221	54686908	688	*	688	54686301	8	6.74347	5	2.5476	1-HDAC3_peak_265	Promoter (<=1kb)	14	54642161	54686931	44771	2	Acin1	NM_001085473	23
chr14	54864463	54864662	200	*	200	54864478	6	7.11097	5.22388	2.81784	1-HDAC3_peak_266	Promoter (<=1kb)	14	54852737	54864158	11422	2	Homez	NM_001177705	-305
chr14	55591130	55591618	489	*	489	55591213	13	9.70251	5.98291	4.73379	1-HDAC3_peak_267	Promoter (<=1kb)	14	55587440	55591101	3662	2	Psme2	NM_001029855	-29
chr14	61172718	61173120	403	*	403	61172726	8	7.22659	5.29412	2.90999	1-HDAC3_peak_268	Intron (NM_172809/Sacs, intron 2 of 9)	14	61138457	61240693	102237	1	Sacs	NM_172809	34261
chr14	61440079	61440278	200	*	200	61440178	7	8.11363	5.7971	3.49734	1-HDAC3_peak_269	Promoter (<=1kb)	14	61365186	61439947	74762	2	Kpna3	NM_008466	-132
chr14	65343516	65343832	317	*	317	65343591	10	7.35212	5.09259	3.00025	1-HDAC3_peak_270	Distal Intergenic	14	65358676	65398930	40255	1	Zfp395	NM_199029	-14844
chr14	67715764	67716096	333	*	333	67715903	18	18.3254	10	12.5932	1-HDAC3_peak_271	Promoter (<=1kb)	14	67676354	67715841	39488	2	Cdca2	NM_175384	0
chr14	73174989	73175201	213	*	213	73175088	7	7.07764	5.26316	2.8027	1-HDAC3_peak_272	Intron (NM_001170694/Rcbtb2, intron 12 of 14)	14	73206763	73206851	89	2	Mir687	NR_030459	31650
chr14	76575086	76575334	249	*	249	76575141	15	9.31879	5.33333	4.4562	1-HDAC3_peak_273	Distal Intergenic	14	76532812	76556889	24078	2	Serp2	NR_027699	-18197
chr14	76591943	76592142	200	*	200	76591990	14	6.69935	4.03226	2.52031	1-HDAC3_peak_274	Distal Intergenic	14	76532812	76556889	24078	2	Serp2	NR_027699	-35054
chr14	76622433	76622656	224	*	224	76622513	16	8.41452	4.64481	3.74875	1-HDAC3_peak_275	Distal Intergenic	14	76677568	76687108	9541	1	1700108F19Rik	NR_015485	-54912
chr14	76681751	76682045	295	*	295	76681766	7	5.93612	4.5977	2.08672	1-HDAC3_peak_276	Intron (NR_015485/1700108F19Rik, intron 4 of 4)	14	76677568	76687108	9541	1	1700108F19Rik	NR_015485	4183
chr14	86198944	86199191	248	*	248	86199008	14	18.9184	11.0294	13.1776	1-HDAC3_peak_277	Distal Intergenic	14	86245970	86262042	16073	1	4930529K09Rik	NR_040457	-46779
chr14	97653843	97654042	200	*	200	97653898	7	8.90417	6.15385	4.12315	1-HDAC3_peak_278	Distal Intergenic	14	97786846	98169765	382920	2	Dach1	NM_001038610	515723
chr14	98168363	98168567	205	*	205	98168457	6	7.89624	5.55556	3.34931	1-HDAC3_peak_279	Promoter (1-2kb)	14	97786846	98169765	382920	2	Dach1	NM_001038610	1198
chr14	99819362	99819561	200	*	200	99819418	7	9.39815	6.35393	4.48485	1-HDAC3_peak_280	Distal Intergenic	14	99870640	100149796	279157	2	Klf12	NM_010636	330235
chr14	102982932	102983247	316	*	316	102983127	6	6.23736	4.79452	2.31198	1-HDAC3_peak_281	Promoter (<=1kb)	14	102976581	102982637	6057	2	Kctd12	NM_177715	-295
chr14	103069942	103070141	200	*	200	103070072	7	8.68763	6.06061	3.95716	1-HDAC3_peak_282	Promoter (<=1kb)	14	103070216	103077630	7415	1	Cln5	NM_001033242	-75
chr14	120354265	120354478	214	*	214	120354338	7	7.48057	5.47945	3.08943	1-HDAC3_peak_283	Intron (NM_175341/Mbnl2, intron 2 of 8)	14	120275669	120431698	156030	1	Mbnl2	NM_207515	78596
chr14	120477994	120478203	210	*	210	120478084	10	9.45645	6.39535	4.53313	1-HDAC3_peak_284	Promoter (<=1kb)	14	120478461	120507192	28732	1	Rap2a	NM_029519	-258
chr14	120730752	120730951	200	*	200	120730816	5	5.15975	4.16667	1.50626	1-HDAC3_peak_285	Distal Intergenic	14	120911194	120948044	36851	1	Ipo5	NM_023579	-180243
chr14	121798344	121798543	200	*	200	121798507	7	5.93612	4.5977	2.08672	1-HDAC3_peak_286	Promoter (<=1kb)	14	121542039	121797734	255696	2	Dock9	NM_134074	-610
chr15	7798862	7799061	200	*	200	7799009	6	6.49881	4.92958	2.3578	1-HDAC3_peak_287	Distal Intergenic	15	7810048	7837580	27533	1	Gdnf	NM_001301332	-10987
chr15	25622248	25622447	200	*	200	25622349	8	6.56827	4.8913	2.41743	1-HDAC3_peak_288	Promoter (<=1kb)	15	25622550	25813671	191122	1	Myo10	NM_019472	-103
chr15	30222089	30222288	200	*	200	30222157	7	8.90417	6.15385	4.12315	1-HDAC3_peak_289	Intron (NM_008729/Ctnnd2, intron 1 of 22)	15	30172593	31029343	856751	1	Ctnnd2	NM_008729	49496
chr15	37960499	37960835	337	*	337	37960673	6	5.78009	4.54545	1.97671	1-HDAC3_peak_290	Promoter (<=1kb)	15	37923953	37961055	37103	2	Rrm2b	NM_199476	220
chr15	38057249	38057610	362	*	362	38057415	12	11.511	7.30337	6.24484	1-HDAC3_peak_291	Intron (NM_001081359/Ubr5, intron 1 of 58)	15	37967328	38078854	111527	2	Ubr5	NM_001081359	21244
chr15	40820937	40821306	370	*	370	40820960	10	7.20596	5	2.89583	1-HDAC3_peak_292	Intron (NM_011766/Zfpm2, intron 3 of 7)	15	40655042	41104592	449551	1	Zfpm2	NM_011766	165895
chr15	48093689	48093888	200	*	200	48093701	6	7.47634	5.38462	3.08943	1-HDAC3_peak_293	Intron (NM_001081391/Csmd3, intron 13 of 70)	15	47580638	48791989	1211352	2	Csmd3	NM_001081391	698101
chr15	51048969	51049342	374	*	374	51049059	7	7.94311	5.71429	3.36676	1-HDAC3_peak_294	Distal Intergenic	15	50654759	50890041	235283	2	Trps1	NM_032000	-158928
chr15	58076309	58076711	403	*	403	58076611	7	6.20693	4.7619	2.28931	1-HDAC3_peak_295	Promoter (<=1kb)	15	58047003	58076508	29506	2	Zhx1	NM_001042438	0
chr15	58823661	58823898	238	*	238	58823847	10	9.84835	6.62651	4.85273	1-HDAC3_peak_296	Promoter (<=1kb)	15	58782269	58823427	41159	2	Tmem65	NM_175212	-234
chr15	62223082	62223286	205	*	205	62223193	8	6.65471	4.94506	2.47621	1-HDAC3_peak_297	Intron (NR_003368/Pvt1, intron 5 of 8)	15	62217541	62219451	1911	2	H2afy3	NR_003523	-3631
chr15	66469146	66469345	200	*	200	66469216	5	6.27835	4.6875	2.32594	1-HDAC3_peak_298	Intron (NM_019457/Lrrc6, intron 4 of 11)	15	66379858	66500910	121053	2	Lrrc6	NM_019457	31565
chr15	73512570	73512769	200	*	200	73512717	9	9.76709	6.66667	4.78117	1-HDAC3_peak_299	Promoter (<=1kb)	15	73512560	73572242	59683	1	Dennd3	NM_001081066	10
chr15	76659870	76660086	217	*	217	76659945	13	11.8196	7.29167	6.51714	1-HDAC3_peak_300	Promoter (<=1kb)	15	76643395	76660208	16814	2	Cyhr1	NM_019396	122
chr15	76701506	76701721	216	*	216	76701604	12	9.99117	6.37255	4.96921	1-HDAC3_peak_301	Promoter (<=1kb)	15	76701542	76704239	2698	1	Mfsd3	NM_027122	0
chr15	80710813	80711124	312	*	312	80710931	15	13.5992	7.92079	8.11053	1-HDAC3_peak_302	Promoter (<=1kb)	15	80711313	80941086	229774	1	Tnrc6b	NM_144812	-189
chr15	81811067	81811312	246	*	246	81811169	14	11.5176	6.88073	6.25087	1-HDAC3_peak_303	Promoter (<=1kb)	15	81811414	81826863	15450	1	Tef	NM_017376	-102
chr15	82346053	82346288	236	*	236	82346188	15	13.4724	7.84314	7.99766	1-HDAC3_peak_304	Promoter (<=1kb)	15	82346046	82349062	3017	1	Smdt1	NM_026914	7
chr15	83171937	83172143	207	*	207	83172015	10	8.08654	5.55556	3.48511	1-HDAC3_peak_305	Promoter (<=1kb)	15	83153501	83172208	18708	2	Cyb5r3	NM_029787	65
chr15	102202988	102203388	401	*	401	102203125	7	6.83551	5.12821	2.6104	1-HDAC3_peak_306	Promoter (<=1kb)	15	102203645	102215610	11966	1	Zfp740	NM_001289691	-257
chr15	102406034	102406235	202	*	202	102406090	9	8.05079	5.68182	3.45412	1-HDAC3_peak_307	Promoter (<=1kb)	15	102406316	102436404	30089	1	Sp1	NM_013672	-81
chr15	102518250	102518694	445	*	445	102518534	15	12.0277	6.95652	6.69485	1-HDAC3_peak_308	Promoter (<=1kb)	15	102518192	102523676	5485	1	Tarbp2	NM_009319	58
chr15	102625200	102625426	227	*	227	102625341	9	8.88004	6.17284	4.11547	1-HDAC3_peak_309	Promoter (<=1kb)	15	102536644	102625421	88778	2	Atf7	NM_146065	0
chr16	3847240	3847452	213	*	213	3847338	12	13.2934	8.33333	7.82682	1-HDAC3_peak_310	Promoter (<=1kb)	16	3847223	3858880	11658	1	Zfp174	NM_001081217	17
chr16	4003930	4004282	353	*	353	4004105	6	6.11552	4.72973	2.20419	1-HDAC3_peak_311	Promoter (2-3kb)	16	3979106	4001678	22573	2	Slx4	NM_177472	-2252
chr16	11134665	11134948	284	*	284	11134766	6	5.99897	4.66667	2.13061	1-HDAC3_peak_312	Promoter (<=1kb)	16	11074911	11134532	59622	2	Txndc11	NM_029582	-133
chr16	12596141	12596400	260	*	260	12596282	8	10.3828	6.92308	5.30697	1-HDAC3_peak_313	Distal Intergenic	16	12811390	12848653	37264	1	1700003L19Rik	NR_040507	-214990
chr16	15084515	15084842	328	*	328	15084562	6	7.47634	5.38462	3.08943	1-HDAC3_peak_314	Distal Intergenic	16	14906646	14924522	17877	1	Efcab1	NM_025769	177869
chr16	16302688	16302887	200	*	200	16302846	6	6.94477	5.14706	2.69751	1-HDAC3_peak_315	Promoter (<=1kb)	16	16302965	16309640	6676	1	Yars2	NM_198246	-78
chr16	16358683	16358882	200	*	200	16358770	8	9.29728	6.42857	4.43653	1-HDAC3_peak_316	Promoter (<=1kb)	16	16312228	16358575	46348	2	Dnm1l	NR_075074	-108
chr16	20611637	20611908	272	*	272	20611757	9	9.2985	6.41026	4.43653	1-HDAC3_peak_317	Promoter (<=1kb)	16	20611601	20645915	34315	1	Ece2	NM_177941	36
chr16	25059038	25059238	201	*	201	25059136	11	8.53727	5.66038	3.83908	1-HDAC3_peak_318	Promoter (<=1kb)	16	25059639	25069058	9420	1	A230028O05Rik	NR_040374	-401
chr16	29629285	29629486	202	*	202	29629403	8	10.3828	6.92308	5.30697	1-HDAC3_peak_319	Intron (NM_001199177/Opa1, intron 26 of 29)	16	29579334	29654602	75269	1	Opa1	NM_133752	49951
chr16	32859100	32859299	200	*	200	32859137	8	7.66987	5.55556	3.23648	1-HDAC3_peak_320	Intron (NM_001200038/1700021K19Rik, intron 1 of 19)	16	32821702	32868366	46665	2	1700021K19Rik	NM_001200038	9067
chr16	32867938	32868314	377	*	377	32868136	5	5.15975	4.16667	1.50626	1-HDAC3_peak_321	Promoter (<=1kb)	16	32821702	32868366	46665	2	1700021K19Rik	NM_001200038	52
chr16	33849398	33849642	245	*	245	33849486	11	12.4929	8	7.10487	1-HDAC3_peak_322	Intron (NM_001145884/Itgb5, intron 2 of 14)	16	33829665	33949338	119674	1	Itgb5	NM_010580	19733
chr16	33916982	33917233	252	*	252	33917149	8	6.48406	4.83871	2.3578	1-HDAC3_peak_323	Intron (NM_001145884/Itgb5, intron 9 of 14)	16	33955012	33967003	11992	2	Umps	NM_009471	49770
chr16	38088941	38089354	414	*	414	38089156	19	15.2716	7.87402	9.66533	1-HDAC3_peak_324	Promoter (<=1kb)	16	38085064	38089260	4197	2	BC031361	NR_033221	0
chr16	39984369	39984668	300	*	300	39984472	7	7.62733	5.55556	3.22082	1-HDAC3_peak_325	Distal Intergenic	16	38902345	39027157	124813	1	Igsf11	NM_170599	1082024
chr16	42875137	42875773	637	*	637	42875255	17	14.753	8.10811	9.19053	1-HDAC3_peak_326	Promoter (<=1kb)	16	42725702	42875587	149886	2	4932412D23Rik	NR_040521	0
chr16	43802068	43802267	200	*	200	43802184	5	6.46405	4.7619	2.35169	1-HDAC3_peak_327	Intron (NM_007877/Drd3, intron 2 of 6)	16	43762242	43822839	60598	1	Drd3	NM_007877	39826
chr16	43889931	43890138	208	*	208	43890046	7	9.13618	6.25	4.31509	1-HDAC3_peak_328	Promoter (<=1kb)	16	43889902	43964314	74413	1	2610015P09Rik	NM_027801	29
chr16	44347098	44347298	201	*	201	44347238	6	7.28771	5.30303	2.94837	1-HDAC3_peak_329	Promoter (<=1kb)	16	44347401	44388492	41092	1	Spice1	NM_144550	-103
chr16	44746024	44746246	223	*	223	44746206	5	5.94521	4.54545	2.08672	1-HDAC3_peak_330	Promoter (<=1kb)	16	44738879	44746363	7485	2	Gtpbp8	NM_001159329	117
chr16	50829500	50829699	200	*	200	50829524	7	9.39815	6.35393	4.48485	1-HDAC3_peak_331	Distal Intergenic	16	50783409	50784091	683	1	1700116B05Rik	NR_131006	46091
chr16	52031272	52031729	458	*	458	52031417	15	12.6519	7.33945	7.24745	1-HDAC3_peak_332	Promoter (<=1kb)	16	52031549	52208046	176498	1	Cblb	NM_001033238	0
chr16	52095613	52095812	200	*	200	52095719	11	9.81028	6.45161	4.81872	1-HDAC3_peak_333	Intron (NM_001033238/Cblb, intron 3 of 17)	16	52031549	52208046	176498	1	Cblb	NM_001033238	64064
chr16	55934395	55934785	391	*	391	55934724	7	7.62733	5.55556	3.22082	1-HDAC3_peak_334	Promoter (<=1kb)	16	55899888	55934848	34961	2	Cep97	NM_028815	63
chr16	57391347	57391607	261	*	261	57391500	23	29.3671	15	23.4337	1-HDAC3_peak_335	Intron (NM_001040397/Filip1l, intron 1 of 4)	16	57353277	57572804	219528	1	Filip1l	NM_001040397	38070
chr16	74193554	74193753	200	*	200	74193565	6	7.90687	5.55969	3.34931	1-HDAC3_peak_336	Intron (NM_175549/Robo2, intron 2 of 27)	16	74341990	74342067	78	2	Mir691	NR_030464	148314
chr16	87354229	87354428	200	*	200	87354330	7	8.90417	6.15385	4.12315	1-HDAC3_peak_337	Promoter (<=1kb)	16	87354185	87368649	14465	1	N6amt1	NM_026366	44
chr16	90144044	90144243	200	*	200	90144126	12	9.99117	6.37255	4.96921	1-HDAC3_peak_338	Promoter (1-2kb)	16	90142237	90146827	4591	1	Gm10789	NR_033476	1807
chr16	90736866	90737089	224	*	224	90736948	14	10.244	6.09756	5.1896	1-HDAC3_peak_339	Promoter (1-2kb)	16	90738324	90749776	11453	1	Mrap	NM_029844	-1235
chr16	91011219	91011424	206	*	206	91011347	9	10.6968	7.14286	5.54538	1-HDAC3_peak_340	Promoter (<=1kb)	16	91011249	91016503	5255	1	4930404I05Rik	NR_028368	0
chr16	91728821	91729163	343	*	343	91728978	19	14.8646	7.63359	9.29916	1-HDAC3_peak_341	Promoter (<=1kb)	16	91689322	91728802	39481	2	Cryzl1	NM_133679	-19
chr16	92345575	92345774	200	*	200	92345639	11	10.6804	6.97674	5.53538	1-HDAC3_peak_342	Distal Intergenic	16	92346001	92359468	13468	2	Kcne1	NM_008424	13694
chr16	93246871	93247173	303	*	303	93247025	5	4.94778	4.05405	1.47301	1-HDAC3_peak_343	Distal Intergenic	16	93343724	93353189	9466	2	1810053B23Rik	NR_040486	106016
chr16	94526633	94526889	257	*	257	94526709	9	7.74433	5.49451	3.29578	1-HDAC3_peak_344	Promoter (<=1kb)	16	94497724	94526629	28906	2	Dscr3	NM_007834	-4
chr16	95831999	95832198	200	*	200	95832029	7	7.78128	5.6338	3.32551	1-HDAC3_peak_345	Exon (NR_040485/1600002D24Rik, exon 4 of 4)	16	95831123	95898713	67591	2	1600002D24Rik	NR_040485	66515
chr16	98107482	98107711	230	*	230	98107597	14	20.0818	11.5385	14.314	1-HDAC3_peak_346	Distal Intergenic	16	98062512	98082439	19928	2	A630089N07Rik	NR_015491	-25043
chr17	5218420	5218621	202	*	202	5218597	8	7.44104	5.42169	3.08019	1-HDAC3_peak_347	Intron (NM_001085355/Arid1b, intron 4 of 19)	17	5417323	5418767	1445	2	Ldhal6b	NM_175349	200146
chr17	8165186	8165397	212	*	212	8165328	10	11.4937	7.53425	6.23088	1-HDAC3_peak_348	Promoter (<=1kb)	17	8165518	8196470	30953	1	Fgfr1op	NM_001197046	-121
chr17	8283837	8284036	200	*	200	8283918	9	8.88004	6.17284	4.11547	1-HDAC3_peak_349	Promoter (<=1kb)	17	8283813	8297661	13849	1	Mpc1	NM_018819	24
chr17	12960433	12960677	245	*	245	12960538	8	9.48998	6.52174	4.55029	1-HDAC3_peak_350	Promoter (<=1kb)	17	12943042	12960725	17684	2	Acat2	NM_009338	48
chr17	16340039	16340238	200	*	200	16340124	6	6.49881	4.92958	2.3578	1-HDAC3_peak_351	Distal Intergenic	17	15806253	15826586	20334	2	Rgmb	NM_178615	-513453
chr17	17294060	17294259	200	*	200	17294242	6	7.47634	5.38462	3.08943	1-HDAC3_peak_352	Distal Intergenic	17	17374332	17394899	20568	1	Riok2	NM_025934	-80073
chr17	17624528	17625272	745	*	745	17625106	11	8.80032	5.82524	4.04657	1-HDAC3_peak_353	Promoter (<=1kb)	17	17527723	17624489	96767	2	Lnpep	NM_172827	-39
chr17	17855107	17855306	200	*	200	17855196	6	7.67852	5.46875	3.23648	1-HDAC3_peak_354	Promoter (<=1kb)	17	17843326	17855188	11863	2	Has1	NM_008215	0
chr17	21679723	21680085	363	*	363	21679861	6	5.99897	4.66667	2.13061	1-HDAC3_peak_355	Distal Intergenic	17	21690212	21692213	2002	1	Gm10509	NR_045766	-10127
chr17	22361220	22361590	371	*	371	22361287	5	5.94521	4.54545	2.08672	1-HDAC3_peak_356	Promoter (<=1kb)	17	22361453	22377281	15829	1	Zfp758	NM_145484	0
chr17	22867044	22867243	200	*	200	22867082	5	6.10598	4.61538	2.20419	1-HDAC3_peak_357	Promoter (<=1kb)	17	22846697	22867134	20438	2	Zfp945	NM_001110254	0
chr17	23924655	23924854	200	*	200	23924801	7	8.68763	6.06061	3.95716	1-HDAC3_peak_358	Distal Intergenic	17	23917458	23919441	1984	1	Dcpp3	NM_001077633	7197
chr17	24549609	24549808	200	*	200	24549665	8	7.12424	5.23256	2.82732	1-HDAC3_peak_359	Promoter (<=1kb)	17	24549950	24596514	46565	1	Pkd1	NM_013630	-142
chr17	25016113	25016315	203	*	203	25016162	11	11.4198	7.40741	6.16682	1-HDAC3_peak_360	Promoter (<=1kb)	17	25016086	25099497	83412	1	Ift140	NM_134126	27
chr17	25273633	25273912	280	*	280	25273784	12	12.4059	7.83133	7.02635	1-HDAC3_peak_361	Promoter (<=1kb)	17	25260511	25273914	13404	2	Ube2i	NM_001177609	2
chr17	25920242	25920525	284	*	284	25920365	21	19.51	9.82143	13.7589	1-HDAC3_peak_362	Promoter (<=1kb)	17	25882114	25919714	37601	2	Rab40c	NM_139154	-528
chr17	26243526	26244140	615	*	615	26244052	10	9.09783	6.17978	4.29143	1-HDAC3_peak_363	Promoter (<=1kb)	17	26212692	26244242	31551	2	Itfg3	NM_001206335	102
chr17	26716093	26716539	447	*	447	26716247	10	9.58311	6.47059	4.63744	1-HDAC3_peak_364	Promoter (<=1kb)	17	26715650	26776626	60977	1	Crebrf	NM_029870	443
chr17	26939304	26939617	314	*	314	26939465	9	7.94583	5.61798	3.3671	1-HDAC3_peak_365	Promoter (<=1kb)	17	26937972	26939458	1487	2	Cuta	NR_104458	0
chr17	27562010	27562335	326	*	326	27562053	9	5.59431	4.13223	1.84088	1-HDAC3_peak_366	Intron (NM_001025427/Hmga1, intron 4 of 4)	17	27563769	27565727	1959	2	AI413582	NM_001002895	3392
chr17	30004396	30004595	200	*	200	30004465	8	6.74347	5	2.5476	1-HDAC3_peak_367	Promoter (<=1kb)	17	30005087	30210020	204934	1	Zfand3	NM_148926	-492
chr17	30612368	30612662	295	*	295	30612495	12	11.3761	7.22222	6.13407	1-HDAC3_peak_368	Promoter (<=1kb)	17	30592862	30612659	19798	2	Glo1	NM_001113560	0
chr17	31564239	31564438	200	*	200	31564353	7	7.20623	5.33333	2.89583	1-HDAC3_peak_369	Promoter (<=1kb)	17	31564773	31607693	42921	1	Pknox1	NM_016670	-335
chr17	32321380	32321581	202	*	202	32321457	15	12.4365	7.20721	7.05331	1-HDAC3_peak_370	Promoter (<=1kb)	17	32303672	32321238	17567	2	Akap8	NR_131219	-142
chr17	32350340	32350784	445	*	445	32350401	8	6.83467	5.05618	2.6104	1-HDAC3_peak_371	Promoter (<=1kb)	17	32321424	32350577	29154	2	Akap8l	NM_017476	0
chr17	32528062	32528261	200	*	200	32528129	4	4.94438	3.90625	1.47301	1-HDAC3_peak_372	Exon (NM_001101445/Cyp4f17, exon 11 of 13)	17	32536629	32551797	15169	1	Cyp4f16	NM_024442	-8368
chr17	33503819	33504018	200	*	200	33503878	8	6.83467	5.05618	2.6104	1-HDAC3_peak_373	Distal Intergenic	17	33524196	33553782	29587	1	Adamts10	NM_172619	-20178
chr17	33629056	33629390	335	*	335	33629211	8	8.61579	6.08108	3.90721	1-HDAC3_peak_374	Promoter (<=1kb)	17	33629092	33631714	2623	1	Zfp414	NM_026712	0
chr17	33760120	33760403	284	*	284	33760318	10	7.66189	5.28846	3.23648	1-HDAC3_peak_375	Promoter (<=1kb)	17	33742484	33760486	18003	2	Rab11b	NM_008997	83
chr17	35165127	35165346	220	*	220	35165320	9	6.6501	4.80769	2.47517	1-HDAC3_peak_376	Promoter (<=1kb)	17	35149086	35164877	15792	2	Prrc2a	NM_020027	-250
chr17	35861397	35861596	200	*	200	35861488	12	10.5218	6.70103	5.41249	1-HDAC3_peak_377	Promoter (<=1kb)	17	35861318	35865400	4083	1	Nrm	NM_134122	79
chr17	35916331	35916689	359	*	359	35916504	12	9.79414	6.25	4.80684	1-HDAC3_peak_378	Promoter (<=1kb)	17	35910385	35916369	5985	2	Mrps18b	NM_025878	0
chr17	46160276	46160570	295	*	295	46160446	9	7.84372	5.55556	3.34931	1-HDAC3_peak_379	Promoter (<=1kb)	17	46161032	46169370	8339	1	Gtpbp2	NM_001145979	-462
chr17	53689511	53689710	200	*	200	53689524	7	7.48057	5.47945	3.08943	1-HDAC3_peak_380	Promoter (<=1kb)	17	53674787	53689315	14529	2	Sgol1	NM_028232	-196
chr17	55931898	55932163	266	*	266	55932027	6	6.49881	4.92958	2.3578	1-HDAC3_peak_381	Distal Intergenic	17	55938373	55945259	6887	2	Zfp119b	NM_146249	13096
chr17	55945376	55945575	200	*	200	55945446	7	8.68763	6.06061	3.95716	1-HDAC3_peak_382	Promoter (<=1kb)	17	55938373	55945259	6887	2	Zfp119b	NM_146249	-117
chr17	56256123	56256322	200	*	200	56256180	9	8.3844	5.88235	3.72068	1-HDAC3_peak_383	Promoter (<=1kb)	17	56256793	56263608	6816	1	Fem1a	NM_010192	-471
chr17	56290265	56290464	200	*	200	56290387	11	9.1774	6.06061	4.34552	1-HDAC3_peak_384	Promoter (<=1kb)	17	56278962	56290511	11550	2	Plin3	NM_025836	47
chr17	56461990	56462411	422	*	422	56462350	11	8.2892	5.50459	3.64533	1-HDAC3_peak_385	Promoter (<=1kb)	17	56412426	56462221	49796	2	Ptprs	NM_001252456	0
chr17	57031636	57031835	200	*	200	57031716	8	6.92844	5.11364	2.69692	1-HDAC3_peak_386	Promoter (<=1kb)	17	57021049	57031507	10459	2	Khsrp	NM_010613	-129
chr17	57248279	57248550	272	*	272	57248362	12	9.42278	6.01852	4.50819	1-HDAC3_peak_387	Promoter (<=1kb)	17	57234915	57247689	12775	2	Gpr108	NM_030084	-590
chr17	57987391	57987592	202	*	202	57987502	9	11.6344	7.57576	6.36031	1-HDAC3_peak_388	Intron (NM_001081653/Cntnap5c, intron 3 of 23)	17	57769570	58410342	640773	1	Cntnap5c	NM_001081653	217821
chr17	63863566	63863765	200	*	200	63863619	9	9.44858	6.49351	4.53059	1-HDAC3_peak_389	Promoter (<=1kb)	17	63863981	64139496	275516	1	Fer	NM_001037997	-216
chr17	64332008	64332207	200	*	200	64332092	9	9.44858	6.49351	4.53059	1-HDAC3_peak_390	Promoter (<=1kb)	17	64281006	64331883	50878	2	Pja2	NM_144859	-125
chr17	65613693	65613991	299	*	299	65613809	16	12.5433	7.02479	7.14578	1-HDAC3_peak_391	Promoter (<=1kb)	17	65580053	65613555	33503	2	Vapa	NM_013933	-138
chr17	65648784	65649310	527	*	527	65649168	13	9.46036	5.83333	4.53664	1-HDAC3_peak_392	Distal Intergenic	17	65637505	65642204	4700	2	Txndc2	NM_001146002	-6580
chr17	65885124	65885350	227	*	227	65885192	14	15.0917	9.03615	9.51189	1-HDAC3_peak_393	Promoter (<=1kb)	17	65848428	65884923	36496	2	Ralbp1	NM_001198949	-201
chr17	75087410	75087681	272	*	272	75087532	4	4.66879	3.78788	1.3341	1-HDAC3_peak_394	Intron (NM_019919/Ltbp1, intron 3 of 33)	17	75005529	75392967	387439	1	Ltbp1	NM_019919	81881
chr17	79584245	79584463	219	*	219	79584397	8	7.915	5.6962	3.34931	1-HDAC3_peak_395	Distal Intergenic	17	79614900	79682152	67253	1	Rmdn2	NM_201361	-30437
chr17	79746101	79746466	366	*	366	79746181	8	6.83467	5.05618	2.6104	1-HDAC3_peak_396	Distal Intergenic	17	79706953	79715041	8089	2	Cyp1b1	NM_009994	-31060
chr17	83514161	83514564	404	*	404	83514518	8	7.66987	5.55556	3.23648	1-HDAC3_peak_397	Promoter (<=1kb)	17	83501917	83514333	12417	2	Cox7a2l	NM_001159529	0
chr17	84582641	84582842	202	*	202	84582677	10	12.8901	8.20895	7.4725	1-HDAC3_peak_398	Intron (NM_177606/Plekhh2, intron 15 of 29)	17	84626499	84655564	29066	1	Dync2li1	NM_172256	-43657
chr17	84957222	84957509	288	*	288	84957390	9	7.55317	5.37634	3.15475	1-HDAC3_peak_399	Promoter (<=1kb)	17	84917182	84957423	40242	2	1110020A21Rik	NR_027929	0
chr17	86357468	86357707	240	*	240	86357588	6	6.23736	4.79452	2.31198	1-HDAC3_peak_400	Intron (NM_011104/Prkce, intron 2 of 14)	17	86285167	86287178	2012	2	2010106C02Rik	NR_045435	-70290
chr17	88864854	88865076	223	*	223	88864977	10	10.9318	7.23684	5.75293	1-HDAC3_peak_401	Distal Intergenic	17	88741549	88791976	50428	2	Lhcgr	NM_013582	-72878
chr17	94834428	94834696	269	*	269	94834615	7	8.29379	5.88235	3.64533	1-HDAC3_peak_402	Promoter (<=1kb)	17	94759942	94834799	74858	2	Gm1976	NR_045963	103
chr18	5989682	5989881	200	*	200	5989753	6	6.23736	4.79452	2.31198	1-HDAC3_peak_403	Distal Intergenic	18	6024450	6136098	111649	2	Arhgap12	NM_001039692	146217
chr18	12168771	12168987	217	*	217	12168793	7	6.95419	5.19481	2.69809	1-HDAC3_peak_404	Promoter (<=1kb)	18	12168730	12189969	21240	1	3110002H16Rik	NM_029623	41
chr18	12518853	12519052	200	*	200	12519015	7	9.38596	6.34921	4.48485	1-HDAC3_peak_405	Intron (NM_010680/Lama3, intron 43 of 74)	18	12643533	12737052	93520	1	Ttc39c	NM_028341	-124481
chr18	12973305	12973715	411	*	411	12973607	8	7.12424	5.23256	2.82732	1-HDAC3_peak_406	Promoter (1-2kb)	18	12972252	12992948	20697	1	Impact	NM_008378	1053
chr18	12973964	12974239	276	*	276	12974099	9	8.2699	5.81395	3.63119	1-HDAC3_peak_407	Promoter (1-2kb)	18	12972252	12992948	20697	1	Impact	NM_008378	1712
chr18	31634379	31635010	632	*	632	31634921	9	7.74433	5.49451	3.29578	1-HDAC3_peak_408	Promoter (<=1kb)	18	31634383	31723061	88679	1	Sap130	NM_172965	0
chr18	32410761	32411185	425	*	425	32410870	11	9.37863	6.18557	4.48485	1-HDAC3_peak_409	Intron (NM_001083334/Bin1, intron 2 of 14)	18	32359057	32378284	19228	2	A830052D11Rik	NR_045403	-32477
chr18	33292921	33293120	200	*	200	33293085	5	6.10598	4.61538	2.20419	1-HDAC3_peak_410	Distal Intergenic	18	33201421	33213816	12396	2	Stard4	NM_133774	-79105
chr18	34860037	34860472	436	*	436	34860114	11	8.0546	5.35714	3.45638	1-HDAC3_peak_411	Promoter (<=1kb)	18	34861207	34864956	3750	1	Egr1	NM_007913	-735
chr18	34954399	34954598	200	*	200	34954526	6	6.11552	4.72973	2.20419	1-HDAC3_peak_412	Promoter (<=1kb)	18	34937415	34954351	16937	2	Hspa9	NM_010481	-48
chr18	36559702	36560177	476	*	476	36560053	9	7.37141	5.26316	3.01589	1-HDAC3_peak_413	Promoter (<=1kb)	18	36560603	36658908	98306	1	Ankhd1	NM_175375	-426
chr18	36735125	36735400	276	*	276	36735211	10	9.21401	6.25	4.37574	1-HDAC3_peak_414	Promoter (<=1kb)	18	36735070	36742391	7322	1	Tmco6	NM_028036	55
chr18	36783263	36783462	200	*	200	36783280	8	7.02491	5.17241	2.76364	1-HDAC3_peak_415	Promoter (<=1kb)	18	36783209	36792560	9352	1	Hars2	NM_080636	54
chr18	38250331	38250530	200	*	200	38250406	6	7.28771	5.30303	2.94837	1-HDAC3_peak_416	Promoter (<=1kb)	18	38238405	38250565	12161	2	1700086O06Rik	NR_027904	35
chr18	41885073	41885357	285	*	285	41885232	7	9.38596	6.34921	4.48485	1-HDAC3_peak_417	Intron (NM_029942/Prelid2, intron 5 of 6)	18	41875696	41951194	75499	2	Prelid2	NM_029942	65837
chr18	42052699	42052898	200	*	200	42052722	7	8.90417	6.15385	4.12315	1-HDAC3_peak_418	Promoter (<=1kb)	18	42053710	42158695	104986	1	Sh3rf2	NM_001146299	-812
chr18	46958848	46959107	260	*	260	46958995	7	9.38596	6.34921	4.48485	1-HDAC3_peak_419	Promoter (<=1kb)	18	46958876	47087994	129119	1	Commd10	NM_178377	0
chr18	53744769	53745051	283	*	283	53744882	11	11.7513	7.59494	6.45759	1-HDAC3_peak_420	Promoter (<=1kb)	18	53681723	53744547	62825	2	Cep120	NM_178686	-222
chr18	53861761	53862216	456	*	456	53861895	6	5.78009	4.54545	1.97671	1-HDAC3_peak_421	Promoter (<=1kb)	18	53862113	53955684	93572	1	Csnk1g3	NM_152809	0
chr18	55134223	55134593	371	*	371	55134406	7	6.61114	5	2.45006	1-HDAC3_peak_422	Distal Intergenic	18	54888045	54990180	102136	2	Zfp608	NM_175751	-144043
chr18	56708863	56709068	206	*	206	56709041	8	7.44104	5.42169	3.08019	1-HDAC3_peak_423	Promoter (1-2kb)	18	56707813	56753424	45612	1	Lmnb1	NM_010721	1050
chr18	56925338	56925537	200	*	200	56925442	8	8.46401	6	3.78257	1-HDAC3_peak_424	Promoter (<=1kb)	18	56761716	56925548	163833	2	2024-03-03	NM_177115	11
chr18	58248012	58248211	200	*	200	58248053	7	9.39815	6.35393	4.48485	1-HDAC3_peak_425	Distal Intergenic	18	58008623	58209926	201304	2	Fbn2	NM_010181	-38086
chr18	60660497	60660696	200	*	200	60660578	10	5.46037	3.90071	1.74436	1-HDAC3_peak_426	Promoter (2-3kb)	18	60663410	60671624	8215	1	G630071F17Rik	NR_045401	-2714
chr18	61099766	61099965	200	*	200	61099903	7	9.39815	6.35393	4.48485	1-HDAC3_peak_427	Distal Intergenic	18	61105572	61131139	25568	1	Csf1r	NM_001037859	-5607
chr18	61929374	61929616	243	*	243	61929440	9	11.379	7.46269	6.13407	1-HDAC3_peak_428	Distal Intergenic	18	61799393	61911852	112460	2	Ablim3	NM_001164491	-17522
chr18	65430665	65430957	293	*	293	65430796	6	5.30126	4.26829	1.61562	1-HDAC3_peak_429	Promoter (<=1kb)	18	65430997	65478792	47796	1	Malt1	NM_172833	-40
chr18	73572264	73572463	200	*	200	73572313	9	7.84372	5.55556	3.34931	1-HDAC3_peak_430	Promoter (<=1kb)	18	73572705	73592578	19874	1	Mex3c	NM_001039214	-242
chr18	73815530	73815746	217	*	217	73815611	10	10.5936	7.05128	5.47497	1-HDAC3_peak_431	Promoter (<=1kb)	18	73770040	73815392	45353	2	Me2	NM_145494	-138
chr18	74778935	74779188	254	*	254	74779043	10	8.36462	5.72917	3.7074	1-HDAC3_peak_432	Promoter (<=1kb)	18	74779212	74806207	26996	1	Acaa2	NM_177470	-24
chr18	75503025	75503224	200	*	200	75503157	12	9.60486	6.13208	4.65091	1-HDAC3_peak_433	Intron (NM_201354/Ctif, intron 9 of 11)	18	75514645	75522806	8162	1	Gm10532	NR_045879	-11421
chr18	77767484	77767683	200	*	200	77767608	7	7.78128	5.6338	3.32551	1-HDAC3_peak_434	Promoter (<=1kb)	18	77757567	77767780	10214	2	Haus1	NM_146089	97
chr18	84685223	84685589	367	*	367	84685401	7	6.20693	4.7619	2.28931	1-HDAC3_peak_435	Promoter (<=1kb)	18	84667465	84685702	18238	2	Cndp2	NM_023149	113
chr18	88053928	88054127	200	*	200	88054034	7	9.39815	6.35393	4.48485	1-HDAC3_peak_436	Distal Intergenic	18	88867880	88894207	26328	2	Socs6	NM_018821	840080
chr19	4510248	4510521	274	*	274	4510377	11	8.80032	5.82524	4.04657	1-HDAC3_peak_437	Promoter (<=1kb)	19	4510472	4621752	111281	1	Pcx	NM_001162946	0
chr19	5024099	5024298	200	*	200	5024238	7	6.30299	4.81928	2.34745	1-HDAC3_peak_438	Promoter (<=1kb)	19	5024006	5031972	7967	1	Slc29a2	NM_007854	93
chr19	5688973	5689218	246	*	246	5689127	11	6.81252	4.58015	2.59753	1-HDAC3_peak_439	Promoter (<=1kb)	19	5689131	5702864	13734	1	Map3k11	NM_022012	0
chr19	5689564	5689811	248	*	248	5689659	11	6.43609	4.34783	2.35169	1-HDAC3_peak_440	Promoter (<=1kb)	19	5689131	5702864	13734	1	Map3k11	NM_022012	433
chr19	5924593	5924811	219	*	219	5924751	13	12.9166	7.95455	7.48968	1-HDAC3_peak_441	Promoter (<=1kb)	19	5917556	5924816	7261	2	Cdc42ep2	NM_026772	5
chr19	6127993	6128208	216	*	216	6128144	11	10.6804	6.97674	5.53538	1-HDAC3_peak_442	Promoter (<=1kb)	19	6119404	6128215	8812	2	Snx15	NM_026912	7
chr19	6363497	6363696	200	*	200	6363605	9	8.2699	5.81395	3.63119	1-HDAC3_peak_443	Promoter (<=1kb)	19	6363690	6378038	14349	1	Sf1	NM_001110791	0
chr19	8741431	8741630	200	*	200	8741516	11	11.5827	7.5	6.31188	1-HDAC3_peak_444	Promoter (<=1kb)	19	8741424	8755642	14219	1	Stx5a	NM_001167799	7
chr19	8802521	8802721	201	*	201	8802623	13	11.9451	7.36842	6.61703	1-HDAC3_peak_445	Promoter (<=1kb)	19	8802530	8804854	2325	1	Zbtb3	NM_001098237	0
chr19	8819545	8819807	263	*	263	8819658	15	15.0343	8.79121	9.45737	1-HDAC3_peak_446	Promoter (<=1kb)	19	8819401	8834142	14742	1	Hnrnpul2	NM_001081196	144
chr19	9836831	9837030	200	*	200	9836880	6	7.89624	5.55556	3.34931	1-HDAC3_peak_447	Distal Intergenic	19	9872297	9899533	27237	2	Incenp	NM_016692	62503
chr19	18873023	18873222	200	*	200	18873101	7	7.94311	5.71429	3.36676	1-HDAC3_peak_448	Intron (NM_153417/Trpm6, intron 32 of 38)	19	18749983	18892511	142529	1	Trpm6	NM_153417	123040
chr19	21674986	21675185	200	*	200	21675074	7	9.13618	6.25	4.31509	1-HDAC3_peak_449	Intron (NM_146096/Abhd17b, intron 1 of 3)	19	21653309	21685637	32329	1	Abhd17b	NM_146096	21677
chr19	24961607	24961813	207	*	207	24961750	5	6.46405	4.7619	2.35169	1-HDAC3_peak_450	Promoter (<=1kb)	19	24919916	24961616	41701	2	Cbwd1	NM_146097	0
chr19	28011312	28011511	200	*	200	28011420	6	7.28771	5.30303	2.94837	1-HDAC3_peak_451	Promoter (<=1kb)	19	27761721	28011166	249446	2	Rfx3	NM_011265	-146
chr19	29100929	29101128	200	*	200	29101009	7	7.78128	5.6338	3.32551	1-HDAC3_peak_452	Promoter (<=1kb)	19	29101375	29143843	42469	1	Rcl1	NM_021525	-247
chr19	29805168	29805425	258	*	258	29805346	7	5.76852	4.49438	1.97671	1-HDAC3_peak_453	Promoter (<=1kb)	19	29714402	29806009	91608	2	9930021J03Rik	NM_172836	584
chr19	32211154	32211353	200	*	200	32211271	8	8.17876	5.84416	3.54715	1-HDAC3_peak_454	Promoter (<=1kb)	19	32122727	32211013	88287	2	Sgms1	NM_001168526	-141
chr19	33391936	33392185	250	*	250	33392096	6	7.89624	5.55556	3.34931	1-HDAC3_peak_455	Promoter (<=1kb)	19	33137745	33392295	254551	2	Rnls	NM_001146342	110
chr19	38054344	38054543	200	*	200	38054406	6	6.49881	4.92958	2.3578	1-HDAC3_peak_456	Promoter (<=1kb)	19	38055025	38074425	19401	1	Cep55	NM_028293	-482
chr19	41848196	41848395	200	*	200	41848282	10	9.09783	6.17978	4.29143	1-HDAC3_peak_457	Promoter (<=1kb)	19	41845976	41848132	2157	2	Frat2	NM_177603	-64
chr19	41933489	41933688	200	*	200	41933573	8	9.11436	6.33803	4.30502	1-HDAC3_peak_458	Promoter (<=1kb)	19	41933472	41944103	10632	1	Zdhhc16	NM_023740	17
chr19	41980999	41981494	496	*	496	41981086	12	9.79414	6.25	4.80684	1-HDAC3_peak_459	Promoter (<=1kb)	19	41943707	41981136	37430	2	Mms19	NM_028152	0
chr19	43675110	43675411	302	*	302	43675304	10	7.13489	4.95496	2.83669	1-HDAC3_peak_460	Promoter (<=1kb)	19	43675178	43677170	1993	1	BC037704	NR_045645	0
chr19	44248008	44248517	510	*	510	44248124	10	7.58214	5.2381	3.18238	1-HDAC3_peak_461	Distal Intergenic	19	44203288	44244016	40729	1	Scd3	NM_024450	44720
chr19	44267021	44267418	398	*	398	44267198	11	8.37032	5.55556	3.71149	1-HDAC3_peak_462	Distal Intergenic	19	44293676	44306862	13187	1	Scd2	NM_009128	-26258
chr19	44284382	44284795	414	*	414	44284438	16	10.5893	5.86207	5.47497	1-HDAC3_peak_463	Distal Intergenic	19	44293676	44306862	13187	1	Scd2	NM_009128	-8881
chr19	45363857	45364084	228	*	228	45363902	7	7.78128	5.6338	3.32551	1-HDAC3_peak_464	Promoter (<=1kb)	19	45363734	45533343	169610	1	Btrc	NM_009771	123
chr19	45447875	45448101	227	*	227	45448020	7	8.11363	5.7971	3.49734	1-HDAC3_peak_465	Intron (NM_001037758/Btrc, intron 2 of 14)	19	45363734	45533343	169610	1	Btrc	NM_009771	84141
chr19	46395678	46395999	322	*	322	46395873	9	6.79834	4.90196	2.58363	1-HDAC3_peak_466	Promoter (<=1kb)	19	46376814	46395735	18922	2	Actr1a	NM_016860	0
chr19	53944094	53944474	381	*	381	53944290	9	8.05079	5.68182	3.45412	1-HDAC3_peak_467	Promoter (<=1kb)	19	53944306	54033278	88973	1	Shoc2	NM_001168505	0
chr19	55232117	55232448	332	*	332	55232231	7	5.93612	4.5977	2.08672	1-HDAC3_peak_468	Intron (NM_001081076/Gucy2g, intron 4 of 20)	19	55198098	55241236	43139	2	Gucy2g	NM_001081076	8788
chr19	60874189	60874502	314	*	314	60874387	9	9.2985	6.41026	4.43653	1-HDAC3_peak_469	Promoter (<=1kb)	19	60864066	60874538	10473	2	Prdx3	NM_007452	36
chr2	3283750	3284020	271	*	271	3283856	11	9.81028	6.45161	4.81872	1-HDAC3_peak_471	Promoter (<=1kb)	2	3284212	3328877	44666	1	Nmt2	NM_001290368	-192
chr2	4277388	4277587	200	*	200	4277474	7	8.90417	6.15385	4.12315	1-HDAC3_peak_472	Intron (NM_172475/Frmd4a, intron 1 of 22)	2	4400976	4614043	213068	1	Frmd4a	NM_001177843	-123389
chr2	5951123	5951336	214	*	214	5951251	14	12.402	7.42574	7.02635	1-HDAC3_peak_473	Promoter (<=1kb)	2	5951469	6056703	105235	1	Upf2	NM_001081132	-133
chr2	6213067	6213266	200	*	200	6213176	7	6.95419	5.19481	2.69809	1-HDAC3_peak_474	Promoter (<=1kb)	2	6188465	6212994	24530	2	Echdc3	NM_024208	-73
chr2	10559347	10559546	200	*	200	10559466	7	8.68763	6.06061	3.95716	1-HDAC3_peak_475	Intron (NM_001198808/Sfmbt2, intron 16 of 22)	2	10517604	10517730	127	1	Mir669i	NR_035417	41743
chr2	13271114	13271313	200	*	200	13271236	5	6.27835	4.6875	2.32594	1-HDAC3_peak_476	Promoter (<=1kb)	2	13076967	13271415	194449	2	Rsu1	NM_009105	102
chr2	16621638	16621837	200	*	200	16621696	6	7.89624	5.55556	3.34931	1-HDAC3_peak_477	Intron (NM_026162/Plxdc2, intron 4 of 13)	2	16356304	16755839	399536	1	Plxdc2	NM_026162	265334
chr2	19238094	19238293	200	*	200	19238130	6	7.47634	5.38462	3.08943	1-HDAC3_peak_478	Intron (NM_001081083/Armc3, intron 3 of 19)	2	19199118	19310243	111126	1	Armc3	NM_001271565	38976
chr2	20394037	20394264	228	*	228	20394160	6	7.89624	5.55556	3.34931	1-HDAC3_peak_479	Intron (NM_001081006/Etl4, intron 2 of 21)	2	20289913	20810535	520623	1	Etl4	NM_001081006	104124
chr2	20969382	20969595	214	*	214	20969464	9	9.01459	6.25	4.21314	1-HDAC3_peak_480	Promoter (<=1kb)	2	20968874	20970348	1475	1	Gm13375	NR_033225	508
chr2	22589622	22590061	440	*	440	22589806	31	34.5586	15.2381	28.5565	1-HDAC3_peak_481	Distal Intergenic	2	22622327	22693877	71551	1	Gad2	NM_008078	-32266
chr2	23068197	23068620	424	*	424	23068280	8	6.92844	5.11364	2.69692	1-HDAC3_peak_482	Promoter (<=1kb)	2	23068201	23114512	46312	1	Acbd5	NM_001102436	0
chr2	26445382	26445766	385	*	385	26445541	8	5.81095	4.41176	1.99178	1-HDAC3_peak_483	Promoter (<=1kb)	2	26409431	26445216	35786	2	Sec16a	NM_153125	-166
chr2	29638908	29639209	302	*	302	29639061	7	6.95419	5.19481	2.69809	1-HDAC3_peak_484	Intron (NM_001039086/Rapgef1, intron 1 of 25)	2	29619720	29740363	120644	1	Rapgef1	NM_054050	19188
chr2	32395660	32396091	432	*	432	32395733	12	9.89165	6.31068	4.89324	1-HDAC3_peak_485	Promoter (<=1kb)	2	32395890	32402740	6851	1	Ptges2	NM_133783	0
chr2	33130798	33131281	484	*	484	33130971	14	12.5229	7.5	7.13129	1-HDAC3_peak_486	Distal Intergenic	2	32986366	33087204	100839	2	Garnl3	NM_178888	-43594
chr2	42084036	42084235	200	*	200	42084151	6	7.90687	5.55969	3.34931	1-HDAC3_peak_487	Intron (NM_053011/Lrp1b, intron 2 of 90)	2	42447439	42447568	130	2	Mir6336	NR_105754	363333
chr2	49938594	49938797	204	*	204	49938636	9	12.5126	7.93651	7.12201	1-HDAC3_peak_488	Intron (NM_027990/Lypd6b, intron 6 of 9)	2	50066429	50193569	127141	1	Lypd6	NM_177139	-127632
chr2	55859731	55859930	200	*	200	55859894	7	9.39815	6.35393	4.48485	1-HDAC3_peak_489	Distal Intergenic	2	55435970	55598145	162176	1	Kcnj3	NM_008426	423761
chr2	57629508	57629707	200	*	200	57629580	7	9.39815	6.35393	4.48485	1-HDAC3_peak_490	Distal Intergenic	2	57998155	58039171	41017	1	Galnt5	NM_172855	-368448
chr2	69790505	69790716	212	*	212	69790608	9	9.76709	6.66667	4.78117	1-HDAC3_peak_491	Promoter (<=1kb)	2	69789737	69797168	7432	1	Phospho2	NM_028521	768
chr2	72980640	72980851	212	*	212	72980700	12	11.9388	7.55814	6.61703	1-HDAC3_peak_492	Promoter (<=1kb)	2	72936432	72980446	44015	2	Sp3	NM_001018042	-194
chr2	73038260	73038479	220	*	220	73038324	9	9.76709	6.66667	4.78117	1-HDAC3_peak_493	Distal Intergenic	2	72936432	72980446	44015	2	Sp3	NM_001018042	-57814
chr2	73386503	73386815	313	*	313	73386666	8	8.46401	6	3.78257	1-HDAC3_peak_494	Promoter (<=1kb)	2	73341506	73386480	44975	2	Gpr155	NM_001276444	-23
chr2	74875687	74875886	200	*	200	74875810	7	8.90417	6.15385	4.12315	1-HDAC3_peak_495	Intron (NM_016804/Mtx2, intron 9 of 9)	2	74825812	74876748	50937	1	Mtx2	NM_016804	49875
chr2	75832522	75832721	200	*	200	75832630	6	7.47634	5.38462	3.08943	1-HDAC3_peak_496	Promoter (<=1kb)	2	75832177	75931350	99174	1	Agps	NM_172666	345
chr2	80038020	80038279	260	*	260	80038124	9	8.3844	5.88235	3.72068	1-HDAC3_peak_497	Intron (NM_016744/Pde1a, intron 1 of 14)	2	79834453	80128971	294519	2	Pde1a	NM_016744	90692
chr2	84715472	84715717	246	*	246	84715607	10	11.4937	7.53425	6.23088	1-HDAC3_peak_498	Promoter (<=1kb)	2	84687920	84715164	27245	2	Zdhhc5	NM_144887	-308
chr2	84743864	84744063	200	*	200	84743962	10	10.2799	6.875	5.21938	1-HDAC3_peak_499	Promoter (2-3kb)	2	84741115	84741178	64	2	Mir130a	NR_029544	-2686
chr2	92093585	92093815	231	*	231	92093740	12	13.2934	8.33333	7.82682	1-HDAC3_peak_500	Distal Intergenic	2	91982328	92024170	41843	2	Creb3l1	NM_011957	-69415
chr2	93462649	93463015	367	*	367	93462727	10	8.76756	5.97826	4.02304	1-HDAC3_peak_501	Promoter (<=1kb)	2	93419102	93462950	43849	2	Cd82	NM_001136055	0
chr2	98662271	98662790	520	*	520	98662681	64	30.3807	5.95238	24.4353	1-HDAC3_peak_502	Distal Intergenic	2	97467657	97631664	164008	1	Lrrc4c	NM_178725	1194614
chr2	98665007	98665215	209	*	209	98665104	56	24.0336	5.21978	18.2072	1-HDAC3_peak_503	Distal Intergenic	2	97467657	97631664	164008	1	Lrrc4c	NM_178725	1197350
chr2	98666295	98667307	1013	*	1013	98666824	127	92.2028	11.7002	82.7673	1-HDAC3_peak_504	Distal Intergenic	2	97467657	97631664	164008	1	Lrrc4c	NM_178725	1198638
chr2	99163150	99163351	202	*	202	99163282	8	10.9403	7.14818	5.7536	1-HDAC3_peak_505	Distal Intergenic	2	97467657	97631664	164008	1	Lrrc4c	NM_178725	1695493
chr2	101814738	101814937	200	*	200	101814817	8	9.29728	6.42857	4.43653	1-HDAC3_peak_506	Intron (NM_001110849/Prr5l, intron 2 of 9)	2	101714285	101797707	83423	2	Prr5l	NM_175181	-17031
chr2	112869795	112870000	206	*	206	112869922	8	8.46401	6	3.78257	1-HDAC3_peak_507	Intron (NM_177652/Ryr3, intron 20 of 103)	2	112631382	113030331	398950	2	Ryr3	NM_177652	160331
chr2	119897294	119897520	227	*	227	119897458	10	9.21401	6.25	4.37574	1-HDAC3_peak_508	Promoter (<=1kb)	2	119897228	119969581	72354	1	Mga	NM_013720	66
chr2	120629085	120629311	227	*	227	120629149	8	8.46401	6	3.78257	1-HDAC3_peak_509	Distal Intergenic	2	120609595	120621559	11965	1	Haus2	NM_001290807	19490
chr2	125401581	125401780	200	*	200	125401680	7	9.39815	6.35393	4.48485	1-HDAC3_peak_510	Intron (NM_007993/Fbn1, intron 8 of 65)	2	125300594	125506438	205845	2	Fbn1	NM_007993	104658
chr2	128778121	128778460	340	*	340	128778268	6	6.63958	5	2.46594	1-HDAC3_peak_511	Intron (NM_008587/Mertk, intron 11 of 18)	2	128818303	128854261	35959	1	Tmem87b	NM_028248	-39843
chr2	129198448	129198701	254	*	254	129198545	7	7.34038	5.40541	2.98956	1-HDAC3_peak_512	Promoter (<=1kb)	2	129198773	129205104	6332	1	Slc20a1	NM_001159593	-72
chr2	130113644	130113843	200	*	200	130113687	5	6.27835	4.6875	2.32594	1-HDAC3_peak_513	Promoter (1-2kb)	2	130112416	130154232	41817	1	Tgm6	NM_001289748	1228
chr2	131253981	131254276	296	*	296	131254095	6	6.23736	4.79452	2.31198	1-HDAC3_peak_514	Intron (NR_037281/Mir3098, intron 2 of 2)	2	131262500	131299188	36689	1	Pank2	NM_153501	-8224
chr2	132252973	132253182	210	*	210	132253091	8	7.55355	5.4878	3.15475	1-HDAC3_peak_515	Promoter (<=1kb)	2	132249286	132253180	3895	2	Pcna	NM_011045	0
chr2	136891218	136891417	200	*	200	136891254	9	9.2985	6.41026	4.43653	1-HDAC3_peak_516	Promoter (<=1kb)	2	136873781	136891406	17626	2	Mkks	NM_001141946	0
chr2	137443591	137443790	200	*	200	137443767	7	9.38596	6.34921	4.48485	1-HDAC3_peak_517	Distal Intergenic	2	137081451	137116520	35070	2	Jag1	NM_013822	-327071
chr2	140170278	140170477	200	*	200	140170384	6	7.28771	5.30303	2.94837	1-HDAC3_peak_518	Promoter (<=1kb)	2	140119881	140170558	50678	2	Esf1	NM_001081090	81
chr2	146693643	146693842	200	*	200	146693671	7	9.39815	6.35393	4.48485	1-HDAC3_peak_519	Distal Intergenic	2	146542931	146546108	3178	1	4933406D12Rik	NR_040502	150712
chr2	148680920	148681119	200	*	200	148681110	8	6.83467	5.05618	2.6104	1-HDAC3_peak_520	Promoter (<=1kb)	2	148681120	148692949	11830	1	Gzf1	NM_028986	-1
chr2	152226643	152227093	451	*	451	152226954	9	8.3844	5.88235	3.72068	1-HDAC3_peak_521	Promoter (<=1kb)	2	152226840	152281851	55012	1	Csnk2a1	NM_007788	0
chr2	152831094	152831368	275	*	275	152831198	11	9.37863	6.18557	4.48485	1-HDAC3_peak_522	Promoter (<=1kb)	2	152780664	152831728	51065	2	Bcl2l1	NM_009743	360
chr2	154436562	154436779	218	*	218	154436680	9	10.1135	6.84932	5.07704	1-HDAC3_peak_523	Promoter (<=1kb)	2	154436484	154539356	102873	1	Cbfa2t2	NM_172860	78
chr2	154791091	154791292	202	*	202	154791193	13	11.9451	7.36842	6.61703	1-HDAC3_peak_524	Promoter (<=1kb)	2	154791110	154867261	76152	1	Raly	NM_001139511	0
chr2	155309166	155309365	200	*	200	155309240	9	9.60462	6.57895	4.65091	1-HDAC3_peak_525	Intron (NM_001004721/Pigu, intron 7 of 11)	2	155276364	155278073	1710	1	Map1lc3a	NR_046364	32802
chr2	155357181	155357380	200	*	200	155357273	7	8.11363	5.7971	3.49734	1-HDAC3_peak_526	Promoter (<=1kb)	2	155278252	155357424	79173	2	Pigu	NM_001004721	44
chr2	158794549	158794750	202	*	202	158794663	7	7.34038	5.40541	2.98956	1-HDAC3_peak_527	Promoter (<=1kb)	2	158794807	158858220	63414	1	Dhx35	NM_001291144	-57
chr2	163555475	163555674	200	*	200	163555620	8	8.17876	5.84416	3.54715	1-HDAC3_peak_528	Intron (NM_008261/Hnf4a, intron 3 of 9)	2	163547188	163572907	25720	1	Hnf4a	NM_008261	8287
chr2	166447903	166448302	400	*	400	166448223	12	9.89165	6.31068	4.89324	1-HDAC3_peak_529	Promoter (<=1kb)	2	166447451	166458770	11320	1	5031425F14Rik	NR_015558	452
chr2	166786501	166786776	276	*	276	166786663	5	6.10598	4.61538	2.20419	1-HDAC3_peak_530	Distal Intergenic	2	166793767	166799492	5726	1	Trp53rkb	NM_023815	-6991
chr2	166906007	166906375	369	*	369	166906116	13	12.9166	7.95455	7.48968	1-HDAC3_peak_531	Promoter (<=1kb)	2	166906096	166946389	40294	1	Cse1l	NM_023565	0
chr2	180709524	180709723	200	*	200	180709533	6	5.99897	4.66667	2.13061	1-HDAC3_peak_532	Promoter (<=1kb)	2	180665936	180709999	44064	2	Dido1	NM_177852	276
chr2	181187289	181187488	200	*	200	181187376	7	5.68821	4.44444	1.90231	1-HDAC3_peak_533	Promoter (<=1kb)	2	181187343	181188504	1162	1	Ppdpf	NM_025598	0
chr2	182012722	182013121	400	*	400	182012877	40	47.9812	19.3396	41.7446	1-HDAC3_peak_534	Distal Intergenic	2	181991226	182001087	9862	1	Gm14496	NM_001205282	21496
chr3	4591038	4591239	202	*	202	4591155	10	12.1375	7.85714	6.78553	1-HDAC3_peak_535	Distal Intergenic	3	4798708	4814911	16204	1	1110015O18Rik	NR_045272	-207469
chr3	5252875	5253074	200	*	200	5252885	7	9.39815	6.35393	4.48485	1-HDAC3_peak_536	Intron (NM_030708/Zfhx4, intron 3 of 10)	3	5177824	5220823	43000	2	2700069I18Rik	NR_045905	-32052
chr3	5860371	5860591	221	*	221	5860527	8	10.1383	6.81818	5.09153	1-HDAC3_peak_537	Distal Intergenic	3	5560188	5576248	16061	2	Pex2	NM_008994	-284123
chr3	8923593	8923839	247	*	247	8923754	9	9.76709	6.66667	4.78117	1-HDAC3_peak_538	Promoter (<=1kb)	3	8802146	8923857	121712	2	Mrps28	NM_025434	18
chr3	17100876	17101075	200	*	200	17100990	7	9.39815	6.35393	4.48485	1-HDAC3_peak_539	Distal Intergenic	3	17789921	17800071	10151	1	2610100L16Rik	NR_033490	-688846
chr3	21935838	21936100	263	*	263	21935957	11	8.89162	5.88235	4.12315	1-HDAC3_peak_540	Distal Intergenic	3	22076652	22216594	139943	1	Tbl1xr1	NM_030732	-140552
chr3	32736542	32736741	200	*	200	32736571	8	9.11436	6.33803	4.30502	1-HDAC3_peak_541	Promoter (<=1kb)	3	32727497	32736755	9259	2	Mrpl47	NM_029017	14
chr3	36475733	36475968	236	*	236	36475847	8	6.92844	5.11364	2.69692	1-HDAC3_peak_542	Promoter (<=1kb)	3	36475937	36482299	6363	1	1810062G17Rik	NM_028183	0
chr3	39033678	39033877	200	*	200	39033695	7	9.38596	6.34921	4.48485	1-HDAC3_peak_543	Distal Intergenic	3	38886940	39011983	125044	1	Fat4	NM_183221	146738
chr3	39183549	39183748	200	*	200	39183703	6	7.90687	5.55969	3.34931	1-HDAC3_peak_544	Distal Intergenic	3	38886940	39011983	125044	1	Fat4	NM_183221	296609
chr3	41742603	41742818	216	*	216	41742685	7	8.68763	6.06061	3.95716	1-HDAC3_peak_545	Promoter (<=1kb)	3	41742615	41758941	16327	1	D3Ertd751e	NM_001291048	0
chr3	44254661	44254860	200	*	200	44254759	6	7.67852	5.46875	3.23648	1-HDAC3_peak_546	Distal Intergenic	3	45280439	45378260	97822	2	2610316D01Rik	NR_045172	1123400
chr3	53004461	53004719	259	*	259	53004573	5	5.0513	4.10959	1.47301	1-HDAC3_peak_547	Intron (NM_026225/Cog6, intron 8 of 18)	3	52982123	53017223	35101	2	Cog6	NM_026225	12504
chr3	56218522	56218721	200	*	200	56218704	7	9.39815	6.35393	4.48485	1-HDAC3_peak_548	Distal Intergenic	3	55625198	56183701	558504	2	Nbea	NM_030595	-34821
chr3	57735752	57735951	200	*	200	57735821	7	8.11363	5.7971	3.49734	1-HDAC3_peak_549	Promoter (<=1kb)	3	57736062	57826301	90240	1	Rnf13	NM_001304456	-111
chr3	61363754	61364082	329	*	329	61363834	12	9.07831	5.80357	4.27571	1-HDAC3_peak_550	Promoter (<=1kb)	3	61364507	61368703	4197	1	Rap2b	NM_028712	-425
chr3	65974531	65974828	298	*	298	65974643	17	15.2504	8.41121	9.64509	1-HDAC3_peak_551	Distal Intergenic	3	65946151	65958225	12075	2	Ccnl1	NM_019937	-16306
chr3	75557053	75557557	505	*	505	75557405	13	12.3404	7.6087	6.97257	1-HDAC3_peak_552	Promoter (<=1kb)	3	75557533	75642523	84991	1	Serpini1	NM_009250	0
chr3	78451849	78452058	210	*	210	78451974	8	10.1383	6.81818	5.09153	1-HDAC3_peak_553	Distal Intergenic	3	79062529	79145875	83347	2	Rapgef2	NM_001099624	693817
chr3	79568282	79568491	210	*	210	79568473	6	7.90687	5.55969	3.34931	1-HDAC3_peak_554	Promoter (<=1kb)	3	79455971	79567679	111709	2	Fnip2	NM_001162999	-603
chr3	79628678	79628933	256	*	256	79628845	9	9.60462	6.57895	4.65091	1-HDAC3_peak_555	Promoter (<=1kb)	3	79603788	79628767	24980	2	Etfdh	NM_025794	0
chr3	88296663	88296862	200	*	200	88296805	7	7.07764	5.26316	2.8027	1-HDAC3_peak_556	Promoter (<=1kb)	3	88282760	88296838	14079	2	Tsacc	NM_029801	0
chr3	88450041	88450240	200	*	200	88450049	5	4.94778	4.05405	1.47301	1-HDAC3_peak_557	Exon (NM_013658/Sema4a, exon 8 of 15)	3	88435962	88455761	19800	2	Sema4a	NM_013658	5521
chr3	89730440	89730862	423	*	423	89730760	8	8.31849	5.92105	3.66547	1-HDAC3_peak_558	Promoter (<=1kb)	3	89730718	89753455	22738	1	Adar	NM_001146296	0
chr3	90433447	90433667	221	*	221	90433479	7	5.76852	4.49438	1.97671	1-HDAC3_peak_559	Promoter (<=1kb)	3	90391380	90433636	42257	2	Ints3	NM_145540	0
chr3	90490702	90490902	201	*	201	90490813	9	6.87485	4.9505	2.64825	1-HDAC3_peak_560	Promoter (<=1kb)	3	90488026	90491013	2988	2	Snapin	NM_133854	111
chr3	95624995	95625217	223	*	223	95625081	14	13.0336	7.8125	7.6005	1-HDAC3_peak_561	Promoter (<=1kb)	3	95624980	95632117	7138	1	Ensa	NM_019561	15
chr3	96044547	96044948	402	*	402	96044849	8	9.11436	6.33803	4.30502	1-HDAC3_peak_562	Intron (NM_013841/Vps45, intron 7 of 14)	3	95999832	96058455	58624	2	Vps45	NM_013841	13507
chr3	96197344	96197543	200	*	200	96197361	10	9.58311	6.47059	4.63744	1-HDAC3_peak_563	Promoter (<=1kb)	3	96196588	96197586	999	2	Bola1	NM_026975	43
chr3	96576987	96577236	250	*	250	96577118	10	8.87476	6.04396	4.11547	1-HDAC3_peak_564	Distal Intergenic	3	96555768	96566801	11034	2	Gm15441	NR_040409	-10186
chr3	104220618	104220820	203	*	203	104220708	10	9.71366	6.54762	4.73888	1-HDAC3_peak_565	Promoter (<=1kb)	3	104013265	104220406	207142	2	Magi3	NM_133853	-212
chr3	105708912	105709111	200	*	200	105708933	11	10.8192	7.05882	5.64964	1-HDAC3_peak_566	Intron (NM_175398/Fam212b, intron 1 of 1)	3	105705458	105720842	15385	1	Fam212b	NM_001163356	3454
chr3	107333098	107333903	806	*	806	107333811	12	8.31418	5.32787	3.6654	1-HDAC3_peak_567	Promoter (<=1kb)	3	107326110	107333289	7180	2	Rbm15	NM_001045807	0
chr3	108210743	108211020	278	*	278	108211010	8	6.48406	4.83871	2.3578	1-HDAC3_peak_568	Promoter (<=1kb)	3	108202228	108210527	8300	2	Atxn7l2	NM_175183	-216
chr3	108364516	108364786	271	*	271	108364591	7	7.78128	5.6338	3.32551	1-HDAC3_peak_569	Promoter (<=1kb)	3	108364911	108380057	15147	1	Mybphl	NM_026831	-125
chr3	121291748	121292077	330	*	330	121291901	14	16.3502	9.74026	10.6959	1-HDAC3_peak_570	Promoter (<=1kb)	3	121291817	121362011	70195	1	Alg14	NM_024178	0
chr3	127063928	127064127	200	*	200	127063989	7	9.39815	6.35393	4.48485	1-HDAC3_peak_571	Distal Intergenic	3	126921607	126998452	76846	2	Ank2	NM_178655	-65476
chr3	135438180	135438491	312	*	312	135438237	8	6.56827	4.8913	2.41743	1-HDAC3_peak_572	Promoter (<=1kb)	3	135436221	135438665	2445	2	4930539J05Rik	NR_030689	174
chr3	135941043	135941244	202	*	202	135941213	8	10.9403	7.14818	5.7536	1-HDAC3_peak_573	Distal Intergenic	3	135833694	135840269	6576	2	4933401H06Rik	NR_040540	-100774
chr3	138526087	138526477	391	*	391	138526334	10	8.46171	5.78947	3.78257	1-HDAC3_peak_574	Promoter (<=1kb)	3	138526191	138557599	31409	1	Eif4e	NM_007917	0
chr3	144570495	144570694	200	*	200	144570618	10	10.4339	6.96203	5.33162	1-HDAC3_peak_575	Promoter (<=1kb)	3	144570427	144597676	27250	1	2024-09-15	NM_053102	68
chr3	152029404	152029677	274	*	274	152029514	8	10.1383	6.81818	5.09153	1-HDAC3_peak_576	Distal Intergenic	3	152093841	152165900	72060	2	Gipc2	NM_016867	136223
chr3	153944385	153944693	309	*	309	153944537	12	11.2447	7.14286	6.01733	1-HDAC3_peak_577	Promoter (<=1kb)	3	153922353	153944643	22291	2	Acadm	NM_007382	0
chr3	159939390	159939646	257	*	257	159939535	31	41.0662	19.0476	34.9633	1-HDAC3_peak_578	Distal Intergenic	3	159839695	159935175	95481	1	Wls	NR_037590	99695
chr4	8647653	8647852	200	*	200	8647760	4	5.10562	3.97121	1.47301	1-HDAC3_peak_579	Distal Intergenic	4	8690406	8868449	178044	1	Chd7	NM_001277149	-42554
chr4	9839036	9839235	200	*	200	9839124	8	9.48998	6.52174	4.55029	1-HDAC3_peak_580	Distal Intergenic	4	9844372	9862345	17974	1	Gdf6	NM_013526	-5137
chr4	16037155	16037396	242	*	242	16037272	14	14.7247	8.82353	9.16261	1-HDAC3_peak_581	Distal Intergenic	4	15997121	16013877	16757	2	Osgin2	NM_145950	-23278
chr4	16944257	16944456	200	*	200	16944299	7	8.68763	6.06061	3.95716	1-HDAC3_peak_582	Distal Intergenic	4	16164110	16266225	102116	1	A530072M11Rik	NR_045765	780147
chr4	30739112	30739311	200	*	200	30739175	9	11.379	7.46269	6.13407	1-HDAC3_peak_583	Intron (NR_040655/4930556G01Rik, intron 2 of 6)	4	30664596	30855744	191149	1	4930556G01Rik	NR_040655	74516
chr4	36611511	36611810	300	*	300	36611684	13	15.8481	9.58904	10.2118	1-HDAC3_peak_584	Intron (NM_001166000/Lingo2, intron 1 of 8)	4	36645373	36645453	81	2	Mir876	NR_030545	33643
chr4	40143498	40143745	248	*	248	40143560	11	9.27688	6.12245	4.43295	1-HDAC3_peak_585	Promoter (<=1kb)	4	40143265	40199009	55745	1	Aco1	NM_007386	233
chr4	45398673	45398872	200	*	200	45398745	6	7.28771	5.30303	2.94837	1-HDAC3_peak_586	3' UTR	4	45395924	45408766	12843	2	Slc25a51	NM_001009949	9894
chr4	45839036	45839285	250	*	250	45839177	8	10.6446	7.03125	5.50776	1-HDAC3_peak_587	Distal Intergenic	4	45848816	45887010	38195	1	Stra6l	NM_001305421	-9531
chr4	48279462	48279661	200	*	200	48279549	7	6.83551	5.12821	2.6104	1-HDAC3_peak_588	Promoter (<=1kb)	4	48193331	48279589	86259	2	Erp44	NM_029572	0
chr4	52439018	52439217	200	*	200	52439082	8	8.61579	6.08108	3.90721	1-HDAC3_peak_589	Promoter (<=1kb)	4	52439221	52488365	49145	1	Smc2	NM_001301412	-4
chr4	55349614	55350025	412	*	412	55349897	9	7.74433	5.49451	3.29578	1-HDAC3_peak_590	Promoter (<=1kb)	4	55350042	55392237	42196	1	Rad23b	NM_009011	-17
chr4	55421003	55421280	278	*	278	55421110	7	5.76852	4.49438	1.97671	1-HDAC3_peak_591	Promoter (2-3kb)	4	55410443	55418842	8400	2	Gm12505	NR_040674	-2161
chr4	56049540	56049739	200	*	200	56049560	6	7.47634	5.38462	3.08943	1-HDAC3_peak_592	Distal Intergenic	4	55527137	55532475	5339	2	Klf4	NM_010637	-517065
chr4	57295026	57295249	224	*	224	57295115	9	9.76709	6.66667	4.78117	1-HDAC3_peak_593	Intron (NM_011207/Ptpn3, intron 1 of 25)	4	57190841	57301837	110997	2	Ptpn3	NM_011207	6588
chr4	61681693	61681899	207	*	207	61681800	10	12.1375	7.85714	6.78553	1-HDAC3_peak_594	Distal Intergenic	4	61670178	61674094	3917	2	LOC100048884	NM_001199333	-7599
chr4	62208605	62208804	200	*	200	62208665	6	7.28771	5.30303	2.94837	1-HDAC3_peak_595	Promoter (<=1kb)	4	62189537	62208546	19010	2	Zfp37	NM_009554	-59
chr4	67797507	67797706	200	*	200	67797512	6	7.90687	5.55969	3.34931	1-HDAC3_peak_596	Distal Intergenic	4	66827811	66842796	14986	1	Tlr4	NM_021297	969696
chr4	76586077	76586409	333	*	333	76586244	5	6.10598	4.61538	2.20419	1-HDAC3_peak_597	Intron (NM_011211/Ptprd, intron 10 of 39)	4	75277354	75278286	933	2	Tmem261	NM_025849	-1307791
chr4	89688137	89688336	200	*	200	89688167	5	6.10598	4.61538	2.20419	1-HDAC3_peak_598	Promoter (<=1kb)	4	89688198	89694766	6569	1	Dmrta1	NM_175647	0
chr4	97757440	97757655	216	*	216	97757473	14	11.0282	6.57895	5.83255	1-HDAC3_peak_599	Intron (NM_001122952/Nfia, intron 1 of 10)	4	97777626	98118876	341251	1	Nfia	NM_001122953	-19971
chr4	97908886	97909085	200	*	200	97909038	6	5.78009	4.54545	1.97671	1-HDAC3_peak_600	Intron (NM_001122952/Nfia, intron 2 of 10)	4	97777626	98118876	341251	1	Nfia	NM_010905	131260
chr4	98923304	98923503	200	*	200	98923403	8	7.79026	5.625	3.32987	1-HDAC3_peak_601	Promoter (<=1kb)	4	98923810	98935542	11733	1	Usp1	NM_001301414	-307
chr4	103114416	103114635	220	*	220	103114549	12	13.1033	8.22785	7.6618	1-HDAC3_peak_602	Promoter (<=1kb)	4	103114390	103165754	51365	1	Mier1	NM_027696	26
chr4	103313990	103314189	200	*	200	103314003	6	6.11552	4.72973	2.20419	1-HDAC3_peak_603	Promoter (<=1kb)	4	103313846	103366428	52583	1	Oma1	NM_025909	144
chr4	105874950	105875318	369	*	369	105875127	9	10.9117	7.24638	5.73548	1-HDAC3_peak_604	Distal Intergenic	4	106316213	106441327	125115	1	Usp24	NM_183225	-440895
chr4	108118273	108118486	214	*	214	108118427	8	8.17876	5.84416	3.54715	1-HDAC3_peak_605	Promoter (<=1kb)	4	108043830	108118547	74718	2	Scp2	NM_011327	61
chr4	108328118	108328322	205	*	205	108328234	12	11.7921	7.47126	6.49447	1-HDAC3_peak_606	Promoter (<=1kb)	4	108328152	108340718	12567	1	Coa7	NM_027250	0
chr4	110691249	110691448	200	*	200	110691432	5	6.10598	4.61538	2.20419	1-HDAC3_peak_607	Intron (NM_001048189/Agbl4, intron 3 of 12)	4	110397698	111663024	1265327	1	Agbl4	NM_001284190	293551
chr4	117907033	117907238	206	*	206	117907088	8	8.31849	5.92105	3.66547	1-HDAC3_peak_608	Intron (NM_146152/Ipo13, intron 2 of 19)	4	117894493	117914999	20507	2	Ipo13	NM_146152	7761
chr4	117914859	117915225	367	*	367	117915191	6	5.99897	4.66667	2.13061	1-HDAC3_peak_609	Promoter (<=1kb)	4	117894493	117914999	20507	2	Ipo13	NM_146152	0
chr4	118135139	118135374	236	*	236	118135197	8	8.04438	5.76923	3.45204	1-HDAC3_peak_610	Promoter (<=1kb)	4	117932153	118134946	202794	2	St3gal3	NM_009176	-193
chr4	119074137	119074336	200	*	200	119074266	5	5.94521	4.54545	2.08672	1-HDAC3_peak_611	Distal Intergenic	4	119054790	119069111	14322	2	Gm12866	NR_131914	-5026
chr4	123412029	123412324	296	*	296	123412127	11	9.1774	6.06061	4.34552	1-HDAC3_peak_612	Promoter (<=1kb)	4	123403601	123411911	8311	2	D830031N03Rik	NM_001167918	-118
chr4	126202448	126202655	208	*	208	126202474	12	10.9919	6.98925	5.79746	1-HDAC3_peak_613	Promoter (<=1kb)	4	126164083	126202710	38628	2	Thrap3	NM_146153	55
chr4	132293364	132293563	200	*	200	132293383	4	5.09812	3.96825	1.47301	1-HDAC3_peak_614	Downstream (<=300bp)	4	132302194	132303356	1163	2	Rab42	NM_001081651	9793
chr4	133910534	133911051	518	*	518	133910923	13	12.9166	7.95455	7.48968	1-HDAC3_peak_615	Distal Intergenic	4	133847291	133887797	40507	2	Rps6ka1	NM_009097	-22737
chr4	134853503	134853941	439	*	439	134853829	9	8.62423	6.0241	3.9107	1-HDAC3_peak_616	Promoter (<=1kb)	4	134802760	134853345	50586	2	Tmem57	NM_025382	-158
chr4	136286101	136286331	231	*	231	136286173	14	11.4162	6.81818	6.16579	1-HDAC3_peak_617	Promoter (<=1kb)	4	136286069	136293942	7874	1	Zfp46	NM_009557	32
chr4	149307957	149308302	346	*	346	149308107	11	9.48273	6.25	4.55029	1-HDAC3_peak_618	Promoter (<=1kb)	4	149176319	149307733	131415	2	Kif1b	NM_001290995	-224
chr4	150237050	150237448	399	*	399	150237298	10	7.82638	5.39216	3.34931	1-HDAC3_peak_619	Promoter (<=1kb)	4	150237197	150248873	11677	1	Eno1	NM_023119	0
chr4	150808290	150808489	200	*	200	150808389	9	7.2838	5.20833	2.94837	1-HDAC3_peak_620	Distal Intergenic	4	150828225	150854949	26725	2	1700045H11Rik	NR_040649	46460
chr4	151861904	151862454	551	*	551	151862321	13	13.0706	8.04598	7.63056	1-HDAC3_peak_621	Promoter (<=1kb)	4	151790572	151861768	71197	2	Camta1	NM_001195565	-136
chr4	155601193	155601499	307	*	307	155601325	7	6.11388	4.70588	2.20419	1-HDAC3_peak_622	Promoter (<=1kb)	4	155601416	155623340	21925	1	Slc35e2	NM_177186	0
chr4_GL456216_random	16954	17334	381	*	381	17029	8	7.44104	5.42169	3.08019	1-HDAC3_peak_623	Promoter (1-2kb)	24	15881	36213	20333	1	Dhrsx	NM_001033326	1073
chr5	11477504	11477727	224	*	224	11477585	13	17.298	10.2941	11.5906	1-HDAC3_peak_624	Distal Intergenic	5	11594956	11599480	4525	1	Gm6460	NM_001037919	-117229
chr5	20882241	20882611	371	*	371	20882303	7	7.78128	5.6338	3.32551	1-HDAC3_peak_625	Promoter (<=1kb)	5	20882453	20886870	4418	1	Tmem60	NM_177601	0
chr5	21645816	21646015	200	*	200	21645910	9	11.1387	7.35294	5.92384	1-HDAC3_peak_626	Promoter (<=1kb)	5	21645984	21662592	16609	1	Armc10	NM_026034	0
chr5	24394213	24394643	431	*	431	24394523	11	10.9623	7.14286	5.77087	1-HDAC3_peak_627	Promoter (<=1kb)	5	24394156	24409947	15792	1	Abcb8	NM_029020	57
chr5	24685630	24685873	244	*	244	24685737	8	10.6446	7.03125	5.50776	1-HDAC3_peak_628	Promoter (<=1kb)	5	24685815	24710378	24564	1	Nub1	NM_001305264	0
chr5	25499239	25499438	200	*	200	25499380	6	5.30126	4.26829	1.61562	1-HDAC3_peak_629	Promoter (<=1kb)	5	25499797	25504473	4677	1	4831440E17Rik	NR_030700	-359
chr5	31793674	31793873	200	*	200	31793721	6	5.78009	4.54545	1.97671	1-HDAC3_peak_630	Intron (NM_144541/Bre, intron 4 of 11)	5	31698050	32084739	386690	1	Bre	NM_181282	95624
chr5	33018417	33018663	247	*	247	33018494	15	13.5992	7.92079	8.11053	1-HDAC3_peak_631	Promoter (<=1kb)	5	33018816	33027966	9151	1	Ywhah	NM_011738	-153
chr5	33451323	33451522	200	*	200	33451410	9	11.379	7.46269	6.13407	1-HDAC3_peak_632	Distal Intergenic	5	33430734	33434090	3357	2	Nkx1-1	NM_011320	-17233
chr5	33658169	33658368	200	*	200	33658319	9	9.01459	6.25	4.21314	1-HDAC3_peak_633	Promoter (<=1kb)	5	33658147	33672197	14051	1	Tacc3	NM_001040435	22
chr5	36582123	36582363	241	*	241	36582175	10	9.21401	6.25	4.37574	1-HDAC3_peak_634	Promoter (<=1kb)	5	36490604	36582397	91794	2	Tbc1d14	NM_133910	34
chr5	43005964	43006163	200	*	200	43006036	7	9.13618	6.25	4.31509	1-HDAC3_peak_635	Distal Intergenic	5	43233463	43289724	56262	1	Cpeb2	NM_001177379	-227300
chr5	50091775	50091974	200	*	200	50091890	4	4.80175	3.84615	1.42961	1-HDAC3_peak_636	Distal Intergenic	5	49959951	50058996	99046	2	Adgra2	NM_133911	-32779
chr5	58106644	58106843	200	*	200	58106770	6	7.28771	5.30303	2.94837	1-HDAC3_peak_637	Intron (NM_001122758/Pcdh7, intron 2 of 2)	5	58443240	58452998	9759	2	4930459L07Rik	NR_046190	346155
chr5	63968677	63968876	200	*	200	63968763	6	5.99897	4.66667	2.13061	1-HDAC3_peak_638	Promoter (<=1kb)	5	63908898	63968897	60000	2	Rell1	NM_145923	21
chr5	67260781	67260980	200	*	200	67260837	7	7.78128	5.6338	3.32551	1-HDAC3_peak_639	Promoter (<=1kb)	5	67260565	67291461	30897	1	Tmem33	NM_030108	216
chr5	71383304	71383525	222	*	222	71383343	13	14.9055	9.09091	9.3317	1-HDAC3_peak_640	Distal Intergenic	5	71442823	71548205	105383	2	Cox7b2	NM_030052	164680
chr5	74007635	74007846	212	*	212	74007703	9	8.88004	6.17284	4.11547	1-HDAC3_peak_641	Intron (NM_177561/Usp46, intron 5 of 8)	5	74000038	74068411	68374	2	Usp46	NM_177561	60565
chr5	77310232	77310431	200	*	200	77310293	10	10.1312	6.79012	5.09153	1-HDAC3_peak_642	Promoter (<=1kb)	5	77310484	77349328	38845	1	Polr2b	NM_153798	-53
chr5	77626746	77626966	221	*	221	77626899	6	7.90687	5.55969	3.34931	1-HDAC3_peak_643	Distal Intergenic	5	77465488	77468857	3370	1	1700017L05Rik	NR_131050	161258
chr5	88720575	88720774	200	*	200	88720689	8	8.61579	6.08108	3.90721	1-HDAC3_peak_644	Promoter (<=1kb)	5	88720871	88758455	37585	1	Mob1b	NM_026735	-97
chr5	90891155	90891440	286	*	286	90891338	9	8.62423	6.0241	3.9107	1-HDAC3_peak_645	Promoter (<=1kb)	5	90891245	90893115	1871	1	Cxcl1	NM_008176	0
chr5	91518504	91518704	201	*	201	91518572	8	8.46401	6	3.78257	1-HDAC3_peak_646	Promoter (<=1kb)	5	91517700	91623996	106297	1	Parm1	NM_145562	804
chr5	107087100	107087556	457	*	457	107087399	7	5.85112	4.54545	2.02786	1-HDAC3_peak_647	Distal Intergenic	5	106964561	106984439	19879	1	Cdc7	NM_001271566	122539
chr5	108131874	108132073	200	*	200	108131924	8	7.79026	5.625	3.32987	1-HDAC3_peak_648	Promoter (<=1kb)	5	108121647	108132591	10945	2	Tmed5	NM_028876	518
chr5	109557581	109557888	308	*	308	109557624	10	8.08654	5.55556	3.48511	1-HDAC3_peak_649	Promoter (1-2kb)	5	109554709	109558993	4285	2	Crlf2	NM_001164735	1105
chr5	109923339	109923538	200	*	200	109923509	9	10.9117	7.24638	5.73548	1-HDAC3_peak_650	Distal Intergenic	5	109933563	109941710	8148	1	Gm15446	NR_040366	-10025
chr5	110135874	110136249	376	*	376	110136065	5	6.27835	4.6875	2.32594	1-HDAC3_peak_651	Promoter (<=1kb)	5	110135830	110171973	36144	1	Chfr	NM_172717	44
chr5	111732067	111732266	200	*	200	111732244	9	10.4928	7.04225	5.38869	1-HDAC3_peak_652	Distal Intergenic	5	111734284	111761728	27445	2	E130006D01Rik	NR_045832	29462
chr5	115386769	115386968	200	*	200	115386848	7	8.11363	5.7971	3.49734	1-HDAC3_peak_653	Distal Intergenic	5	115345654	115348955	3302	2	Cox6a1	NM_007748	-37814
chr5	120612452	120612892	441	*	441	120612747	14	11.4162	6.81818	6.16579	1-HDAC3_peak_654	Promoter (<=1kb)	5	120609060	120612589	3530	2	Rita1	NM_029096	0
chr5	123394254	123394620	367	*	367	123394453	7	5.93612	4.5977	2.08672	1-HDAC3_peak_655	Promoter (<=1kb)	5	123394798	123446892	52095	1	Mlxip	NM_177582	-178
chr5	123749177	123749376	200	*	200	123749302	8	8.77436	6.16438	4.02304	1-HDAC3_peak_656	Promoter (<=1kb)	5	123728426	123749414	20989	2	Rsrc2	NM_001005525	38
chr5	124111998	124112213	216	*	216	124112153	10	10.1312	6.79012	5.09153	1-HDAC3_peak_657	Promoter (<=1kb)	5	124112338	124115476	3139	1	Ogfod2	NM_025671	-125
chr5	124327631	124327991	361	*	361	124327815	10	8.66306	5.91398	3.94664	1-HDAC3_peak_658	Promoter (<=1kb)	5	124250959	124327972	77014	2	Mphosph9	NM_001081323	0
chr5	124425762	124425961	200	*	200	124425893	11	11.9262	7.69231	6.6099	1-HDAC3_peak_659	Promoter (<=1kb)	5	124368702	124425914	57213	2	Sbno1	NM_001081203	0
chr5	124478098	124478297	200	*	200	124478124	6	5.05141	4.11765	1.47301	1-HDAC3_peak_660	Promoter (<=1kb)	5	124463265	124478235	14971	2	Rilpl2	NM_030259	0
chr5	125140885	125141250	366	*	366	125141157	10	6.42963	4.5082	2.35169	1-HDAC3_peak_661	Intron (NM_001253904/Ncor2, intron 2 of 47)	5	125017153	125179214	162062	2	Ncor2	NM_001253904	37964
chr5	125393341	125393781	441	*	441	125393429	9	5.75839	4.23729	1.97111	1-HDAC3_peak_662	Distal Intergenic	5	125385965	125390017	4053	2	Ubc	NM_019639	-3324
chr5	131814248	131814650	403	*	403	131814458	10	7.27835	5.04587	2.94837	1-HDAC3_peak_663	Intron (NM_177047/Auts2, intron 4 of 18)	5	131880269	131883768	3500	1	4930563F08Rik	NR_040704	-65619
chr5	135009403	135009850	448	*	448	135009778	10	8.46171	5.78947	3.78257	1-HDAC3_peak_664	Promoter (<=1kb)	5	135009456	135012175	2720	1	Abhd11	NR_033794	0
chr5	135148967	135149331	365	*	365	135149147	9	7.84372	5.55556	3.34931	1-HDAC3_peak_665	Promoter (<=1kb)	5	135149711	135162662	12952	1	Tbl2	NM_013763	-380
chr5	135545314	135545661	348	*	348	135545482	8	6.56827	4.8913	2.41743	1-HDAC3_peak_666	Promoter (<=1kb)	5	135406519	135545122	138604	2	Hip1	NM_146001	-192
chr5	137502610	137502834	225	*	225	137502753	12	11.9388	7.55814	6.61703	1-HDAC3_peak_667	Promoter (<=1kb)	5	137501439	137502429	991	2	Pop7	NM_028753	-181
chr5	137628676	137629017	342	*	342	137628843	10	8.46171	5.78947	3.78257	1-HDAC3_peak_668	Promoter (<=1kb)	5	137629123	137642896	13774	1	Gm20605	NR_033148	-106
chr5	140704519	140704728	210	*	210	140704652	16	13.5824	7.65766	8.09866	1-HDAC3_peak_669	Promoter (<=1kb)	5	140705011	140719378	14368	1	Brat1	NM_181066	-283
chr5	144358170	144358369	200	*	200	144358277	7	7.07764	5.26316	2.8027	1-HDAC3_peak_670	Promoter (<=1kb)	5	144264525	144358112	93588	2	Baiap2l1	NM_025833	-58
chr5	145204181	145204380	200	*	200	145204270	9	10.2987	6.94444	5.23421	1-HDAC3_peak_671	Promoter (<=1kb)	5	145204559	145221750	17192	1	Zkscan5	NM_001167944	-179
chr5	147013321	147013521	201	*	201	147013445	8	10.9265	7.14286	5.74805	1-HDAC3_peak_672	Distal Intergenic	5	146951573	146963797	12225	2	Mtif3	NM_029581	-49524
chr5	147611392	147611609	218	*	218	147611494	12	14.6067	9.02778	9.04865	1-HDAC3_peak_673	Intron (NM_010228/Flt1, intron 15 of 29)	5	147562196	147725988	163793	2	Flt1	NM_010228	114379
chr5	148657183	148657382	200	*	200	148657212	5	5.94521	4.54545	2.08672	1-HDAC3_peak_674	Distal Intergenic	5	148741840	148743139	1300	1	2210417A02Rik	NR_028285	-84458
chr5	148665187	148665386	200	*	200	148665344	9	11.1387	7.35294	5.92384	1-HDAC3_peak_675	Distal Intergenic	5	148741840	148743139	1300	1	2210417A02Rik	NR_028285	-76454
chr5	149636487	149636691	205	*	205	149636570	11	11.9262	7.69231	6.6099	1-HDAC3_peak_676	Promoter (<=1kb)	5	149616845	149636315	19471	2	Hsph1	NM_013559	-172
chr5	151734542	151734741	200	*	200	151734571	7	9.38596	6.34921	4.48485	1-HDAC3_peak_677	Distal Intergenic	5	151642824	151651208	8385	2	Rfc3	NM_027009	-83334
chr6	4762070	4762305	236	*	236	4762145	7	7.20623	5.33333	2.89583	1-HDAC3_peak_678	Distal Intergenic	6	4747306	4760516	13211	1	Peg10	NM_130877	14764
chr6	5496113	5496448	336	*	336	5496172	8	7.44104	5.42169	3.08019	1-HDAC3_peak_679	Promoter (<=1kb)	6	5483351	5496278	12928	2	Pdk4	NM_013743	0
chr6	11998565	11998764	200	*	200	11998657	8	8.94032	6.25	4.15082	1-HDAC3_peak_680	Intron (NM_029404/Phf14, intron 14 of 16)	6	11925881	12081198	155318	1	Phf14	NM_001168382	72684
chr6	15310649	15310848	200	*	200	15310822	7	8.68763	6.06061	3.95716	1-HDAC3_peak_681	Intron (NM_053242/Foxp2, intron 5 of 18)	6	15185506	15441977	256472	1	Foxp2	NM_212435	125143
chr6	15720285	15720518	234	*	234	15720342	11	8.98485	5.94059	4.19153	1-HDAC3_peak_682	Promoter (<=1kb)	6	15720661	15802169	81509	1	Mdfic	NM_175088	-143
chr6	19176533	19176732	200	*	200	19176716	7	9.13618	6.25	4.31509	1-HDAC3_peak_683	Distal Intergenic	6	19247899	19278843	30945	2	4930524B17Rik	NR_126084	102111
chr6	23178996	23179197	202	*	202	23179010	5	6.27835	4.6875	2.32594	1-HDAC3_peak_684	Distal Intergenic	6	23072173	23132986	60814	2	Aass	NM_013930	-46010
chr6	24665260	24665527	268	*	268	24665435	6	5.78009	4.54545	1.97671	1-HDAC3_peak_685	Promoter (<=1kb)	6	24632686	24664995	32310	2	Wasl	NM_001167745	-265
chr6	29916750	29917088	339	*	339	29916820	7	7.07764	5.26316	2.8027	1-HDAC3_peak_686	Promoter (<=1kb)	6	29917013	29959680	42668	1	Strip2	NM_001037740	0
chr6	33249410	33249609	200	*	200	33249529	5	6.47312	4.76545	2.35169	1-HDAC3_peak_687	Promoter (<=1kb)	6	33249150	33972930	723781	1	Exoc4	NM_009148	260
chr6	33660640	33660894	255	*	255	33660830	7	9.39815	6.35393	4.48485	1-HDAC3_peak_688	Intron (NM_009148/Exoc4, intron 10 of 17)	6	34029448	34134034	104587	1	Lrguk	NM_028886	-368554
chr6	34384257	34384514	258	*	258	34384404	6	7.28771	5.30303	2.94837	1-HDAC3_peak_689	Promoter (<=1kb)	6	34384247	34396949	12703	1	Akr1b10	NM_172398	10
chr6	34910429	34910792	364	*	364	34910554	8	8.46401	6	3.78257	1-HDAC3_peak_690	Promoter (<=1kb)	6	34880426	34910831	30406	2	Wdr91	NM_001013366	39
chr6	45286493	45286692	200	*	200	45286598	7	9.39815	6.35393	4.48485	1-HDAC3_peak_691	Intron (NM_001004357/Cntnap2, intron 1 of 23)	6	45060061	47301371	2241311	1	Cntnap2	NM_001004357	226432
chr6	47595157	47595356	200	*	200	47595234	7	9.13618	6.25	4.31509	1-HDAC3_peak_692	Promoter (<=1kb)	6	47530274	47595030	64757	2	Ezh2	NM_007971	-127
chr6	47813463	47813662	200	*	200	47813530	7	7.20623	5.33333	2.89583	1-HDAC3_peak_693	Promoter (<=1kb)	6	47796141	47813512	17372	2	Pdia4	NM_009787	0
chr6	52200370	52200569	200	*	200	52200514	7	8.90417	6.15385	4.12315	1-HDAC3_peak_694	Promoter (<=1kb)	6	52201124	52213597	12474	1	Hoxaas3	NR_015611	-555
chr6	70844287	70844486	200	*	200	70844395	7	8.11363	5.7971	3.49734	1-HDAC3_peak_695	Promoter (<=1kb)	6	70844527	70905240	60714	1	Eif2ak3	NM_010121	-41
chr6	71440743	71441104	362	*	362	71441026	9	9.60462	6.57895	4.65091	1-HDAC3_peak_696	Promoter (<=1kb)	6	71388634	71440637	52004	2	Rmnd5a	NM_024288	-106
chr6	71831394	71831685	292	*	292	71831588	7	6.83551	5.12821	2.6104	1-HDAC3_peak_697	Promoter (<=1kb)	6	71831320	71875266	43947	1	Immt	NM_029673	74
chr6	72439690	72440079	390	*	390	72439786	12	11.511	7.30337	6.24484	1-HDAC3_peak_698	Promoter (<=1kb)	6	72432799	72439558	6760	2	Mat2a	NM_145569	-132
chr6	72445237	72445436	200	*	200	72445316	9	9.60462	6.57895	4.65091	1-HDAC3_peak_699	Distal Intergenic	6	72432799	72439558	6760	2	Mat2a	NM_145569	-5679
chr6	83078254	83078486	233	*	233	83078425	7	5.61006	4.3956	1.85322	1-HDAC3_peak_700	Promoter (<=1kb)	6	83078390	83080855	2466	1	Pcgf1	NM_197992	0
chr6	83506656	83506896	241	*	241	83506799	8	8.77436	6.16438	4.02304	1-HDAC3_peak_701	Promoter (<=1kb)	6	83480214	83506969	26756	2	Dguok	NM_001162521	73
chr6	85333187	85333390	204	*	204	85333246	11	8.80032	5.82524	4.04657	1-HDAC3_peak_702	Promoter (<=1kb)	6	85213051	85333422	120372	2	Sfxn5	NM_178639	32
chr6	87811847	87812121	275	*	275	87811987	12	10.6352	6.77083	5.50776	1-HDAC3_peak_703	Promoter (<=1kb)	6	87788853	87812098	23246	2	Rab43	NR_104477	0
chr6	88842106	88842359	254	*	254	88842202	11	9.5893	6.31579	4.64028	1-HDAC3_peak_704	Promoter (<=1kb)	6	88835914	88841935	6022	2	Abtb1	NM_030251	-171
chr6	90428626	90428825	200	*	200	90428672	8	8.94032	6.25	4.15082	1-HDAC3_peak_705	Promoter (<=1kb)	6	90403736	90428480	24745	2	Ccdc37	NM_173775	-146
chr6	90660585	90660825	241	*	241	90660741	7	6.61114	5	2.45006	1-HDAC3_peak_706	3' UTR	6	90619246	90646412	27167	1	Slc41a3	NM_001037493	41339
chr6	91562756	91562955	200	*	200	91562872	7	5.68821	4.44444	1.90231	1-HDAC3_peak_707	Distal Intergenic	6	91516035	91522620	6586	1	Lsm3	NM_026309	46721
chr6	91607777	91607976	200	*	200	91607823	8	6.83467	5.05618	2.6104	1-HDAC3_peak_708	Distal Intergenic	6	91684067	91759063	74997	1	Slc6a6	NM_009320	-76091
chr6	102380403	102380699	297	*	297	102380533	7	9.38596	6.34921	4.48485	1-HDAC3_peak_709	Intron (NM_008779/Cntn3, intron 3 of 21)	6	102163306	102464667	301362	2	Cntn3	NM_008779	83968
chr6	103373760	103373959	200	*	200	103373840	7	9.39815	6.35393	4.48485	1-HDAC3_peak_710	Distal Intergenic	6	103510876	103733035	222160	1	Chl1	NM_007697	-136917
chr6	103649060	103649291	232	*	232	103649176	43	57.241	23.4043	50.8046	1-HDAC3_peak_711	Intron (NM_007697/Chl1, intron 4 of 26)	6	103510876	103733035	222160	1	Chl1	NM_007697	138184
chr6	113306503	113307036	534	*	534	113306584	14	11.8333	7.07547	6.52866	1-HDAC3_peak_712	Promoter (<=1kb)	6	113307137	113324862	17726	1	Brpf1	NM_001282126	-101
chr6	113327030	113327277	248	*	248	113327111	8	6.92844	5.11364	2.69692	1-HDAC3_peak_713	Promoter (<=1kb)	6	113326976	113334186	7211	1	Ogg1	NM_010957	54
chr6	115814352	115814551	200	*	200	115814463	6	6.36494	4.86111	2.35169	1-HDAC3_peak_714	Exon (NM_001110506/Efcab12, exon 7 of 9)	6	115805514	115808743	3230	2	Rpl32	NM_172086	-5609
chr6	116408034	116408404	371	*	371	116408212	11	9.69844	6.38298	4.73076	1-HDAC3_peak_715	3' UTR	6	116410071	116461178	51108	2	Alox5	NM_009662	52774
chr6	117907687	117907886	200	*	200	117907873	8	7.02491	5.17241	2.76364	1-HDAC3_peak_716	Promoter (<=1kb)	6	117907804	117925622	17819	1	Hnrnpf	NM_001166428	0
chr6	124415185	124415447	263	*	263	124415318	10	10.7594	7.14286	5.59449	1-HDAC3_peak_717	Promoter (<=1kb)	6	124396816	124415067	18252	2	Pex5	NM_175933	-118
chr6	124829155	124829456	302	*	302	124829301	14	11.0282	6.57895	5.83255	1-HDAC3_peak_718	Promoter (<=1kb)	6	124815019	124829447	14429	2	Usp5	NM_013700	0
chr6	125191797	125191996	200	*	200	125191918	8	6.16739	4.63918	2.25463	1-HDAC3_peak_719	Promoter (<=1kb)	6	125192200	125194392	2193	1	Mrpl51	NM_025595	-204
chr6	126961586	126961816	231	*	231	126961652	18	17.8176	9.69388	12.0994	1-HDAC3_peak_720	Intron (NM_138594/D6Wsu163e, intron 9 of 13)	6	126939966	126975704	35739	1	D6Wsu163e	NM_138594	21620
chr6	136295643	136295842	200	*	200	136295651	5	6.47312	4.76545	2.35169	1-HDAC3_peak_721	Distal Intergenic	6	136327539	136329983	2445	1	Gm8994	NM_001142734	-31697
chr6	136804057	136804256	200	*	200	136804098	5	5.0513	4.10959	1.47301	1-HDAC3_peak_722	Promoter (<=1kb)	6	136803993	136804431	439	2	Hist4h4	NM_175652	175
chr6	137229337	137229639	303	*	303	137229468	7	9.38596	6.34921	4.48485	1-HDAC3_peak_723	Distal Intergenic	6	137252299	137464633	212335	1	Ptpro	NM_001164401	-22660
chr6	143115202	143115401	200	*	200	143115217	4	4.66879	3.78788	1.3341	1-HDAC3_peak_724	Distal Intergenic	6	143010920	143100152	89233	2	C2cd5	NM_029897	-15050
chr6	149309557	149309886	330	*	330	149309824	6	5.88728	4.60526	2.05388	1-HDAC3_peak_725	Promoter (<=1kb)	6	149309414	149335663	26250	1	2810474O19Rik	NM_026054	143
chr7	3693424	3693744	321	*	321	3693468	8	7.12424	5.23256	2.82732	1-HDAC3_peak_726	Promoter (<=1kb)	7	3677789	3693525	15737	2	Mboat7	NM_029934	0
chr7	4137050	4137273	224	*	224	4137197	9	8.05079	5.68182	3.45412	1-HDAC3_peak_727	Promoter (<=1kb)	7	4137056	4148173	11118	1	Leng8	NM_172736	0
chr7	5014923	5015376	454	*	454	5015326	10	8.66306	5.91398	3.94664	1-HDAC3_peak_728	Promoter (<=1kb)	7	5015508	5018488	2981	1	Zfp524	NM_025324	-132
chr7	5061169	5061559	391	*	391	5061235	10	6.73404	4.70085	2.54081	1-HDAC3_peak_729	Promoter (<=1kb)	7	5062143	5079945	17803	1	U2af2	NM_001205231	-584
chr7	6362989	6363269	281	*	281	6363107	10	11.2983	7.43243	6.0692	1-HDAC3_peak_730	Promoter (<=1kb)	7	6363308	6382605	19298	1	Zfp78	NM_001025163	-39
chr7	13038110	13038309	200	*	200	13038200	11	8.89162	5.88235	4.12315	1-HDAC3_peak_731	Promoter (<=1kb)	7	13035120	13038275	3156	2	Ube2m	NM_001168469	0
chr7	13054438	13054865	428	*	428	13054568	7	7.48057	5.47945	3.08943	1-HDAC3_peak_732	Promoter (<=1kb)	7	13042303	13054764	12462	2	Mzf1	NM_001290452	0
chr7	16285876	16286115	240	*	240	16286010	14	12.9016	7.73196	7.48115	1-HDAC3_peak_733	Promoter (<=1kb)	7	16274042	16286795	12754	2	Ccdc9	NM_001136471	680
chr7	16924349	16924586	238	*	238	16924458	13	13.2291	8.13953	7.77327	1-HDAC3_peak_734	Promoter (<=1kb)	7	16915379	16924032	8654	2	Calm3	NM_007590	-317
chr7	17027405	17027838	434	*	434	17027738	10	8.56115	5.85106	3.85971	1-HDAC3_peak_735	Promoter (<=1kb)	7	17004641	17027914	23274	2	Ppp5c	NM_011155	76
chr7	19149440	19149727	288	*	288	19149530	7	6.30299	4.81928	2.34745	1-HDAC3_peak_736	Promoter (<=1kb)	7	19149838	19152726	2889	1	Snrpd2	NM_026943	-111
chr7	19228411	19228610	200	*	200	19228526	10	9.33348	6.32184	4.46849	1-HDAC3_peak_737	Promoter (<=1kb)	7	19228389	19246817	18429	1	Opa3	NM_207525	22
chr7	19628591	19628869	279	*	279	19628720	10	9.45645	6.39535	4.53313	1-HDAC3_peak_738	Promoter (<=1kb)	7	19606222	19629438	23217	2	Relb	NM_009046	569
chr7	19715725	19715924	200	*	200	19715772	8	7.55355	5.4878	3.15475	1-HDAC3_peak_739	Promoter (<=1kb)	7	19701313	19715429	14117	2	Tomm40	NM_016871	-296
chr7	19749913	19750158	246	*	246	19750064	7	6.02366	4.65116	2.14989	1-HDAC3_peak_740	Promoter (<=1kb)	7	19724161	19749573	25413	2	Pvrl2	NM_001159724	-340
chr7	20450012	20450238	227	*	227	20450149	10	11.1112	7.33333	5.90422	1-HDAC3_peak_741	Distal Intergenic	7	20441670	20442593	924	2	Vmn1r149	NM_001166840	-7419
chr7	24399663	24399919	257	*	257	24399777	16	15.5435	8.85417	9.92448	1-HDAC3_peak_742	Promoter (<=1kb)	7	24399628	24422777	23150	1	Smg9	NM_028047	35
chr7	24884033	24884376	344	*	344	24884184	11	8.62321	5.71429	3.9107	1-HDAC3_peak_743	Promoter (<=1kb)	7	24884714	24889802	5089	1	Rps19	NM_023133	-338
chr7	25237934	25238373	440	*	440	25238045	10	7.99793	5.5	3.41642	1-HDAC3_peak_744	Promoter (<=1kb)	7	25228259	25237851	9593	2	Gsk3a	NM_001031667	-83
chr7	25267516	25268200	685	*	685	25267689	13	10.317	6.36364	5.24957	1-HDAC3_peak_745	Promoter (<=1kb)	7	25267699	25294159	26461	1	Cic	NM_001302811	0
chr7	25316784	25317045	262	*	262	25316920	12	11.511	7.30337	6.24484	1-HDAC3_peak_746	Promoter (<=1kb)	7	25317164	25365917	48754	1	Megf8	NM_001160400	-119
chr7	25680822	25681021	200	*	200	25680912	9	9.76709	6.66667	4.78117	1-HDAC3_peak_747	Promoter (<=1kb)	7	25681158	25686558	5401	1	B9d2	NM_172148	-137
chr7	25755283	25755562	280	*	280	25755445	10	7.50396	5.18868	3.11113	1-HDAC3_peak_748	Promoter (<=1kb)	7	25722039	25754720	32682	2	Hnrnpul1	NM_144922	-563
chr7	26369823	26370118	296	*	296	26369941	8	10.1383	6.81818	5.09153	1-HDAC3_peak_749	Intron (NM_001042612/Nlrp9c, intron 8 of 8)	7	26364887	26394243	29357	2	Nlrp9c	NM_001042612	24125
chr7	27178435	27178856	422	*	422	27178491	8	7.02491	5.17241	2.76364	1-HDAC3_peak_750	Promoter (<=1kb)	7	27168433	27178883	10451	2	Rab4b	NM_029391	27
chr7	27447443	27447664	222	*	222	27447516	10	9.71366	6.54762	4.73888	1-HDAC3_peak_751	Promoter (<=1kb)	7	27447978	27465981	18004	1	Blvrb	NM_144923	-314
chr7	28179496	28179914	419	*	419	28179809	8	7.02491	5.17241	2.76364	1-HDAC3_peak_752	Promoter (<=1kb)	7	28179483	28187298	7816	1	Dyrk1b	NM_010092	13
chr7	28436488	28436941	454	*	454	28436581	8	7.915	5.6962	3.34931	1-HDAC3_peak_753	Promoter (<=1kb)	7	28399522	28436191	36670	2	Samd4b	NM_175021	-297
chr7	28982300	28982499	200	*	200	28982345	7	7.07764	5.26316	2.8027	1-HDAC3_peak_754	Promoter (<=1kb)	7	28982854	29003278	20425	1	Map4k1	NM_008279	-355
chr7	29953865	29954064	200	*	200	29953948	7	7.78128	5.6338	3.32551	1-HDAC3_peak_755	Promoter (1-2kb)	7	29932791	29951893	19103	2	Zfp74	NM_178384	-1972
chr7	34806109	34806382	274	*	274	34806287	9	6.30463	4.58716	2.34815	1-HDAC3_peak_756	Intron (NM_175140/Chst8, intron 1 of 3)	7	34674468	34812711	138244	2	Chst8	NM_175140	6329
chr7	37194541	37194740	200	*	200	37194546	6	7.90687	5.55969	3.34931	1-HDAC3_peak_757	Distal Intergenic	7	36698118	36773457	75340	1	Tshz3	NM_172298	496423
chr7	39517755	39517954	200	*	200	39517808	7	8.68763	6.06061	3.95716	1-HDAC3_peak_758	Promoter (<=1kb)	7	39517766	39540415	22650	1	Zfp619	NM_001004139	0
chr7	44848669	44849204	536	*	536	44848808	10	6.48857	4.54545	2.3578	1-HDAC3_peak_759	Promoter (<=1kb)	7	44840776	44849079	8304	2	Tbc1d17	NM_001042655	0
chr7	44929562	44929852	291	*	291	44929685	9	8.50244	5.95238	3.80765	1-HDAC3_peak_760	Promoter (<=1kb)	7	44900373	44929490	29118	2	Ap2a1	NM_007458	-72
chr7	44986373	44986686	314	*	314	44986529	12	9.07831	5.80357	4.27571	1-HDAC3_peak_761	Promoter (<=1kb)	7	44976755	44986420	9666	2	Prmt1	NM_001252476	0
chr7	45017384	45017766	383	*	383	45017567	10	7.50396	5.18868	3.11113	1-HDAC3_peak_762	Promoter (<=1kb)	7	45018007	45021644	3638	1	Rras	NM_009101	-241
chr7	45053997	45054556	560	*	560	45054138	11	8.62321	5.71429	3.9107	1-HDAC3_peak_763	Promoter (1-2kb)	7	45027707	45052881	25175	2	Prr12	NM_175022	-1116
chr7	45312956	45313156	201	*	201	45312975	9	8.50244	5.95238	3.80765	1-HDAC3_peak_764	Intron (NM_175130/Trpm4, intron 16 of 24)	7	45324958	45325651	694	1	Rpl14-ps1	NR_110499	-11802
chr7	47074053	47074303	251	*	251	47074186	12	8.04094	5.15873	3.45204	1-HDAC3_peak_765	Distal Intergenic	7	47083166	47083224	59	2	Mir7056	NR_106023	8921
chr7	47109011	47109351	341	*	341	47109201	9	7.84372	5.55556	3.34931	1-HDAC3_peak_766	Intron (NM_001163565/Ptpn5, intron 2 of 13)	7	47077800	47132598	54799	2	Ptpn5	NM_001163565	23247
chr7	53839917	53840116	200	*	200	53840028	5	6.46405	4.7619	2.35169	1-HDAC3_peak_767	Distal Intergenic	7	53891761	53891889	129	2	Mir6238	NR_105746	51773
chr7	68749268	68749485	218	*	218	68749431	9	10.1135	6.84932	5.07704	1-HDAC3_peak_768	Promoter (<=1kb)	7	68741593	68749238	7646	2	Arrdc4	NM_025549	-30
chr7	74438287	74438486	200	*	200	74438465	8	7.66987	5.55556	3.23648	1-HDAC3_peak_769	Intron (NM_001038643/Slco3a1, intron 2 of 10)	7	74275418	74554780	279363	2	Slco3a1	NM_001038643	116294
chr7	80198260	80198459	200	*	200	80198366	8	6.83467	5.05618	2.6104	1-HDAC3_peak_770	Intron (NM_013659/Sema4b, intron 1 of 14)	7	80186841	80226524	39684	1	Sema4b	NM_013659	11419
chr7	80435715	80436193	479	*	479	80436023	11	9.48273	6.25	4.55029	1-HDAC3_peak_771	Distal Intergenic	7	80389194	80405436	16243	2	Furin	NM_001081454	-30279
chr7	83892002	83892441	440	*	440	83892139	9	9.44858	6.49351	4.53059	1-HDAC3_peak_772	Promoter (<=1kb)	7	83892000	83901532	9533	1	Mesdc2	NM_023403	2
chr7	84605884	84606258	375	*	375	84606078	8	8.77436	6.16438	4.02304	1-HDAC3_peak_773	Promoter (<=1kb)	7	84585159	84605942	20784	2	Fah	NM_010176	0
chr7	87517189	87517464	276	*	276	87517328	8	10.9265	7.14286	5.74805	1-HDAC3_peak_774	Distal Intergenic	7	87427405	87493411	66007	2	Tyr	NM_011661	-23778
chr7	87842558	87842757	200	*	200	87842746	7	9.13618	6.25	4.31509	1-HDAC3_peak_775	Intron (NM_001081414/Grm5, intron 4 of 9)	7	87584168	88135063	550896	1	Grm5	NM_001143834	258390
chr7	89980830	89981208	379	*	379	89981092	9	9.76709	6.66667	4.78117	1-HDAC3_peak_776	Promoter (<=1kb)	7	89954654	89980976	26323	2	Eed	NM_021876	0
chr7	99182820	99183019	200	*	200	99182959	10	9.98743	6.70732	4.96823	1-HDAC3_peak_777	Promoter (<=1kb)	7	99153663	99182713	29051	2	Dgat2	NM_026384	-107
chr7	99381088	99381287	200	*	200	99381170	12	8.91509	5.70175	4.13338	1-HDAC3_peak_778	Promoter (<=1kb)	7	99381549	99460984	79436	1	Gdpd5	NM_201352	-262
chr7	101896363	101896595	233	*	233	101896405	10	9.58311	6.47059	4.63744	1-HDAC3_peak_779	Promoter (<=1kb)	7	101896331	101899545	3215	1	Anapc15	NM_027532	32
chr7	102686982	102687196	215	*	215	102687102	7	9.38596	6.34921	4.48485	1-HDAC3_peak_780	Promoter (<=1kb)	7	102677585	102687327	9743	2	Trim68	NM_001307998	131
chr7	110844043	110844298	256	*	256	110844192	6	7.47634	5.38462	3.08943	1-HDAC3_peak_781	Promoter (<=1kb)	7	110816535	110844381	27847	2	Rnf141	NM_025999	83
chr7	111122459	111122706	248	*	248	111122624	10	10.5936	7.05128	5.47497	1-HDAC3_peak_782	Promoter (<=1kb)	7	111117673	111122675	5003	2	1700012D14Rik	NR_015573	0
chr7	114195025	114195224	200	*	200	114195079	7	8.90417	6.15385	4.12315	1-HDAC3_peak_783	Distal Intergenic	7	114215559	114254680	39122	2	Copb1	NM_033370	59456
chr7	114275872	114276101	230	*	230	114276006	7	8.68763	6.06061	3.95716	1-HDAC3_peak_784	Promoter (<=1kb)	7	114264550	114276116	11567	2	Psma1	NM_011965	15
chr7	118740247	118740446	200	*	200	118740393	7	8.11363	5.7971	3.49734	1-HDAC3_peak_785	Promoter (<=1kb)	7	118740271	118841491	101221	1	9030624J02Rik	NM_027815	0
chr7	119078281	119078480	200	*	200	119078354	6	7.89624	5.55556	3.34931	1-HDAC3_peak_786	Distal Intergenic	7	118972040	118995211	23172	2	Gprc5b	NM_022420	-83070
chr7	126502110	126502358	249	*	249	126502281	10	9.33348	6.32184	4.46849	1-HDAC3_peak_787	Promoter (<=1kb)	7	126491708	126503302	11595	2	Atxn2l	NM_183020	944
chr7	126884462	126884690	229	*	229	126884559	8	6.83467	5.05618	2.6104	1-HDAC3_peak_788	Promoter (<=1kb)	7	126865677	126884967	19291	2	Taok2	NM_001163774	277
chr7	127208940	127209252	313	*	313	127209180	11	9.1774	6.06061	4.34552	1-HDAC3_peak_789	Promoter (<=1kb)	7	127197459	127208468	11010	2	Tbc1d10b	NM_144522	-472
chr7	127478194	127478737	544	*	544	127478313	15	11.9298	6.89655	6.6117	1-HDAC3_peak_790	Distal Intergenic	7	127485221	127491513	6293	1	Fbrs	NM_010183	-6484
chr7	127512147	127512359	213	*	213	127512291	10	8.98481	6.11111	4.19153	1-HDAC3_peak_791	Promoter (<=1kb)	7	127511983	127561219	49237	1	Srcap	NM_001304266	164
chr7	133708817	133709299	483	*	483	133708926	8	9.29728	6.42857	4.43653	1-HDAC3_peak_792	Promoter (<=1kb)	7	133686355	133709295	22941	2	Uros	NM_001302085	0
chr7	141123289	141123638	350	*	350	141123420	7	7.62733	5.55556	3.22082	1-HDAC3_peak_793	Distal Intergenic	7	141101219	141117806	16588	2	Ano9	NM_178381	-5483
chr7	141327862	141328094	233	*	233	141327971	11	10.9623	7.14286	5.77087	1-HDAC3_peak_794	Promoter (<=1kb)	7	141328130	141333327	5198	1	Tmem80	NR_024509	-36
chr7	141363617	141363816	200	*	200	141363697	5	5.94521	4.54545	2.08672	1-HDAC3_peak_795	Promoter (1-2kb)	7	141359178	141365110	5933	2	B230206H07Rik	NR_033532	1294
chr7	143549259	143549458	200	*	200	143549338	9	9.93651	6.75676	4.92229	1-HDAC3_peak_796	Promoter (<=1kb)	7	143513579	143549120	35542	2	Nap1l4	NM_008672	-139
chr8	4677551	4678055	505	*	505	4677677	10	10.2799	6.875	5.21938	1-HDAC3_peak_797	Distal Intergenic	8	4613170	4630231	17062	1	Zfp958	NM_145591	64381
chr8	8307174	8307373	200	*	200	8307196	7	9.38596	6.34921	4.48485	1-HDAC3_peak_798	Distal Intergenic	8	8617439	8660773	43335	2	Efnb2	NM_010111	353400
chr8	11635872	11636109	238	*	238	11636037	13	11.3449	7	6.10951	1-HDAC3_peak_799	Promoter (<=1kb)	8	11613841	11635757	21917	2	Ankrd10	NM_001167967	-115
chr8	13757360	13757559	200	*	200	13757439	7	7.78128	5.6338	3.32551	1-HDAC3_peak_800	Promoter (<=1kb)	8	13757690	13781882	24193	1	Cdc16	NM_027276	-131
chr8	13785619	13785834	216	*	216	13785715	10	9.98743	6.70732	4.96823	1-HDAC3_peak_801	Promoter (<=1kb)	8	13785615	13798537	12923	1	Upf3a	NM_025924	4
chr8	14888579	14888778	200	*	200	14888704	11	10.0425	6.59341	5.01555	1-HDAC3_peak_802	Promoter (<=1kb)	8	14888536	14901719	13184	1	Cln8	NM_012000	43
chr8	19784547	19784972	426	*	426	19784775	15	14.875	8.69565	9.30328	1-HDAC3_peak_803	Intron (NM_001270553/Gm21119, intron 6 of 9)	8	19729576	20063170	333595	1	Gm21119	NM_001270553	54971
chr8	20122694	20122914	221	*	221	20122794	13	11.6969	7.2165	6.41367	1-HDAC3_peak_804	Distal Intergenic	8	20268286	20297432	29147	2	6820431F20Rik	NR_030708	174518
chr8	20154214	20154462	249	*	249	20154336	8	10.6446	7.03125	5.50776	1-HDAC3_peak_805	Distal Intergenic	8	20268286	20297432	29147	2	6820431F20Rik	NR_030708	142970
chr8	25601591	25601808	218	*	218	25601641	11	10.8192	7.05882	5.64964	1-HDAC3_peak_806	Promoter (<=1kb)	8	25601601	25677972	76372	1	Whsc1l1	NM_001308481	0
chr8	31111889	31112173	285	*	285	31112042	6	5.4824	4.375	1.7592	1-HDAC3_peak_807	Promoter (<=1kb)	8	31111846	31131473	19628	1	Rnf122	NM_175136	43
chr8	46063066	46063265	200	*	200	46063087	7	9.39815	6.35393	4.48485	1-HDAC3_peak_808	Intron (NM_207213/Snx25, intron 6 of 17)	8	46010602	46029476	18875	1	Lrp2bp	NM_026278	52464
chr8	46687015	46687214	200	*	200	46687091	7	8.90417	6.15385	4.12315	1-HDAC3_peak_809	Distal Intergenic	8	46730970	46739515	8546	2	Gm16675	NR_045750	52301
chr8	47674916	47675156	241	*	241	47675041	17	17.5145	9.78261	11.801	1-HDAC3_peak_810	Promoter (<=1kb)	8	47667178	47675159	7982	2	Ing2	NM_023503	3
chr8	56475527	56475967	441	*	441	56475624	4	5.10562	3.97121	1.47301	1-HDAC3_peak_811	Intron (NR_131020/4930518J21Rik, intron 1 of 2)	8	56465622	56484968	19347	2	4930518J21Rik	NR_131020	9001
chr8	57511373	57511812	440	*	440	57511691	7	7.07764	5.26316	2.8027	1-HDAC3_peak_812	Promoter (<=1kb)	8	57511843	57515999	4157	1	Hmgb2	NM_008252	-31
chr8	59741284	59741488	205	*	205	59741371	7	9.13618	6.25	4.31509	1-HDAC3_peak_813	Distal Intergenic	8	59825649	59844721	19073	1	4930470O06Rik	NR_126087	-84161
chr8	69625389	69625588	200	*	200	69625491	9	9.76709	6.66667	4.78117	1-HDAC3_peak_814	Promoter (<=1kb)	8	69610654	69625548	14895	2	Zfp868	NM_172754	0
chr8	69774706	69774905	200	*	200	69774747	5	5.94521	4.54545	2.08672	1-HDAC3_peak_815	Promoter (<=1kb)	8	69761324	69774911	13588	2	Zfp866	NM_177899	6
chr8	70212572	70212958	387	*	387	70212760	12	8.99599	5.75221	4.20239	1-HDAC3_peak_816	Promoter (<=1kb)	8	70184340	70212281	27942	2	Slc25a42	NM_001007570	-291
chr8	70539013	70539491	479	*	479	70539322	12	7.78335	5	3.32745	1-HDAC3_peak_817	Promoter (<=1kb)	8	70539675	70592858	53184	1	Ell	NM_007924	-184
chr8	70698339	70698731	393	*	393	70698604	15	10.2531	5.88235	5.19823	1-HDAC3_peak_818	Promoter (<=1kb)	8	70697739	70700616	2878	1	Jund	NM_010592	600
chr8	72548545	72548744	200	*	200	72548701	7	7.62733	5.55556	3.22082	1-HDAC3_peak_819	Promoter (<=1kb)	8	72494559	72548310	53752	2	Med26	NM_027485	-235
chr8	77478839	77479038	200	*	200	77478872	9	9.01459	6.25	4.21314	1-HDAC3_peak_820	Intron (NM_030113/Arhgap10, intron 1 of 22)	8	77517056	77518578	1523	1	0610038B21Rik	NR_028125	-38018
chr8	83756767	83757014	248	*	248	83756888	36	44.5304	19.0722	38.353	1-HDAC3_peak_821	Distal Intergenic	8	83723251	83741311	18061	2	Adgre5	NM_011925	-15456
chr8	84066510	84066809	300	*	300	84066708	10	9.84835	6.62651	4.85273	1-HDAC3_peak_822	Promoter (<=1kb)	8	84066836	84096992	30157	1	Rfx1	NM_009055	-27
chr8	84636084	84636385	302	*	302	84636127	7	5.61006	4.3956	1.85322	1-HDAC3_peak_823	Intron (NM_001252059/Cacna1a, intron 43 of 45)	8	84661331	84662852	1522	2	Ier2	NM_010499	26467
chr8	85119517	85119716	200	*	200	85119627	6	7.90687	5.55969	3.34931	1-HDAC3_peak_824	5' UTR	8	85109167	85123095	13929	2	Zfp791	NM_001037745	3379
chr8	85299413	85299877	465	*	465	85299711	7	7.62733	5.55556	3.22082	1-HDAC3_peak_825	Promoter (<=1kb)	8	85299632	85308279	8648	1	Orc6	NM_001163791	0
chr8	91801589	91801822	234	*	234	91801758	9	7.37141	5.26316	3.01589	1-HDAC3_peak_826	Promoter (<=1kb)	8	91798511	91801654	3144	2	Irx3	NM_001253822	0
chr8	95331947	95332166	220	*	220	95332116	11	11.2623	7.31707	6.03405	1-HDAC3_peak_827	Promoter (<=1kb)	8	95326136	95331950	5815	2	Zfp319	NM_024467	0
chr8	105827362	105827750	389	*	389	105827500	15	13.996	8.16327	8.47853	1-HDAC3_peak_828	Promoter (<=1kb)	8	105827744	105844676	16933	1	Tsnaxip1	NM_024445	0
chr8	111521937	111522221	285	*	285	111522027	5	5.94521	4.54545	2.08672	1-HDAC3_peak_829	Promoter (<=1kb)	8	111448784	111522107	73324	2	Wdr59	NM_001170742	0
chr8	116921460	116921879	420	*	420	116921495	11	10.4146	6.81818	5.32575	1-HDAC3_peak_830	Promoter (<=1kb)	8	116921740	116941503	19764	1	Cenpn	NM_028131	0
chr8	117082961	117083160	200	*	200	117083033	10	8.17713	5.61225	3.54715	1-HDAC3_peak_831	Promoter (<=1kb)	8	116995679	117082449	86771	2	Pkd1l2	NM_029686	-512
chr8	119778148	119778347	200	*	200	119778303	7	7.07764	5.26316	2.8027	1-HDAC3_peak_832	Promoter (<=1kb)	8	119760587	119778416	17830	2	Tldc1	NM_028883	69
chr8	120589203	120589433	231	*	231	120589316	7	7.07764	5.26316	2.8027	1-HDAC3_peak_833	Promoter (<=1kb)	8	120581266	120589075	7810	2	Gins2	NM_178856	-128
chr8	121950216	121950450	235	*	235	121950290	10	9.21401	6.25	4.37574	1-HDAC3_peak_834	Promoter (<=1kb)	8	121950492	122029260	78769	1	Banp	NM_001110100	-42
chr8	122281529	122281884	356	*	356	122281762	19	14.2934	7.29927	8.75742	1-HDAC3_peak_835	Promoter (<=1kb)	8	122282141	122337247	55107	1	Zfpm1	NM_009569	-257
chr8	122443326	122443675	350	*	350	122443558	7	5.53398	4.34783	1.79103	1-HDAC3_peak_836	Promoter (<=1kb)	8	122443656	122446476	2821	1	9330133O14Rik	NR_045696	0
chr8	122567582	122567876	295	*	295	122567721	8	6.83467	5.05618	2.6104	1-HDAC3_peak_837	Promoter (<=1kb)	8	122568015	122573130	5116	1	Cdt1	NM_026014	-139
chr8	126523034	126523410	377	*	377	126523218	17	11.2788	6.04027	6.05018	1-HDAC3_peak_838	Distal Intergenic	8	126426652	126475065	48414	2	Gm17296	NM_001159907	-47969
chr8	126594558	126594854	297	*	297	126594668	10	6.37162	4.47154	2.35169	1-HDAC3_peak_839	Promoter (1-2kb)	8	126588296	126593436	5141	2	Irf2bp2	NM_001164598	-1122
chr8	126849761	126849960	200	*	200	126849821	11	9.27688	6.12245	4.43295	1-HDAC3_peak_840	Distal Intergenic	8	126930664	126945921	15258	2	Tomm20	NM_024214	95961
chr8	126882101	126882302	202	*	202	126882146	11	9.37863	6.18557	4.48485	1-HDAC3_peak_841	Distal Intergenic	8	126930664	126945921	15258	2	Tomm20	NM_024214	63619
chr9	3000385	3000761	377	*	377	3000544	78	77.8052	18.5446	70.6663	1-HDAC3_peak_842	Distal Intergenic	9	3038669	3038743	75	2	Mir101c	NR_039546	37982
chr9	3004437	3004725	289	*	289	3004611	38	27.2962	8.98618	21.4115	1-HDAC3_peak_843	Distal Intergenic	9	3038669	3038743	75	2	Mir101c	NR_039546	34018
chr9	3017981	3018187	207	*	207	3018070	15	16.8955	9.87654	11.2075	1-HDAC3_peak_844	Distal Intergenic	9	3038669	3038743	75	2	Mir101c	NR_039546	20556
chr9	3024051	3024609	559	*	559	3024453	57	61.5229	19.2053	54.9417	1-HDAC3_peak_845	Distal Intergenic	9	3038669	3038743	75	2	Mir101c	NR_039546	14134
chr9	3034688	3034957	270	*	270	3034844	39	43.6478	17.2414	37.506	1-HDAC3_peak_846	Distal Intergenic	9	3038669	3038743	75	2	Mir101c	NR_039546	3786
chr9	13246930	13247129	200	*	200	13247020	8	9.48998	6.52174	4.55029	1-HDAC3_peak_847	Promoter (<=1kb)	9	13246979	13292353	45375	1	Ccdc82	NM_025534	0
chr9	13827054	13827471	418	*	418	13827214	8	6.65471	4.94506	2.47621	1-HDAC3_peak_848	Promoter (<=1kb)	9	13807788	13827107	19320	2	Cep57	NM_026665	0
chr9	20651717	20651916	200	*	200	20651811	8	8.46401	6	3.78257	1-HDAC3_peak_849	Promoter (<=1kb)	9	20652130	20666584	14455	1	Pin1	NM_023371	-214
chr9	21545969	21546539	571	*	571	21546344	15	15.1977	8.88889	9.59897	1-HDAC3_peak_850	Promoter (<=1kb)	9	21546894	21589465	42572	1	Carm1	NM_021531	-355
chr9	21724130	21724520	391	*	391	21724435	9	6.72345	4.85437	2.53086	1-HDAC3_peak_851	Promoter (<=1kb)	9	21723576	21749918	26343	1	Ldlr	NM_010700	554
chr9	22225752	22225980	229	*	229	22225834	10	11.1112	7.33333	5.90422	1-HDAC3_peak_852	Promoter (<=1kb)	9	22225712	22239693	13982	1	Zfp809	NM_001164624	40
chr9	31211962	31212179	218	*	218	31212071	8	9.90914	6.71642	4.90254	1-HDAC3_peak_853	Promoter (<=1kb)	9	31149557	31211815	62259	2	Aplp2	NM_009691	-147
chr9	35305273	35305588	316	*	316	35305411	53	66.8472	24.1071	60.1226	1-HDAC3_peak_854	Distal Intergenic	9	35281105	35285423	4319	1	4933422A05Rik	NR_040715	24168
chr9	37489038	37489237	200	*	200	37489156	6	7.47634	5.38462	3.08943	1-HDAC3_peak_855	Promoter (<=1kb)	9	37489321	37524150	34830	1	Msantd2	NM_146222	-84
chr9	43598877	43599104	228	*	228	43598926	9	6.95302	5	2.69809	1-HDAC3_peak_856	Distal Intergenic	9	43744576	43807461	62886	1	Pvrl1	NM_021424	-145472
chr9	44343441	44343676	236	*	236	44343481	7	6.95419	5.19481	2.69809	1-HDAC3_peak_857	Promoter (<=1kb)	9	44336348	44344228	7881	2	Hmbs	NM_013551	552
chr9	48723893	48724092	200	*	200	48723949	9	8.15876	5.74713	3.53411	1-HDAC3_peak_858	Intron (NM_001033324/Zbtb16, intron 3 of 6)	9	48654297	48835945	181649	2	Zbtb16	NM_001033324	111853
chr9	48836014	48836213	200	*	200	48836128	10	8.87476	6.04396	4.11547	1-HDAC3_peak_859	Promoter (<=1kb)	9	48654297	48835945	181649	2	Zbtb16	NM_001033324	-69
chr9	49715601	49715800	200	*	200	49715706	7	8.90417	6.15385	4.12315	1-HDAC3_peak_860	Intron (NM_001081445/Ncam1, intron 1 of 17)	9	49502146	49799069	296924	2	Ncam1	NM_001081445	83269
chr9	49990043	49990363	321	*	321	49990177	7	8.68763	6.06061	3.95716	1-HDAC3_peak_861	Distal Intergenic	9	49515139	49799069	283931	2	Ncam1	NM_010875	-190974
chr9	50528495	50528713	219	*	219	50528575	9	10.1135	6.84932	5.07704	1-HDAC3_peak_862	Promoter (<=1kb)	9	50521617	50528641	7025	2	Pts	NM_011220	0
chr9	57075906	57076296	391	*	391	57075975	13	7.12934	4.43038	2.83227	1-HDAC3_peak_863	Promoter (<=1kb)	9	57076376	57128368	51993	1	Sin3a	NM_001110350	-80
chr9	57560974	57561173	200	*	200	57561062	9	9.93651	6.75676	4.92229	1-HDAC3_peak_864	Promoter (<=1kb)	9	57560944	57588798	27855	1	Scamp2	NM_022813	30
chr9	61965856	61966055	200	*	200	61965979	8	8.94032	6.25	4.15082	1-HDAC3_peak_865	Intron (NM_028748/Paqr5, intron 5 of 7)	9	61917278	61946799	29522	2	Kif23	NM_024245	-19057
chr9	64253224	64253558	335	*	335	64253366	5	4.94778	4.05405	1.47301	1-HDAC3_peak_866	Promoter (<=1kb)	9	64185793	64253605	67813	2	Map2k1	NM_008927	47
chr9	64811391	64811608	218	*	218	64811420	7	6.95419	5.19481	2.69809	1-HDAC3_peak_867	Promoter (<=1kb)	9	64811011	64919667	108657	1	Dennd4a	NM_001162917	380
chr9	66620696	66621121	426	*	426	66621062	13	8.15319	5.03597	3.53411	1-HDAC3_peak_868	Distal Intergenic	9	66514639	66593115	78477	2	Usp3	NM_144937	-27581
chr9	66795235	66795883	649	*	649	66795696	19	18.0127	9.52381	12.2879	1-HDAC3_peak_869	Promoter (<=1kb)	9	66775487	66795423	19937	2	Aph1b	NM_177583	0
chr9	66835038	66835237	200	*	200	66835086	5	4.66299	3.8961	1.3341	1-HDAC3_peak_870	Promoter (<=1kb)	9	66814994	66834706	19713	2	Aph1c	NM_026674	-332
chr9	70623023	70623540	518	*	518	70623151	7	8.48469	5.97015	3.79522	1-HDAC3_peak_871	Intron (NM_172772/Fam63b, intron 5 of 8)	9	70599014	70657174	58161	2	Fam63b	NM_172772	33634
chr9	70987968	70988318	351	*	351	70987976	8	6.01999	4.54545	2.14989	1-HDAC3_peak_872	Distal Intergenic	9	70798128	70934808	136681	2	Lipc	NM_008280	-53160
chr9	72531340	72531539	200	*	200	72531446	7	6.40224	4.87805	2.35169	1-HDAC3_peak_873	Promoter (<=1kb)	9	72518250	72531858	13609	2	4930509E16Rik	NR_045735	319
chr9	77858411	77858632	222	*	222	77858468	10	9.98743	6.70732	4.96823	1-HDAC3_peak_874	Distal Intergenic	9	77917365	77984519	67155	1	Elovl5	NM_134255	-58733
chr9	78482018	78482225	208	*	208	78482061	10	8.46171	5.78947	3.78257	1-HDAC3_peak_875	Promoter (<=1kb)	9	78478454	78481724	3271	2	Eef1a1	NM_010106	-294
chr9	81188186	81188453	268	*	268	81188300	8	10.6446	7.03125	5.50776	1-HDAC3_peak_876	Distal Intergenic	9	81631930	81645156	13227	1	D430036J16Rik	NR_040393	-443477
chr9	86696064	86696263	200	*	200	86696190	8	6.92844	5.11364	2.69692	1-HDAC3_peak_877	Promoter (<=1kb)	9	86581363	86695914	114552	2	Me1	NM_008615	-150
chr9	87618304	87618503	200	*	200	87618372	6	7.67852	5.46875	3.23648	1-HDAC3_peak_878	Distal Intergenic	9	87702800	87731260	28461	2	Tbx18	NM_023814	112757
chr9	90455675	90455874	200	*	200	90455739	6	7.89624	5.55556	3.34931	1-HDAC3_peak_879	Distal Intergenic	9	90202049	90270769	68721	2	Tbc1d2b	NM_194334	-184906
chr9	96926861	96927060	200	*	200	96926986	7	8.90417	6.15385	4.12315	1-HDAC3_peak_880	Distal Intergenic	9	96823343	96889474	66132	2	Pxylp1	NM_153420	-37387
chr9	100365239	100365440	202	*	202	100365306	8	10.9403	7.14818	5.7536	1-HDAC3_peak_881	Distal Intergenic	9	100457719	100486473	28755	2	Il20rb	NM_001033543	121033
chr9	100570712	100570911	200	*	200	100570829	7	8.11363	5.7971	3.49734	1-HDAC3_peak_882	Promoter (<=1kb)	9	100552188	100571085	18898	2	Slc35g2	NM_001101483	174
chr9	101034641	101034840	200	*	200	101034746	8	8.31849	5.92105	3.66547	1-HDAC3_peak_883	Promoter (<=1kb)	9	100982038	101034875	52838	2	Pccb	NM_025835	35
chr9	106476888	106477087	200	*	200	106476899	11	9.81028	6.45161	4.81872	1-HDAC3_peak_884	Promoter (<=1kb)	9	106477309	106485415	8107	1	Rrp9	NM_145620	-222
chr9	108094302	108094501	200	*	200	108094426	11	9.37863	6.18557	4.48485	1-HDAC3_peak_885	Promoter (<=1kb)	9	108085414	108094480	9067	2	Apeh	NM_146226	0
chr9	108936701	108936900	200	*	200	108936865	5	6.27835	4.6875	2.32594	1-HDAC3_peak_886	Promoter (<=1kb)	9	108936648	108949641	12994	1	Uqcrc1	NM_025407	53
chr9	108991594	108991821	228	*	228	108991646	9	8.05079	5.68182	3.45412	1-HDAC3_peak_887	Promoter (<=1kb)	9	108991902	109032225	40324	1	Pfkfb4	NM_173019	-81
chr9	110656562	110656787	226	*	226	110656653	10	9.21401	6.25	4.37574	1-HDAC3_peak_888	Promoter (<=1kb)	9	110656503	110711593	55091	1	Ccdc12	NM_028312	59
chr9	118363172	118363371	200	*	200	118363336	7	9.38596	6.34921	4.48485	1-HDAC3_peak_889	Distal Intergenic	9	118429839	118437048	7210	1	4933432G23Rik	NR_040716	-66468
chr9	123461907	123462106	200	*	200	123461965	8	9.29728	6.42857	4.43653	1-HDAC3_peak_890	3' UTR	9	123478701	123521552	42852	1	Limd1	NM_013860	-16595
chr9	123529450	123529649	200	*	200	123529612	8	7.44104	5.42169	3.08019	1-HDAC3_peak_891	Promoter (<=1kb)	9	123529882	123592598	62717	1	Sacm1l	NM_030692	-233
chrX	7721876	7722075	200	*	200	7721896	5	5.5196	4.34783	1.77886	1-HDAC3_peak_897	Promoter (<=1kb)	20	7722220	7728201	5982	1	Wdr45	NM_001290792	-145
chrX	11537948	11538147	200	*	200	11538115	6	7.28771	5.30303	2.94837	1-HDAC3_peak_898	Distal Intergenic	20	11327822	11328151	330	1	Gm4906	NM_001114529	210126
chrX	18162027	18162494	468	*	468	18162220	12	9.1621	5.85586	4.33262	1-HDAC3_peak_899	Promoter (<=1kb)	20	18162667	18279358	116692	1	Kdm6a	NM_009483	-173
chrX	20658624	20658860	237	*	237	20658687	8	8.61579	6.08108	3.90721	1-HDAC3_peak_900	Promoter (<=1kb)	20	20658504	20683179	24676	1	Uba1	NM_001276317	120
chrX	40069971	40070170	200	*	200	40070032	4	5.10562	3.97121	1.47301	1-HDAC3_peak_901	Distal Intergenic	20	39862919	39863604	686	2	Cypt14	NM_001191032	-206367
chrX	40822936	40823135	200	*	200	40823001	7	8.90417	6.15385	4.12315	1-HDAC3_peak_902	Distal Intergenic	20	41401301	41678601	277301	1	Gria3	NM_001281929	-578166
chrX	48285004	48285285	282	*	282	48285174	5	4.75396	3.94737	1.40521	1-HDAC3_peak_903	Promoter (<=1kb)	20	48276792	48285426	8635	2	9530027J09Rik	NR_045916	141
chrX	52805534	52805733	200	*	200	52805578	7	9.38596	6.34921	4.48485	1-HDAC3_peak_904	Distal Intergenic	20	52791200	52799468	8269	1	Ccdc160	NM_001034059	14334
chrX	52971209	52971410	202	*	202	52971243	9	8.50244	5.95238	3.80765	1-HDAC3_peak_905	Distal Intergenic	20	52988078	53021660	33583	1	Hprt	NM_013556	-16668
chrX	57847281	57847484	204	*	204	57847472	9	11.9069	7.69231	6.60078	1-HDAC3_peak_906	Distal Intergenic	20	58030628	58036630	6003	1	Zic3	NM_009575	-183144
chrX	62617454	62617653	200	*	200	62617491	7	9.39815	6.35393	4.48485	1-HDAC3_peak_907	Distal Intergenic	20	62510539	62527011	16473	2	1700019B21Rik	NR_045442	-90443
chrX	75095810	75096056	247	*	247	75095927	7	7.20623	5.33333	2.89583	1-HDAC3_peak_908	Promoter (<=1kb)	20	75095854	75109776	13923	1	Dkc1	NM_001030307	0
chrX	75734657	75734919	263	*	263	75734779	10	9.33348	6.32184	4.46849	1-HDAC3_peak_909	Intron (NR_029443/4933407K13Rik, intron 7 of 8)	20	75725458	75764699	39242	2	4933407K13Rik	NR_029443	29780
chrX	75735283	75735620	338	*	338	75735466	10	9.33348	6.32184	4.46849	1-HDAC3_peak_910	Intron (NR_029443/4933407K13Rik, intron 7 of 8)	20	75725458	75764699	39242	2	4933407K13Rik	NR_029443	29079
chrX	75750546	75750745	200	*	200	75750652	10	9.71366	6.54762	4.73888	1-HDAC3_peak_911	Intron (NR_029443/4933407K13Rik, intron 4 of 8)	20	75725458	75764699	39242	2	4933407K13Rik	NR_029443	13954
chrX	75758721	75758920	200	*	200	75758869	8	6.74347	5	2.5476	1-HDAC3_peak_912	Intron (NR_029443/4933407K13Rik, intron 2 of 8)	20	75725458	75764699	39242	2	4933407K13Rik	NR_029443	5779
chrX	77067568	77067767	200	*	200	77067628	5	6.46405	4.7619	2.35169	1-HDAC3_peak_913	Distal Intergenic	20	77164403	77475936	311534	2	Mir669m-2	NR_035475	408169
chrX	87842153	87842352	200	*	200	87842201	5	6.10598	4.61538	2.20419	1-HDAC3_peak_914	Intron (NM_001160403/Il1rapl1, intron 2 of 10)	20	86747242	88115623	1368382	2	Il1rapl1	NM_001160403	273271
chrX	94801954	94802223	270	*	270	94802141	5	5.94521	4.54545	2.08672	1-HDAC3_peak_915	Distal Intergenic	20	94791285	94798289	7005	2	Zxda	NR_003292	-3665
chrX	98937327	98937583	257	*	257	98937439	9	7.74433	5.49451	3.29578	1-HDAC3_peak_916	Promoter (<=1kb)	20	98937781	98949020	11240	1	Yipf6	NM_207633	-198
chrX	104400918	104401117	200	*	200	104401016	7	8.90417	6.15385	4.12315	1-HDAC3_peak_917	Intron (NM_009592/Abcb7, intron 1 of 15)	20	104280565	104413846	133282	2	Abcb7	NM_009592	12729
chrX	108241368	108241567	200	*	200	108241507	7	9.39815	6.35393	4.48485	1-HDAC3_peak_918	Distal Intergenic	20	107945735	107948436	2702	2	Gm732	NM_001033252	-292932
chrX	119540167	119540366	200	*	200	119540177	5	6.47312	4.76545	2.35169	1-HDAC3_peak_919	Distal Intergenic	20	119927196	119930165	2970	1	Pabpc5	NM_053114	-386830
chrX	129781199	129781402	204	*	204	129781226	7	9.39815	6.35393	4.48485	1-HDAC3_peak_920	Intron (NM_172493/Diap2, intron 1 of 26)	20	129749742	130465833	716092	1	Diap2	NM_172493	31457
chrX	135205486	135205685	200	*	200	135205630	7	8.68763	6.06061	3.95716	1-HDAC3_peak_921	Distal Intergenic	20	135208686	135210687	2002	2	Tceal6	NM_025355	5002
chrX	150414780	150414979	200	*	200	150414939	7	8.90417	6.15385	4.12315	1-HDAC3_peak_922	Intron (NM_001164684/Tmem29, intron 2 of 2)	20	150408578	150440905	32328	2	Tmem29	NM_001164686	25926
chrX	151343915	151344114	200	*	200	151343953	6	6.36494	4.86111	2.35169	1-HDAC3_peak_923	Promoter (<=1kb)	20	151344223	151474134	129912	1	Fam120c	NM_198105	-109
chrX	159447950	159448151	202	*	202	159448043	6	7.90687	5.55969	3.34931	1-HDAC3_peak_924	Intron (NM_001081124/Map7d2, intron 3 of 16)	20	159414578	159498947	84370	1	Map7d2	NM_001081124	33372
chrX	170881057	170881352	296	*	296	170881200	39	52.5583	22.4719	46.2377	1-HDAC3_peak_925	Distal Intergenic	20	170672644	170678054	5411	1	Asmt	NR_037594	208413

## Sheet: H4_HDAC3_peaks_rep2
seqnames	start	end	width	strand	length	abs_summit	pileup	X.log10.pvalue.	fold_enrichment	X.log10.qvalue.	name	annotation	geneChr	geneStart	geneEnd	geneLength	geneStrand	geneId	transcriptId	distanceToTSS
chr1	9154317	9154516	200	*	200	9154417	5	8.03261	5.26316	3.8634	7-8-HDAC3_peak_1	Intron (NM_001290390/Sntg1, intron 2 of 20)	1	8359739	9299877	940139	2	Sntg1	NM_001290390	145361
chr1	9635244	9635445	202	*	202	9635345	6	9.33432	6.03448	4.79374	7-8-HDAC3_peak_2	Distal Intergenic	1	9560833	9631092	70260	2	2610203C22Rik	NR_015470	-4152
chr1	9700637	9700836	200	*	200	9700718	4	5.86782	4.23729	2.30221	7-8-HDAC3_peak_3	Promoter (<=1kb)	1	9667411	9700209	32799	2	Mybl1	NM_008651	-428
chr1	10037964	10038163	200	*	200	10038060	7	8.29379	5.88235	4.07249	7-8-HDAC3_peak_4	Promoter (<=1kb)	1	10024600	10038159	13560	2	Cops5	NM_001277101	0
chr1	10278972	10279173	202	*	202	10279157	7	9.95096	6.55738	5.2746	7-8-HDAC3_peak_5	Distal Intergenic	1	10137507	10232670	95164	2	Arfgef1	NM_001102430	-46302
chr1	10285689	10285888	200	*	200	10285790	5	7.39259	5.08475	3.38827	7-8-HDAC3_peak_6	Distal Intergenic	1	10137507	10232670	95164	2	Arfgef1	NM_001102430	-53019
chr1	14187155	14187354	200	*	200	14187252	5	8.03261	5.26316	3.8634	7-8-HDAC3_peak_7	Intron (NM_001252192/Eya1, intron 11 of 16)	1	14168958	14310199	141242	2	Eya1	NM_001252192	122845
chr1	15385672	15385871	200	*	200	15385717	5	8.03261	5.26316	3.8634	7-8-HDAC3_peak_8	Intron (NM_001098528/Kcnb2, intron 1 of 1)	1	15312452	15714214	401763	1	Kcnb2	NM_001098528	73220
chr1	16104267	16104946	680	*	680	16104462	8	7.915	5.6962	3.79855	7-8-HDAC3_peak_9	Promoter (<=1kb)	1	16101296	16104433	3138	2	Rpl7	NM_011291	0
chr1	18320167	18320378	212	*	212	18320273	9	13.2223	8.19672	7.9353	7-8-HDAC3_peak_10	Distal Intergenic	1	18260524	18265138	4615	2	Gm15386	NM_001040027	-55029
chr1	19793970	19794169	200	*	200	19794071	5	7.69209	5.17241	3.60895	7-8-HDAC3_peak_11	Distal Intergenic	1	20356454	20392300	35847	1	4930486I03Rik	NR_045734	-562285
chr1	20890493	20890707	215	*	215	20890662	6	6.94477	5.14706	3.03959	7-8-HDAC3_peak_12	Promoter (<=1kb)	1	20890622	20938756	48135	1	Paqr8	NM_028829	0
chr1	23383632	23383831	200	*	200	23383799	4	5.86782	4.23729	2.30221	7-8-HDAC3_peak_13	Promoter (<=1kb)	1	23366424	23383175	16752	2	Ogfrl1	NM_001081079	-457
chr1	23416945	23417144	200	*	200	23417045	5	7.69209	5.17241	3.60895	7-8-HDAC3_peak_14	Distal Intergenic	1	23366424	23383175	16752	2	Ogfrl1	NM_001081079	-33770
chr1	24612327	24613826	1500	*	1500	24612726	89	66.3791	11.5979	59.1423	7-8-HDAC3_peak_15	Distal Intergenic	1	24257683	24587437	329755	2	Col19a1	NM_007733	-24890
chr1	25339571	25339770	200	*	200	25339673	5	8.03261	5.26316	3.8634	7-8-HDAC3_peak_16	Intron (NM_175642/Adgrb3, intron 16 of 30)	1	25276404	25277954	1551	2	Gm20172	NM_001204913	-61617
chr1	27162258	27162457	200	*	200	27162287	3	4.61917	3.44828	1.46992	7-8-HDAC3_peak_17	Distal Intergenic	1	26681801	26687460	5660	2	4931408C20Rik	NM_001033764	-474798
chr1	29912187	29912386	200	*	200	29912287	5	8.50321	5.37405	4.16317	7-8-HDAC3_peak_18	Distal Intergenic	1	29421488	29421612	125	1	Mir6342	NR_105760	490699
chr1	30631293	30631494	202	*	202	30631391	6	9.73268	6.14035	5.09745	7-8-HDAC3_peak_19	Distal Intergenic	1	30802342	30863256	60915	2	Phf3	NM_001081080	231762
chr1	30874043	30874242	200	*	200	30874112	4	5.86782	4.23729	2.30221	7-8-HDAC3_peak_20	Distal Intergenic	1	30802342	30863256	60915	2	Phf3	NM_001081080	-10787
chr1	30949900	30950099	200	*	200	30949925	6	7.47634	5.38462	3.45465	7-8-HDAC3_peak_21	Promoter (<=1kb)	1	30940303	30949755	9453	2	Ptp4a1	NM_011200	-145
chr1	34011168	34011471	304	*	304	34011287	7	8.48469	5.97015	4.16317	7-8-HDAC3_peak_22	Promoter (<=1kb)	1	34011825	34308662	296838	1	Dst	NM_133833	-354
chr1	34103619	34103833	215	*	215	34103700	4	4.66879	3.78788	1.50554	7-8-HDAC3_peak_23	Intron (NM_001276764/Dst, intron 5 of 102)	1	34117359	34117431	73	1	Mir6896	NR_105861	-13526
chr1	34439448	34439693	246	*	246	34439572	9	10.1135	6.84932	5.41472	7-8-HDAC3_peak_24	Promoter (<=1kb)	1	34436670	34439672	3003	2	Ccdc115	NM_027159	0
chr1	34768528	34768727	200	*	200	34768628	5	7.39259	5.08475	3.38827	7-8-HDAC3_peak_25	Distal Intergenic	1	34801722	34812754	11033	1	Arhgef4	NM_183019	-32995
chr1	36030335	36030534	200	*	200	36030374	6	7.89624	5.55556	3.78504	7-8-HDAC3_peak_26	Distal Intergenic	1	36068400	36106446	38047	1	Hs6st1	NM_015818	-37866
chr1	36326160	36326359	200	*	200	36326264	5	5.79463	4.47761	2.25489	7-8-HDAC3_peak_27	Distal Intergenic	1	36307733	36324029	16297	1	Arid5a	NR_033310	18427
chr1	37864837	37865347	511	*	511	37865020	11	11.7513	7.59494	6.71266	7-8-HDAC3_peak_28	Promoter (<=1kb)	1	37754572	37865082	110511	2	Tsga10	NM_207228	0
chr1	39478929	39479128	200	*	200	39479084	7	6.83551	5.12821	2.95779	7-8-HDAC3_peak_29	Promoter (<=1kb)	1	39371496	39478747	107252	2	Tbc1d8	NM_018775	-182
chr1	39499622	39499821	200	*	200	39499683	7	9.13618	6.25	4.65	7-8-HDAC3_peak_30	Distal Intergenic	1	39371496	39478747	107252	2	Tbc1d8	NM_018775	-20875
chr1	40266870	40267069	200	*	200	40266965	7	8.29379	5.88235	4.07249	7-8-HDAC3_peak_31	Promoter (<=1kb)	1	40266586	40316177	49592	1	Il1r1	NM_001123382	284
chr1	40301298	40301497	200	*	200	40301398	5	7.69209	5.17241	3.60895	7-8-HDAC3_peak_32	Intron (NM_008362/Il1r1, intron 7 of 10)	1	40324627	40365471	40845	1	Il1rl2	NM_133193	-23130
chr1	42748728	42748927	200	*	200	42748828	5	8.42687	5.35714	4.13306	7-8-HDAC3_peak_33	Promoter (1-2kb)	1	42750712	42752886	2175	1	Dalir	NR_130904	-1785
chr1	42865920	42866119	200	*	200	42866043	5	6.27835	4.6875	2.61923	7-8-HDAC3_peak_34	Intron (NM_023514/Mrps9, intron 2 of 10)	1	42851233	42905683	54451	1	Mrps9	NM_023514	14687
chr1	43076271	43076470	200	*	200	43076374	7	10.2744	6.66667	5.51692	7-8-HDAC3_peak_35	Intron (NM_001013025/Tgfbrap1, intron 2 of 12)	1	43047269	43098622	51354	2	Tgfbrap1	NM_001013025	22152
chr1	43933768	43933967	200	*	200	43933854	6	8.132	5.64516	3.93254	7-8-HDAC3_peak_36	Promoter (<=1kb)	1	43934007	44002971	68965	1	Tpp2	NM_009418	-40
chr1	44392126	44392325	200	*	200	44392149	5	6.66521	4.83871	2.91066	7-8-HDAC3_peak_37	Distal Intergenic	1	44551671	44796836	245166	1	Gulp1	NM_028450	-159346
chr1	44437106	44437305	200	*	200	44437242	4	6.11638	4.31034	2.47979	7-8-HDAC3_peak_38	Distal Intergenic	1	44551671	44796836	245166	1	Gulp1	NM_028450	-114366
chr1	46066977	46067245	269	*	269	46067166	5	6.66521	4.83871	2.91066	7-8-HDAC3_peak_39	Promoter (<=1kb)	1	46066738	46373550	306813	1	Dnah7b	NM_001160386	239
chr1	46482345	46482544	200	*	200	46482445	5	8.42687	5.35714	4.13306	7-8-HDAC3_peak_40	Distal Intergenic	1	46807544	46853509	45966	2	Slc39a10	NM_172653	370965
chr1	46853463	46854006	544	*	544	46853896	12	13.9091	8.66667	8.50411	7-8-HDAC3_peak_41	Promoter (<=1kb)	1	46807544	46853509	45966	2	Slc39a10	NM_172653	0
chr1	50795142	50795341	200	*	200	50795276	5	8.03261	5.26316	3.8634	7-8-HDAC3_peak_42	Distal Intergenic	1	50927523	51187270	259748	1	Tmeff2	NM_019790	-132182
chr1	52817080	52817279	200	*	200	52817158	5	8.03261	5.26316	3.8634	7-8-HDAC3_peak_43	Promoter (<=1kb)	1	52789420	52817688	28269	2	Inpp1	NM_008384	409
chr1	54018083	54018282	200	*	200	54018194	7	8.90417	6.15385	4.47985	7-8-HDAC3_peak_44	Intron (NM_001001883/Hecw2, intron 2 of 28)	1	53849424	53849495	72	1	Mir7681	NR_106149	168659
chr1	54557381	54557580	200	*	200	54557497	4	6.11638	4.31034	2.47979	7-8-HDAC3_peak_45	Promoter (<=1kb)	1	54473000	54557684	84685	2	Pgap1	NM_001163314	104
chr1	57774427	57774626	200	*	200	57774466	4	6.11638	4.31034	2.47979	7-8-HDAC3_peak_46	Promoter (<=1kb)	1	57774861	57948397	173537	1	Spats2l	NM_144882	-235
chr1	58296693	58297078	386	*	386	58296886	6	7.47634	5.38462	3.45465	7-8-HDAC3_peak_47	Intron (NM_001008419/Aox2, intron 10 of 35)	1	58278326	58379264	100939	1	Aox2	NM_001008419	18367
chr1	58392640	58393042	403	*	403	58392878	13	12.7667	7.86517	7.55764	7-8-HDAC3_peak_48	Promoter (<=1kb)	1	58393136	58406548	13413	1	Bzw1	NM_025824	-94
chr1	58445215	58445464	250	*	250	58445328	7	7.34038	5.40541	3.3604	7-8-HDAC3_peak_49	Promoter (<=1kb)	1	58430993	58445486	14494	2	Ppil3	NM_001285826	22
chr1	58951072	58951379	308	*	308	58951206	8	10.1383	6.81818	5.42821	7-8-HDAC3_peak_50	Intron (NM_172406/Trak2, intron 1 of 15)	1	58900450	58973482	73033	2	Trak2	NM_172406	22103
chr1	58973537	58973736	200	*	200	58973700	7	7.34038	5.40541	3.3604	7-8-HDAC3_peak_51	Promoter (<=1kb)	1	58973571	58995121	21551	1	Stradb	NM_172656	0
chr1	59119894	59120093	200	*	200	59120023	7	8.48469	5.97015	4.16317	7-8-HDAC3_peak_52	Promoter (<=1kb)	1	59100593	59120096	19504	2	Tmem237	NM_001033449	3
chr1	59482148	59482347	200	*	200	59482173	5	4.57559	3.84615	1.45391	7-8-HDAC3_peak_53	Promoter (<=1kb)	1	59482147	59486955	4809	1	Fzd7	NM_008057	1
chr1	59752227	59752875	649	*	649	59752807	13	11.0148	6.79612	6.11309	7-8-HDAC3_peak_54	Distal Intergenic	1	59764279	59878081	113803	1	Bmpr2	NM_007561	-11404
chr1	59763131	59763330	200	*	200	59763222	11	10.1632	6.66667	5.45076	7-8-HDAC3_peak_55	Promoter (<=1kb)	1	59764279	59878081	113803	1	Bmpr2	NM_007561	-949
chr1	59804229	59804821	593	*	593	59804477	10	8.17713	5.61225	3.96975	7-8-HDAC3_peak_56	Intron (NM_007561/Bmpr2, intron 1 of 12)	1	59764279	59878081	113803	1	Bmpr2	NM_007561	39950
chr1	59912601	59912871	271	*	271	59912734	5	6.46405	4.7619	2.74259	7-8-HDAC3_peak_57	Promoter (<=1kb)	1	59913006	59985348	72343	1	Fam117b	NM_001037725	-135
chr1	60097762	60098090	329	*	329	60097899	4	4.80175	3.84615	1.62071	7-8-HDAC3_peak_58	Promoter (<=1kb)	1	60076868	60097907	21040	2	Wdr12	NM_021312	0
chr1	62333457	62333656	200	*	200	62333557	5	8.50321	5.37405	4.16317	7-8-HDAC3_peak_59	Intron (NM_001081050/Pard3b, intron 16 of 22)	1	62703317	62797091	93775	1	Nrp2	NM_001077406	-369661
chr1	62706471	62706782	312	*	312	62706593	7	7.94311	5.71429	3.82036	7-8-HDAC3_peak_60	Intron (NM_001077406/Nrp2, intron 1 of 15)	1	62703317	62818692	115376	1	Nrp2	NM_010939	3154
chr1	65178326	65178746	421	*	421	65178615	21	14.9998	7.18954	9.48433	7-8-HDAC3_peak_61	Promoter (<=1kb)	1	65158616	65179142	20527	2	Idh1	NM_010497	396
chr1	65178934	65179313	380	*	380	65179091	12	6.6351	4.30464	2.8981	7-8-HDAC3_peak_62	Promoter (<=1kb)	1	65158616	65179142	20527	2	Idh1	NM_010497	0
chr1	71808868	71809069	202	*	202	71808969	6	9.73268	6.14035	5.09745	7-8-HDAC3_peak_63	Distal Intergenic	1	71888112	71891204	3093	1	Gm8883	NR_027658	-79043
chr1	72142858	72143063	206	*	206	72142957	12	14.6067	9.02778	9.13124	7-8-HDAC3_peak_64	Distal Intergenic	1	72159233	72212307	53075	2	Mreg	NM_001005423	69244
chr1	72244296	72244537	242	*	242	72244378	8	6.92844	5.11364	3.03147	7-8-HDAC3_peak_65	Distal Intergenic	1	72159233	72212307	53075	2	Mreg	NM_001005423	-31989
chr1	72255289	72255488	200	*	200	72255309	7	5.85112	4.54545	2.30221	7-8-HDAC3_peak_66	Distal Intergenic	1	72259173	72284314	25142	2	Pecr	NM_023523	28826
chr1	73175506	73175760	255	*	255	73175588	5	5.65309	4.41176	2.13497	7-8-HDAC3_peak_67	Distal Intergenic	1	73024586	73025508	923	1	1700027A15Rik	NR_038002	150920
chr1	74295610	74295809	200	*	200	74295685	8	6.56827	4.8913	2.83554	7-8-HDAC3_peak_68	Intron (NM_001039509/Pnkd, intron 2 of 9)	1	74288247	74304336	16090	2	Tmbim1	NM_027154	8527
chr1	74505677	74506245	569	*	569	74505799	6	6.94477	5.14706	3.03959	7-8-HDAC3_peak_69	Promoter (<=1kb)	1	74506060	74530842	24783	1	Rqcd1	NM_021383	0
chr1	74587552	74587995	444	*	444	74587874	7	7.20623	5.33333	3.2486	7-8-HDAC3_peak_70	Promoter (<=1kb)	1	74565128	74588028	22901	2	Zfp142	NM_029888	33
chr1	74623486	74623685	200	*	200	74623629	7	9.95096	6.55738	5.2746	7-8-HDAC3_peak_71	Intron (NM_175031/Stk36, intron 13 of 26)	1	74601455	74636893	35439	1	Stk36	NM_175031	22031
chr1	75124727	75125217	491	*	491	75125123	8	8.94032	6.25	4.50799	7-8-HDAC3_peak_72	Distal Intergenic	1	75125542	75133890	8349	2	Slc23a3	NM_194333	8673
chr1	75168710	75168968	259	*	259	75168812	11	12.9114	8.21918	7.68135	7-8-HDAC3_peak_73	Promoter (<=1kb)	1	75168735	75171626	2892	1	Zfand2b	NM_026846	0
chr1	75317003	75317749	747	*	747	75317602	14	11.6209	6.94444	6.60969	7-8-HDAC3_peak_74	Promoter (<=1kb)	1	75308565	75317017	8453	2	Dnpep	NM_016878	0
chr1	75479235	75479545	311	*	311	75479430	10	8.36462	5.72917	4.13306	7-8-HDAC3_peak_75	Promoter (<=1kb)	1	75474569	75479471	4903	2	Chpf	NM_001001565	0
chr1	75506705	75507082	378	*	378	75506891	27	20.0308	8.33333	14.23	7-8-HDAC3_peak_76	Promoter (<=1kb)	1	75507077	75510354	3278	1	Inha	NM_010564	0
chr1	75516600	75516807	208	*	208	75516697	17	11.5684	6.2069	6.56544	7-8-HDAC3_peak_77	Distal Intergenic	1	75521529	75537335	15807	1	Stk11ip	NM_027886	-4722
chr1	77504332	77504531	200	*	200	77504432	5	8.03261	5.26316	3.8634	7-8-HDAC3_peak_78	Intron (NM_007936/Epha4, intron 3 of 17)	1	77496653	77496768	116	2	Mir6352	NR_105770	-7564
chr1	78330678	78330877	200	*	200	78330822	4	6.39912	4.38596	2.69395	7-8-HDAC3_peak_79	Intron (NM_001004173/Sgpp2, intron 1 of 4)	1	78310346	78420286	109941	1	Sgpp2	NM_001004173	20332
chr1	78347416	78347780	365	*	365	78347615	11	9.92493	6.52174	5.26615	7-8-HDAC3_peak_80	Intron (NM_001004173/Sgpp2, intron 1 of 4)	1	78310346	78420286	109941	1	Sgpp2	NM_001004173	37070
chr1	78886013	78886214	202	*	202	78886114	6	9.33432	6.03448	4.79374	7-8-HDAC3_peak_81	Distal Intergenic	1	78816949	78820025	3077	1	Kcne4	NM_021342	69064
chr1	79977278	79977477	200	*	200	79977418	4	5.64624	4.16667	2.13497	7-8-HDAC3_peak_82	Distal Intergenic	1	79794321	79858665	64345	2	Serpine2	NM_009255	-118613
chr1	80340975	80341174	200	*	200	80341056	6	7.89624	5.55556	3.78504	7-8-HDAC3_peak_83	Promoter (<=1kb)	1	80266818	80340430	73613	2	Cul3	NM_016716	-545
chr1	86582377	86582800	424	*	424	86582720	6	6.36494	4.86111	2.69395	7-8-HDAC3_peak_84	Promoter (<=1kb)	1	86543015	86582501	39487	2	Pde6d	NM_008801	0
chr1	86964937	86965136	200	*	200	86965019	7	9.95096	6.55738	5.2746	7-8-HDAC3_peak_85	Intron (NM_001172157/Dis3l2, intron 12 of 21)	1	87086691	87089928	3238	2	Alppl2	NM_007433	124792
chr1	87204833	87205034	202	*	202	87205006	7	8.68763	6.06061	4.29814	7-8-HDAC3_peak_86	Promoter (<=1kb)	1	87205811	87211835	6025	1	Chrng	NM_009604	-777
chr1	87828760	87828959	200	*	200	87828819	7	8.48469	5.97015	4.16317	7-8-HDAC3_peak_87	Intron (NM_009118/Sag, intron 10 of 15)	1	87853287	87944489	91203	1	Dgkd	NM_177646	-24328
chr1	89069923	89070271	349	*	349	89070084	11	11.5827	7.5	6.57223	7-8-HDAC3_peak_88	Promoter (<=1kb)	1	89070462	89153793	83332	1	Sh3bp4	NM_133816	-191
chr1	89313342	89313541	200	*	200	89313436	5	7.69209	5.17241	3.60895	7-8-HDAC3_peak_89	Distal Intergenic	1	89360344	89406133	45790	2	C030007H22Rik	NR_040482	92592
chr1	90869895	90870278	384	*	384	90870087	9	11.6344	7.57576	6.62078	7-8-HDAC3_peak_90	Distal Intergenic	1	90766860	90843971	77112	2	Col6a3	NM_001243009	-25924
chr1	91494121	91494326	206	*	206	91494224	8	10.3828	6.92308	5.59986	7-8-HDAC3_peak_91	Promoter (<=1kb)	1	91494668	91529307	34640	1	Traf3ip1	NM_028718	-342
chr1	92180332	92180838	507	*	507	92180751	12	10.411	6.63265	5.62498	7-8-HDAC3_peak_92	Distal Intergenic	1	91932749	92148393	215645	2	Hdac4	NM_207225	-31939
chr1	92934408	92934609	202	*	202	92934437	7	8.48469	5.97015	4.16317	7-8-HDAC3_peak_93	Promoter (<=1kb)	1	92934408	92947948	13541	1	Capn10	NM_011796	0
chr1	93478188	93478913	726	*	726	93478566	13	10.9092	6.73077	6.03051	7-8-HDAC3_peak_94	Promoter (<=1kb)	1	93405940	93478917	72978	2	Hdlbp	NM_133808	4
chr1	93511466	93511831	366	*	366	93511787	5	6.46405	4.7619	2.74259	7-8-HDAC3_peak_95	Promoter (<=1kb)	1	93512104	93621976	109873	1	Farp2	NM_145519	-273
chr1	93754049	93754248	200	*	200	93754085	4	4.94438	3.90625	1.70809	7-8-HDAC3_peak_96	Promoter (<=1kb)	1	93705391	93754838	49448	2	Thap4	NM_025920	590
chr1	93825222	93825445	224	*	224	93825366	10	9.45645	6.39535	4.89924	7-8-HDAC3_peak_97	Promoter (<=1kb)	1	93825240	93852174	26935	1	D2hgdh	NM_178882	0
chr1	93901344	93901623	280	*	280	93901463	6	7.11097	5.22388	3.1751	7-8-HDAC3_peak_98	Distal Intergenic	1	93918437	93941239	22803	1	Gm9994	NM_001205249	-16814
chr1	94035159	94035559	401	*	401	94035412	13	10.4111	6.42202	5.62498	7-8-HDAC3_peak_99	Distal Intergenic	1	94020493	94028330	7838	1	Neu4	NM_173772	14666
chr1	94074738	94075195	458	*	458	94074893	11	8.98485	5.94059	4.52482	7-8-HDAC3_peak_100	Distal Intergenic	1	94038305	94052553	14249	2	Pdcd1	NM_008798	-22185
chr1	96746741	96746940	200	*	200	96746754	5	7.39259	5.08475	3.38827	7-8-HDAC3_peak_101	Distal Intergenic	1	96612057	96662573	50517	2	4930533P14Rik	NR_040478	-84168
chr1	97770319	97770675	357	*	357	97770387	4	4.42739	3.67647	1.32445	7-8-HDAC3_peak_102	Promoter (<=1kb)	1	97770179	97792971	22793	1	Gin1	NM_026250	140
chr1	105663330	105663711	382	*	382	105663655	5	5.65309	4.41176	2.13497	7-8-HDAC3_peak_103	Promoter (<=1kb)	1	105518422	105663676	145255	2	Pign	NM_013784	0
chr1	105990206	105990421	216	*	216	105990226	6	5.78009	4.54545	2.24973	7-8-HDAC3_peak_104	Promoter (<=1kb)	1	105990406	106034079	43674	1	Zcchc2	NM_001122675	0
chr1	106171411	106171681	271	*	271	106171532	7	8.29379	5.88235	4.07249	7-8-HDAC3_peak_105	Promoter (<=1kb)	1	106152625	106171524	18900	2	Gm20753	NR_040630	0
chr1	110362899	110363098	200	*	200	110362999	5	8.03261	5.26316	3.8634	7-8-HDAC3_peak_106	Distal Intergenic	1	109983737	110139001	155265	1	Cdh7	NM_172853	379162
chr1	112708624	112708825	202	*	202	112708818	6	9.73268	6.14035	5.09745	7-8-HDAC3_peak_107	Distal Intergenic	1	111858702	111864918	6217	2	Dsel	NM_001081316	-843706
chr1	113690798	113690997	200	*	200	113690898	5	8.03261	5.26316	3.8634	7-8-HDAC3_peak_108	Distal Intergenic	1	111858702	111864918	6217	2	Dsel	NM_001081316	-1825880
chr1	115939480	115939679	200	*	200	115939579	5	7.69209	5.17241	3.60895	7-8-HDAC3_peak_109	Intron (NM_001077425/Cntnap5a, intron 3 of 23)	1	115685137	116580674	895538	1	Cntnap5a	NM_001077425	254343
chr1	118389107	118389306	200	*	200	118389117	6	6.49881	4.92958	2.7712	7-8-HDAC3_peak_110	Promoter (<=1kb)	1	118389058	118609462	220405	1	Clasp1	NM_029709	49
chr1	118815426	118815625	200	*	200	118815616	5	8.42687	5.35714	4.13306	7-8-HDAC3_peak_111	Distal Intergenic	1	118954220	118954299	80	1	Mir6346	NR_105764	-138595
chr1	119397835	119398220	386	*	386	119398091	11	8.20957	5.45455	3.99986	7-8-HDAC3_peak_112	Distal Intergenic	1	119415465	119422248	6784	2	Inhbb	NM_008381	24028
chr1	119404733	119404938	206	*	206	119404764	11	9.37863	6.18557	4.83582	7-8-HDAC3_peak_113	Distal Intergenic	1	119415465	119422248	6784	2	Inhbb	NM_008381	17310
chr1	119431478	119431918	441	*	441	119431625	12	9.1621	5.85586	4.67076	7-8-HDAC3_peak_114	Distal Intergenic	1	119415465	119422248	6784	2	Inhbb	NM_008381	-9230
chr1	119457796	119458090	295	*	295	119457901	16	13.1462	7.3913	7.88709	7-8-HDAC3_peak_115	Distal Intergenic	1	119415465	119422248	6784	2	Inhbb	NM_008381	-35548
chr1	119818965	119819164	200	*	200	119819053	4	6.72664	4.46429	2.92007	7-8-HDAC3_peak_116	Intron (NM_019933/Ptpn4, intron 1 of 26)	1	119658093	119837071	178979	2	Ptpn4	NM_019933	17907
chr1	119904066	119904265	200	*	200	119904166	4	6.11638	4.31034	2.47979	7-8-HDAC3_peak_117	Distal Intergenic	1	119907899	119913168	5270	2	Tmem177	NM_175106	8903
chr1	123070445	123070644	200	*	200	123070517	5	8.50321	5.37405	4.16317	7-8-HDAC3_peak_118	Distal Intergenic	1	123332138	124045559	713422	2	Dpp10	NM_199021	974915
chr1	124430337	124430536	200	*	200	124430424	3	4.84423	3.50877	1.62938	7-8-HDAC3_peak_119	Distal Intergenic	1	123332138	124045559	713422	2	Dpp10	NM_199021	-384778
chr1	125560337	125560961	625	*	625	125560793	21	23.5149	12.2222	17.6117	7-8-HDAC3_peak_120	Promoter (<=1kb)	1	125561016	125595684	34669	1	Slc35f5	NM_028787	-55
chr1	126281372	126281571	200	*	200	126281471	5	8.42687	5.35714	4.13306	7-8-HDAC3_peak_121	Intron (NM_172484/Nckap5, intron 3 of 14)	1	125913636	126492927	579292	2	Nckap5	NM_172484	211356
chr1	126560651	126560850	200	*	200	126560751	5	7.69209	5.17241	3.60895	7-8-HDAC3_peak_122	Intron (NM_001081756/Nckap5, intron 2 of 16)	1	125913636	126492927	579292	2	Nckap5	NM_172484	-67724
chr1	126817970	126818169	200	*	200	126818022	4	5.86782	4.23729	2.30221	7-8-HDAC3_peak_123	Intron (NM_001081756/Nckap5, intron 1 of 16)	1	125913636	126830632	916997	2	Nckap5	NM_001081756	12463
chr1	127670974	127671420	447	*	447	127671323	5	6.88453	4.91803	2.98957	7-8-HDAC3_peak_124	Intron (NM_028135/Tmem163, intron 1 of 7)	1	127490342	127678021	187680	2	Tmem163	NM_028135	6601
chr1	127696915	127697114	200	*	200	127697015	5	7.69209	5.17241	3.60895	7-8-HDAC3_peak_125	Distal Intergenic	1	127490342	127678021	187680	2	Tmem163	NM_028135	-18894
chr1	128102854	128103205	352	*	352	128102967	7	6.83551	5.12821	2.95779	7-8-HDAC3_peak_126	Promoter (<=1kb)	1	127954179	128103047	148869	2	Zranb3	NM_001285945	0
chr1	128592396	128592595	200	*	200	128592446	7	7.78128	5.6338	3.68994	7-8-HDAC3_peak_127	Promoter (<=1kb)	1	128588199	128592299	4101	2	Cxcr4	NM_009911	-97
chr1	128680565	128680836	272	*	272	128680685	5	4.75396	3.94737	1.58309	7-8-HDAC3_peak_128	Distal Intergenic	1	128588199	128592299	4101	2	Cxcr4	NM_009911	-88266
chr1	129729235	129729438	204	*	204	129729391	7	10.6328	6.77966	5.7984	7-8-HDAC3_peak_129	Intron (NM_172485/Thsd7b, intron 7 of 27)	1	129273304	130219278	945975	1	Thsd7b	NM_172485	455931
chr1	131527304	131527837	534	*	534	131527492	11	9.92493	6.52174	5.26615	7-8-HDAC3_peak_130	Promoter (<=1kb)	1	131285251	131527361	242111	2	Srgap2	NM_001081011	0
chr1	132739838	132740037	200	*	200	132739866	5	7.69209	5.17241	3.60895	7-8-HDAC3_peak_131	Promoter (1-2kb)	1	132564690	132741797	177108	2	Nfasc	NM_001160317	1760
chr1	133131247	133131497	251	*	251	133131414	9	8.3844	5.88235	4.13306	7-8-HDAC3_peak_132	Promoter (<=1kb)	1	133131166	133139800	8635	1	Ppp1r15b	NM_133819	81
chr1	134082808	134083290	483	*	483	134082940	10	6.92922	4.82456	3.03184	7-8-HDAC3_peak_133	Distal Intergenic	1	134074865	134079155	4291	2	Btg2	NM_007570	-3653
chr1	135594051	135594250	200	*	200	135594167	5	5.94521	4.54545	2.36345	7-8-HDAC3_peak_134	Distal Intergenic	1	135434580	135585355	150776	2	Nav1	NM_173437	-8696
chr1	135616200	135616399	200	*	200	135616310	6	7.89624	5.55556	3.78504	7-8-HDAC3_peak_135	Distal Intergenic	1	135434580	135585355	150776	2	Nav1	NM_173437	-30845
chr1	136624718	136624919	202	*	202	136624821	8	11.2316	7.25806	6.28727	7-8-HDAC3_peak_136	Promoter (<=1kb)	1	136624901	136630391	5491	1	Zfp281	NM_001160251	0
chr1	137079238	137080046	809	*	809	137079790	18	10.8483	5.58824	5.97927	7-8-HDAC3_peak_137	Distal Intergenic	1	136843584	136960448	116865	2	Nr5a2	NM_030676	-118790
chr1	137198412	137198876	465	*	465	137198417	8	7.02491	5.17241	3.11195	7-8-HDAC3_peak_138	Distal Intergenic	1	136843584	136960448	116865	2	Nr5a2	NM_030676	-237964
chr1	137929725	137929924	200	*	200	137929852	6	7.89624	5.55556	3.78504	7-8-HDAC3_peak_139	Distal Intergenic	1	137966455	137966541	87	1	Mir181a-1	NR_029795	-36531
chr1	138242814	138243041	228	*	228	138242946	7	9.95096	6.55738	5.2746	7-8-HDAC3_peak_140	Distal Intergenic	1	138273738	138289462	15725	1	Atp6v1g3	NM_177397	-30697
chr1	138698976	138699175	200	*	200	138699072	5	7.69209	5.17241	3.60895	7-8-HDAC3_peak_141	Distal Intergenic	1	138640095	138682075	41981	2	Gm5833	NR_040304	-16901
chr1	138963336	138963535	200	*	200	138963371	5	6.27835	4.6875	2.61923	7-8-HDAC3_peak_142	Promoter (<=1kb)	1	138963709	139176042	212334	1	Dennd1b	NM_001166501	-174
chr1	143586644	143586843	200	*	200	143586750	5	8.03261	5.26316	3.8634	7-8-HDAC3_peak_143	Distal Intergenic	1	143640697	143649937	9241	1	B3galt2	NM_020025	-53854
chr1	150392863	150393096	234	*	234	150393007	10	12.3746	7.97101	7.2211	7-8-HDAC3_peak_144	Promoter (<=1kb)	1	150361311	150393055	31745	2	BC003331	NM_001077237	0
chr1	151428678	151428877	200	*	200	151428849	6	5.67707	4.48718	2.15505	7-8-HDAC3_peak_145	Promoter (<=1kb)	1	151428648	151458183	29536	1	Trmt1l	NM_026876	30
chr1	152766582	152766858	277	*	277	152766763	8	9.69352	6.61765	5.09745	7-8-HDAC3_peak_146	Promoter (<=1kb)	1	152766542	152775580	9039	1	Arpc5	NM_026369	40
chr1	153899960	153900159	200	*	200	153900062	9	7.74433	5.49451	3.65803	7-8-HDAC3_peak_147	Promoter (<=1kb)	1	153899929	153909723	9795	1	Glul	NM_008131	31
chr1	154117936	154118173	238	*	238	154118053	11	9.81028	6.45161	5.16375	7-8-HDAC3_peak_148	Distal Intergenic	1	154201187	154205674	4488	1	Zfp648	NM_001204908	-83014
chr1	156036200	156036503	304	*	304	156036335	13	11.3449	7	6.38593	7-8-HDAC3_peak_149	Promoter (<=1kb)	1	156004599	156036480	31882	2	Tor1aip1	NM_001160018	0
chr1	156591148	156591347	200	*	200	156591190	5	7.39259	5.08475	3.38827	7-8-HDAC3_peak_150	Intron (NM_001136104/Abl2, intron 1 of 12)	1	156558787	156649619	90833	1	Abl2	NM_009595	32361
chr1	157592599	157592798	200	*	200	157592699	5	7.69209	5.17241	3.60895	7-8-HDAC3_peak_151	Distal Intergenic	1	157526170	157568424	42255	1	Sec16b	NM_001159986	66429
chr1	158604121	158604320	200	*	200	158604221	5	8.42687	5.35714	4.13306	7-8-HDAC3_peak_152	Intron (NM_001205204/Astn1, intron 14 of 22)	1	158505625	158505733	109	1	Mir488	NR_030441	98496
chr1	160213101	160213332	232	*	232	160213251	9	9.60462	6.57895	5.02614	7-8-HDAC3_peak_153	Promoter (<=1kb)	1	160202367	160212892	10526	2	Cacybp	NM_009786	-209
chr1	160325065	160325571	507	*	507	160325207	4	5.86782	4.23729	2.30221	7-8-HDAC3_peak_154	Intron (NM_001038621/Rabgap1l, intron 2 of 8)	1	160219174	160351571	132398	2	Rabgap1l	NM_001038621	26000
chr1	161877107	161877306	200	*	200	161877222	9	9.44858	6.49351	4.89354	7-8-HDAC3_peak_155	Promoter (<=1kb)	1	161816112	161876661	60550	2	Suco	NM_172645	-446
chr1	161963003	161963206	204	*	204	161963083	6	8.98384	5.9322	4.52482	7-8-HDAC3_peak_156	Intron (NM_001204905/4930558K02Rik, intron 3 of 6)	1	161942089	161969148	27060	2	4930558K02Rik	NM_001204905	5942
chr1	162477773	162477972	200	*	200	162477836	4	6.11638	4.31034	2.47979	7-8-HDAC3_peak_157	Promoter (<=1kb)	1	161987302	162478030	490729	2	Dnm3	NM_001038619	58
chr1	162781586	162781785	200	*	200	162781643	5	7.39259	5.08475	3.38827	7-8-HDAC3_peak_158	Distal Intergenic	1	162793883	162812549	18667	2	Fmo4	NM_144878	30764
chr1	163257046	163257245	200	*	200	163257146	5	8.42687	5.35714	4.13306	7-8-HDAC3_peak_159	3' UTR	1	163245119	163313650	68532	2	Prrx1	NM_011127	56405
chr1	163562304	163562678	375	*	375	163562363	6	6.49881	4.92958	2.7712	7-8-HDAC3_peak_160	Distal Intergenic	1	163384909	163403641	18733	2	Gorab	NM_178883	-158663
chr1	163779631	163779830	200	*	200	163779651	4	5.86782	4.23729	2.30221	7-8-HDAC3_peak_161	Promoter (<=1kb)	1	163779583	163917107	137525	1	Kifap3	NM_010629	48
chr1	163994601	163994990	390	*	390	163994682	4	5.09812	3.96825	1.75779	7-8-HDAC3_peak_162	Promoter (<=1kb)	1	163954008	163994781	40774	2	BC055324	NM_201364	0
chr1	164248601	164248855	255	*	255	164248700	15	16.0848	9.41177	10.4691	7-8-HDAC3_peak_163	Promoter (<=1kb)	1	164249046	164265385	16340	1	Slc19a2	NM_001276455	-191
chr1	164729534	164729733	200	*	200	164729657	4	5.86782	4.23729	2.30221	7-8-HDAC3_peak_164	Distal Intergenic	1	164796732	164824266	27535	1	Dpt	NM_019759	-66999
chr1	164898914	164899135	222	*	222	164899092	9	9.76709	6.66667	5.1251	7-8-HDAC3_peak_165	Distal Intergenic	1	164863121	164871438	8318	1	Gm20743	NR_040303	35793
chr1	165460494	165461192	699	*	699	165460994	15	13.7287	8	8.35978	7-8-HDAC3_peak_166	Promoter (<=1kb)	1	165461208	165481214	20007	1	Mpc2	NM_027430	-16
chr1	167060021	167060259	239	*	239	167060176	11	11.7513	7.59494	6.71266	7-8-HDAC3_peak_167	Intron (NM_001160261/Fam78b, intron 1 of 2)	1	167001417	167091302	89886	1	Fam78b	NM_175461	58604
chr1	167394210	167394432	223	*	223	167394297	6	7.11097	5.22388	3.1751	7-8-HDAC3_peak_168	Promoter (<=1kb)	1	167372384	167393797	21414	2	Mgst3	NM_025569	-413
chr1	168326021	168326417	397	*	397	168326054	6	7.28771	5.30303	3.31574	7-8-HDAC3_peak_169	Intron (NM_008783/Pbx1, intron 2 of 7)	1	168119364	168432169	312806	2	Pbx1	NM_008783	105752
chr1	169051659	169051858	200	*	200	169051759	5	7.69209	5.17241	3.60895	7-8-HDAC3_peak_170	Distal Intergenic	1	169497934	169531464	33531	2	Nuf2	NM_023284	479606
chr1	171150308	171150507	200	*	200	171150357	4	5.86782	4.23729	2.30221	7-8-HDAC3_peak_171	Promoter (<=1kb)	1	171129157	171150603	21447	2	Sdhc	NM_025321	96
chr1	171171013	171171212	200	*	200	171171115	5	8.03261	5.26316	3.8634	7-8-HDAC3_peak_172	Distal Intergenic	1	171150713	171161123	10411	1	Mpz	NM_008623	20300
chr1	171270316	171270515	200	*	200	171270440	7	8.48469	5.97015	4.16317	7-8-HDAC3_peak_173	Promoter (<=1kb)	1	171270328	171276895	6568	1	B4galt3	NM_020579	0
chr1	172003569	172003768	200	*	200	172003714	7	9.95096	6.55738	5.2746	7-8-HDAC3_peak_174	Distal Intergenic	1	172004371	172027268	22898	2	Vangl2	NM_033509	23500
chr1	172632779	172632978	200	*	200	172632895	4	5.64624	4.16667	2.13497	7-8-HDAC3_peak_175	Promoter (<=1kb)	1	172630769	172632974	2206	2	Dusp23	NM_026725	0
chr1	173767194	173767393	200	*	200	173767379	4	6.39912	4.38596	2.69395	7-8-HDAC3_peak_176	Promoter (<=1kb)	1	173747294	173766919	19626	2	Ifi204	NM_008329	-275
chr1	173913069	173913410	342	*	342	173913247	3	4.84423	3.50877	1.62938	7-8-HDAC3_peak_177	Promoter (<=1kb)	1	173896341	173913046	16706	2	Mnda	NM_001301745	-23
chr1	175309392	175309591	200	*	200	175309455	5	8.03261	5.26316	3.8634	7-8-HDAC3_peak_178	Intron (NM_001199003/Rgs7, intron 2 of 17)	1	175059076	175492545	433470	2	Rgs7	NM_001199003	182954
chr1	175693022	175693222	201	*	201	175693129	10	11.6981	7.63889	6.66909	7-8-HDAC3_peak_179	Promoter (<=1kb)	1	175662421	175692632	30212	2	Opn3	NM_010098	-390
chr1	176814185	176814766	582	*	582	176814304	12	10.3026	6.56566	5.53032	7-8-HDAC3_peak_180	Promoter (<=1kb)	1	176814660	177020432	205773	1	Sdccag8	NM_029756	0
chr1	179015594	179015793	200	*	200	179015679	5	7.69209	5.17241	3.60895	7-8-HDAC3_peak_181	Intron (NM_027188/Smyd3, intron 10 of 11)	1	178529125	178932857	403733	1	Kif26b	NM_001161665	486469
chr1	179517848	179518047	200	*	200	179517909	6	8.67112	5.83333	4.29234	7-8-HDAC3_peak_182	Promoter (<=1kb)	1	178955039	179518003	562965	2	Smyd3	NM_027188	0
chr1	180725746	180726047	302	*	302	180725882	4	6.39912	4.38596	2.69395	7-8-HDAC3_peak_183	Promoter (<=1kb)	1	180726043	180754204	28162	1	Acbd3	NM_133225	0
chr1	180850618	180851003	386	*	386	180850968	7	7.07764	5.26316	3.15804	7-8-HDAC3_peak_184	Promoter (<=1kb)	1	180851151	180868114	16964	1	Sde2	NM_145943	-148
chr1	181256909	181257226	318	*	318	181257185	9	8.15876	5.74713	3.95563	7-8-HDAC3_peak_185	Distal Intergenic	1	181173226	181211978	38753	2	Wdr26	NM_145514	-44931
chr1	182528186	182528385	200	*	200	182528307	7	8.29379	5.88235	4.07249	7-8-HDAC3_peak_186	Distal Intergenic	1	182467259	182517483	50225	2	Capn2	NM_009794	-10703
chr1	183297089	183297288	200	*	200	183297152	6	7.89624	5.55556	3.78504	7-8-HDAC3_peak_187	Promoter (<=1kb)	1	183297060	183324501	27442	1	Aida	NM_181732	29
chr1	183905656	183905855	200	*	200	183905718	6	7.89624	5.55556	3.78504	7-8-HDAC3_peak_188	Distal Intergenic	1	184033032	184033998	967	2	1700056E22Rik	NM_028516	128143
chr1	184033934	184034133	200	*	200	184034011	9	8.88004	6.17284	4.46504	7-8-HDAC3_peak_189	Promoter (<=1kb)	1	184033032	184033998	967	2	1700056E22Rik	NM_028516	0
chr1	184397858	184398057	200	*	200	184397947	5	8.03261	5.26316	3.8634	7-8-HDAC3_peak_190	Distal Intergenic	1	184527841	184557691	29851	2	1700112H15Rik	NR_040472	159634
chr1	185067827	185068026	200	*	200	185067975	6	5.88728	4.60526	2.31682	7-8-HDAC3_peak_191	Distal Intergenic	1	184896424	184999549	103126	2	Mark1	NM_145515	-68278
chr1	185332185	185332384	200	*	200	185332277	6	8.67112	5.83333	4.29234	7-8-HDAC3_peak_192	Promoter (<=1kb)	1	185332159	185357769	25611	1	Bpnt1	NM_011794	26
chr1	186444790	186444991	202	*	202	186444891	6	10.1937	6.25	5.45455	7-8-HDAC3_peak_193	Distal Intergenic	1	186511838	186558681	46844	2	A730004F24Rik	NR_131124	113690
chr1	188593369	188593568	200	*	200	188593469	5	8.03261	5.26316	3.8634	7-8-HDAC3_peak_194	Intron (NM_021408/Ush2a, intron 31 of 70)	1	188262838	188965039	702202	1	Ush2a	NM_021408	330531
chr1	191026382	191026642	261	*	261	191026494	9	10.1135	6.84932	5.41472	7-8-HDAC3_peak_195	Promoter (<=1kb)	1	191005832	191026190	20359	2	Mfsd7b	NM_001081259	-192
chr1	191397279	191397609	331	*	331	191397433	12	14.3637	8.90411	8.90864	7-8-HDAC3_peak_196	Promoter (<=1kb)	1	191351981	191397041	45061	2	Ppp2r5a	NM_144880	-238
chr1	191575660	191576027	368	*	368	191575782	7	6.95419	5.19481	3.04429	7-8-HDAC3_peak_197	Promoter (<=1kb)	1	191575636	191623690	48055	1	Ints7	NM_178632	24
chr1	191787333	191787532	200	*	200	191787452	4	4.94438	3.90625	1.70809	7-8-HDAC3_peak_198	Distal Intergenic	1	191821473	191833049	11577	1	Nek2	NM_010892	-33941
chr1	194117152	194117351	200	*	200	194117252	5	8.50321	5.37405	4.16317	7-8-HDAC3_peak_199	Distal Intergenic	1	194212187	194222759	10573	2	4930503O07Rik	NR_040477	105408
chr1	194619588	194619787	200	*	200	194619714	6	7.89624	5.55556	3.78504	7-8-HDAC3_peak_200	Promoter (<=1kb)	1	194619829	194816868	197040	1	Plxna2	NM_008882	-42
chr1	194783875	194784074	200	*	200	194783906	5	8.03261	5.26316	3.8634	7-8-HDAC3_peak_201	Intron (NM_008882/Plxna2, intron 13 of 31)	1	194938821	194961292	22472	1	Cd34	NM_001111059	-154747
chr1	195229678	195229877	200	*	200	195229778	5	8.42687	5.35714	4.13306	7-8-HDAC3_peak_202	Distal Intergenic	1	195136811	195176715	39905	2	Cr2	NM_007758	-52963
chr10	4621067	4621332	266	*	266	4621198	7	9.13618	6.25	4.65	7-8-HDAC3_peak_203	Intron (NR_126357/Esr1, intron 1 of 7)	10	4611989	5005633	393645	1	Esr1	NM_007956	9078
chr10	4937138	4937337	200	*	200	4937300	4	6.11638	4.31034	2.47979	7-8-HDAC3_peak_204	Intron (NM_001302532/Esr1, intron 6 of 9)	10	5020196	5069063	48868	2	Syne1	NM_022027	131726
chr10	5194578	5194777	200	*	200	5194599	4	6.39912	4.38596	2.69395	7-8-HDAC3_peak_205	Promoter (<=1kb)	10	5020196	5194707	174512	2	Syne1	NM_001079686	0
chr10	5805683	5806017	335	*	335	5805858	12	12.2454	7.7381	7.11023	7-8-HDAC3_peak_206	Promoter (<=1kb)	10	5799158	5805465	6308	2	Fbxo5	NM_025995	-218
chr10	5824012	5824502	491	*	491	5824163	8	8.04438	5.76923	3.8699	7-8-HDAC3_peak_207	Promoter (<=1kb)	10	5811887	5823943	12057	2	Mtrf1l	NM_175374	-69
chr10	8472180	8472379	200	*	200	8472282	5	7.39259	5.08475	3.38827	7-8-HDAC3_peak_208	Intron (NM_177387/Ust, intron 1 of 7)	10	8204753	8518825	314073	2	Ust	NM_177387	46446
chr10	8886143	8886342	200	*	200	8886257	7	7.94311	5.71429	3.82036	7-8-HDAC3_peak_209	Promoter (<=1kb)	10	8722219	8886070	163852	2	Sash1	NM_175155	-73
chr10	10315525	10315724	200	*	200	10315545	4	5.86782	4.23729	2.30221	7-8-HDAC3_peak_210	Distal Intergenic	10	10335703	10472314	136612	2	Adgb	NM_001127353	156590
chr10	10445619	10445824	206	*	206	10445768	7	10.6328	6.77966	5.7984	7-8-HDAC3_peak_211	Intron (NM_001127353/Adgb, intron 3 of 36)	10	10335703	10472314	136612	2	Adgb	NM_001127353	26490
chr10	12135625	12135824	200	*	200	12135725	7	10.2744	6.66667	5.51692	7-8-HDAC3_peak_212	Distal Intergenic	10	12382188	12861735	479548	2	Utrn	NM_011682	725911
chr10	13008072	13008271	200	*	200	13008155	5	7.69209	5.17241	3.60895	7-8-HDAC3_peak_213	Promoter (<=1kb)	10	13008450	13009183	734	1	Sf3b5	NM_175102	-179
chr10	13943407	13943606	200	*	200	13943507	5	8.03261	5.26316	3.8634	7-8-HDAC3_peak_214	Distal Intergenic	10	13966379	14151378	185000	1	Hivep2	NM_010437	-22773
chr10	14060033	14060236	204	*	204	14060135	6	8.98384	5.9322	4.52482	7-8-HDAC3_peak_215	Intron (NM_010437/Hivep2, intron 1 of 8)	10	13966379	14151378	185000	1	Hivep2	NM_010437	93654
chr10	17012621	17012820	200	*	200	17012740	8	6.92844	5.11364	3.03147	7-8-HDAC3_peak_216	Intron (NR_038020/Gm20125, intron 1 of 8)	10	16951094	17095782	144689	2	Gm20125	NR_038020	82962
chr10	17222170	17222369	200	*	200	17222270	5	8.03261	5.26316	3.8634	7-8-HDAC3_peak_217	Distal Intergenic	10	16951094	17095782	144689	2	Gm20125	NR_038020	-126388
chr10	17347995	17348194	200	*	200	17348103	7	7.34038	5.40541	3.3604	7-8-HDAC3_peak_218	Distal Intergenic	10	16951094	17095782	144689	2	Gm20125	NR_038020	-252213
chr10	17722845	17723111	267	*	267	17722990	19	11.1005	5.52486	6.18289	7-8-HDAC3_peak_219	Promoter (<=1kb)	10	17723228	17725674	2447	1	Cited2	NM_010828	-117
chr10	17796063	17796443	381	*	381	17796248	7	8.48469	5.97015	4.16317	7-8-HDAC3_peak_220	Promoter (<=1kb)	10	17796219	17845663	49445	1	Txlnb	NM_138628	0
chr10	18235039	18235238	200	*	200	18235101	7	8.68763	6.06061	4.29814	7-8-HDAC3_peak_221	Promoter (<=1kb)	10	18213685	18234981	21297	2	Ccdc28a	NM_144820	-58
chr10	19591592	19591929	338	*	338	19591787	8	8.61579	6.08108	4.26513	7-8-HDAC3_peak_222	Promoter (<=1kb)	10	19591958	19610225	18268	1	Ifngr1	NM_010511	-29
chr10	20312059	20312377	319	*	319	20312207	12	13.1033	8.22785	7.85244	7-8-HDAC3_peak_223	Promoter (<=1kb)	10	20312469	20342501	30033	1	Bclaf1	NM_001025392	-92
chr10	21685705	21686127	423	*	423	21685750	7	6.72126	5.06329	2.92007	7-8-HDAC3_peak_224	Distal Intergenic	10	21690845	21693978	3134	1	Gm5420	NR_045843	-4718
chr10	21863752	21863951	200	*	200	21863875	5	7.12547	5	3.1751	7-8-HDAC3_peak_225	Distal Intergenic	10	21882184	21999902	117719	1	Sgk1	NM_001161845	-18233
chr10	21994199	21994518	320	*	320	21994379	16	11.0973	6.15942	6.17981	7-8-HDAC3_peak_226	Promoter (<=1kb)	10	21994666	21999902	5237	1	Sgk1	NM_011361	-148
chr10	22212188	22212417	230	*	230	22212298	7	8.68763	6.06061	4.29814	7-8-HDAC3_peak_227	Intron (NM_009016/Raet1a, intron 6 of 9)	10	22173902	22374139	200238	1	Raet1c	NM_009018	38286
chr10	23514057	23514256	200	*	200	23514157	5	8.42687	5.35714	4.13306	7-8-HDAC3_peak_228	Distal Intergenic	10	23104168	23349903	245736	2	Eya4	NM_010167	-164154
chr10	24494007	24494206	200	*	200	24494094	6	7.11097	5.22388	3.1751	7-8-HDAC3_peak_229	Distal Intergenic	10	24595442	24598682	3241	1	Ctgf	NM_010217	-101236
chr10	24524491	24524690	200	*	200	24524643	5	7.69209	5.17241	3.60895	7-8-HDAC3_peak_230	Distal Intergenic	10	24595442	24598682	3241	1	Ctgf	NM_010217	-70752
chr10	25145357	25145556	200	*	200	25145474	5	8.50321	5.37405	4.16317	7-8-HDAC3_peak_231	Distal Intergenic	10	25169090	25299163	130074	2	Akap7	NM_018747	153607
chr10	27242221	27242420	200	*	200	27242311	5	8.03261	5.26316	3.8634	7-8-HDAC3_peak_232	Intron (NM_008481/Lama2, intron 15 of 63)	10	27389866	27397225	7360	1	4930579H20Rik	NR_131034	-147446
chr10	28719145	28719344	200	*	200	28719162	5	7.39259	5.08475	3.38827	7-8-HDAC3_peak_233	Intron (NR_131208/Themis, intron 1 of 3)	10	28668360	28883818	215459	1	Themis	NM_178666	50785
chr10	30618172	30618450	279	*	279	30618303	9	11.6344	7.57576	6.62078	7-8-HDAC3_peak_234	Promoter (<=1kb)	10	30608207	30618366	10160	2	Hint3	NM_025798	0
chr10	33826936	33827135	200	*	200	33826981	4	6.11638	4.31034	2.47979	7-8-HDAC3_peak_235	Distal Intergenic	10	33857722	33879475	21754	1	Sult3a1	NM_020565	-30587
chr10	36974077	36974491	415	*	415	36974414	6	7.28771	5.30303	3.31574	7-8-HDAC3_peak_236	Promoter (<=1kb)	10	36974544	37001888	27345	1	Hdac2	NM_008229	-53
chr10	39261897	39262449	553	*	553	39261998	14	11.9425	7.14286	6.85754	7-8-HDAC3_peak_237	Distal Intergenic	10	39150971	39163794	12824	2	Wisp3	NM_001127376	-98103
chr10	39613092	39613291	200	*	200	39613280	6	6.49881	4.92958	2.7712	7-8-HDAC3_peak_238	Promoter (<=1kb)	10	39612934	39655307	42374	1	Traf3ip2	NM_134000	158
chr10	41519102	41519369	268	*	268	41519213	9	9.93651	6.75676	5.27419	7-8-HDAC3_peak_239	Promoter (<=1kb)	10	41519500	41531042	11543	1	Cd164	NM_016898	-131
chr10	41810226	41810523	298	*	298	41810405	9	9.60462	6.57895	5.02614	7-8-HDAC3_peak_240	Promoter (<=1kb)	10	41810574	41908436	97863	1	Sesn1	NM_001162908	-51
chr10	42108594	42108861	268	*	268	42108709	9	8.62423	6.0241	4.26805	7-8-HDAC3_peak_241	Distal Intergenic	10	41914990	42018382	103393	2	Armc2	NM_001034858	-90212
chr10	42293715	42293931	217	*	217	42293829	8	8.04438	5.76923	3.8699	7-8-HDAC3_peak_242	Distal Intergenic	10	42185786	42276742	90957	2	Foxo3	NM_019740	-16973
chr10	43402206	43402405	200	*	200	43402306	5	8.42687	5.35714	4.13306	7-8-HDAC3_peak_243	Intron (NM_027772/Pdss2, intron 6 of 7)	10	43479140	43515417	36278	1	Bend3	NM_199028	-76735
chr10	53683062	53683261	200	*	200	53683127	4	6.39912	4.38596	2.69395	7-8-HDAC3_peak_244	Intron (NM_001081428/Fam184a, intron 6 of 17)	10	53537324	53630439	93116	2	Mcm9	NM_027830	-52623
chr10	53953973	53954172	200	*	200	53954073	5	7.39259	5.08475	3.38827	7-8-HDAC3_peak_245	Intron (NM_008548/Man1a, intron 6 of 12)	10	53906033	54075796	169764	2	Man1a	NM_008548	121624
chr10	56432137	56432338	202	*	202	56432286	8	7.915	5.6962	3.79855	7-8-HDAC3_peak_246	Distal Intergenic	10	56377300	56390419	13120	1	Gja1	NM_010288	54837
chr10	56562242	56562638	397	*	397	56562335	6	6.11552	4.72973	2.47979	7-8-HDAC3_peak_247	Distal Intergenic	10	56377300	56390419	13120	1	Gja1	NM_010288	184942
chr10	58323039	58323318	280	*	280	58323125	11	11.4198	7.40741	6.44474	7-8-HDAC3_peak_248	Promoter (<=1kb)	10	58323466	58424691	101226	1	Lims1	NM_026148	-148
chr10	58652974	58653225	252	*	252	58653132	7	8.90417	6.15385	4.47985	7-8-HDAC3_peak_249	Intron (NM_010100/Edar, intron 1 of 11)	10	58600788	58675696	74909	2	Edar	NM_010100	22471
chr10	59702377	59702817	441	*	441	59702725	4	5.86782	4.23729	2.30221	7-8-HDAC3_peak_250	Promoter (<=1kb)	10	59702563	59864134	161572	1	Micu1	NM_001291442	0
chr10	59969914	59970199	286	*	286	59970036	11	7.48576	5	3.45908	7-8-HDAC3_peak_251	Distal Intergenic	10	59949675	59951770	2096	2	Ddit4	NM_029083	-18144
chr10	60002805	60003055	251	*	251	60002935	9	11.1387	7.35294	6.20547	7-8-HDAC3_peak_252	Promoter (<=1kb)	10	60002805	60099990	97186	1	Ascc1	NM_026937	0
chr10	60117053	60117252	200	*	200	60117093	5	6.88453	4.91803	2.98957	7-8-HDAC3_peak_253	Intron (NM_052994/Spock2, intron 1 of 10)	10	60126776	60126833	58	1	Mir6906	NR_105871	-9524
chr10	60752473	60752672	200	*	200	60752633	9	10.9117	7.24638	6.03051	7-8-HDAC3_peak_254	Promoter (<=1kb)	10	60712072	60752782	40711	2	Slc29a3	NM_023596	110
chr10	61146983	61147323	341	*	341	61147259	6	5.57793	4.43038	2.09305	7-8-HDAC3_peak_255	Promoter (<=1kb)	10	61098642	61147665	49024	2	Sgpl1	NM_009163	342
chr10	62340262	62340495	234	*	234	62340408	12	11.6496	7.38636	6.62989	7-8-HDAC3_peak_256	Promoter (<=1kb)	10	62268855	62340421	71567	2	Hk1	NM_001146100	0
chr10	62919770	62919969	200	*	200	62919835	5	7.39259	5.08475	3.38827	7-8-HDAC3_peak_257	Promoter (<=1kb)	10	62920633	62946494	25862	1	Slc25a16	NM_175194	-664
chr10	63703674	63703875	202	*	202	63703774	6	8.98384	5.9322	4.52482	7-8-HDAC3_peak_258	Intron (NM_177612/Ctnna3, intron 5 of 17)	10	63821055	65003667	1182613	1	Ctnna3	NM_001164519	-117180
chr10	64138219	64138418	200	*	200	64138319	5	7.69209	5.17241	3.60895	7-8-HDAC3_peak_259	Intron (NM_177612/Ctnna3, intron 7 of 17)	10	63928497	64090255	161759	2	Lrrtm3	NM_178678	-47964
chr10	66921296	66921495	200	*	200	66921432	9	8.50244	5.95238	4.16317	7-8-HDAC3_peak_260	Distal Intergenic	10	67005075	67041326	36252	1	Gm31763	NR_110511	-83580
chr10	67016817	67017016	200	*	200	67016920	6	7.47634	5.38462	3.45465	7-8-HDAC3_peak_261	Intron (NR_110511/Gm31763, intron 1 of 6)	10	67005075	67041326	36252	1	Gm31763	NR_110511	11742
chr10	69239835	69240034	200	*	200	69239875	8	8.94032	6.25	4.50799	7-8-HDAC3_peak_262	Intron (NM_001252636/Rhobtb1, intron 2 of 10)	10	69213194	69291784	78591	1	Rhobtb1	NM_001252638	26641
chr10	70039501	70039700	200	*	200	70039601	5	8.03261	5.26316	3.8634	7-8-HDAC3_peak_263	Distal Intergenic	10	70097121	70193200	96080	1	Ccdc6	NM_001111121	-57421
chr10	70299744	70300087	344	*	344	70299924	4	5.09812	3.96825	1.75779	7-8-HDAC3_peak_264	Distal Intergenic	10	70245276	70285951	40676	1	Slc16a9	NM_025807	54468
chr10	73804725	73804924	200	*	200	73804825	5	8.03261	5.26316	3.8634	7-8-HDAC3_peak_265	Distal Intergenic	10	73821867	74507600	685734	1	Pcdh15	NM_001142747	-16943
chr10	74921487	74921768	282	*	282	74921610	8	7.66987	5.55556	3.60895	7-8-HDAC3_peak_266	Distal Intergenic	10	74967231	75015877	48647	1	Gnaz	NM_010311	-45463
chr10	75950399	75950809	411	*	411	75950471	7	5.93612	4.5977	2.36337	7-8-HDAC3_peak_267	Promoter (2-3kb)	10	75948312	75949646	1335	1	Vpreb3	NM_009514	2087
chr10	76962136	76962335	200	*	200	76962178	4	5.86782	4.23729	2.30221	7-8-HDAC3_peak_268	Promoter (<=1kb)	10	76761854	76961947	200094	2	Pcbp3	NM_021568	-189
chr10	77251718	77251917	200	*	200	77251795	10	10.1312	6.79012	5.42821	7-8-HDAC3_peak_269	Distal Intergenic	10	77257773	77259223	1451	2	Gm10941	NR_026944	7306
chr10	77258887	77259124	238	*	238	77259057	11	12.2964	7.89474	7.15447	7-8-HDAC3_peak_270	Promoter (<=1kb)	10	77257773	77259223	1451	2	Gm10941	NR_026944	99
chr10	77581644	77582052	409	*	409	77581744	10	9.58311	6.47059	5.01234	7-8-HDAC3_peak_271	Promoter (<=1kb)	10	77581767	77598732	16966	1	Pttg1ip	NM_145925	0
chr10	78069715	78070001	287	*	287	78069830	8	8.61579	6.08108	4.26513	7-8-HDAC3_peak_272	Promoter (<=1kb)	10	78069368	78079525	10158	1	Icosl	NM_015790	347
chr10	78482020	78482219	200	*	200	78482069	4	6.11638	4.31034	2.47979	7-8-HDAC3_peak_273	Distal Intergenic	10	78436747	78464948	28202	2	Pdxk	NM_172134	-17072
chr10	78574496	78574752	257	*	257	78574573	10	9.98743	6.70732	5.30349	7-8-HDAC3_peak_274	Promoter (<=1kb)	10	78574500	78584502	10003	1	Ilvbl	NM_173751	0
chr10	78747152	78747517	366	*	366	78747420	5	6.10598	4.61538	2.47979	7-8-HDAC3_peak_275	Exon (NM_027630/Ccdc105, exon 7 of 7)	10	78746924	78753067	6144	2	Ccdc105	NM_027630	5550
chr10	79097356	79097571	216	*	216	79097426	8	10.1383	6.81818	5.42821	7-8-HDAC3_peak_276	Promoter (<=1kb)	10	79064374	79097600	33227	2	2610008E11Rik	NM_001004362	29
chr10	79116404	79116603	200	*	200	79116464	7	8.68763	6.06061	4.29814	7-8-HDAC3_peak_277	Distal Intergenic	10	79064374	79097600	33227	2	2610008E11Rik	NM_001004362	-18804
chr10	79767172	79767600	429	*	429	79767371	12	10.6352	6.77083	5.80021	7-8-HDAC3_peak_278	Promoter (<=1kb)	10	79758515	79766952	8438	2	Rnf126	NR_027505	-220
chr10	79780241	79780450	210	*	210	79780350	9	9.2985	6.41026	4.78942	7-8-HDAC3_peak_279	Promoter (2-3kb)	10	79777274	79782630	5357	1	Fstl3	NM_031380	2967
chr10	79908376	79908626	251	*	251	79908505	12	13.2934	8.33333	7.99256	7-8-HDAC3_peak_280	Promoter (<=1kb)	10	79894707	79908938	14232	2	Med16	NM_001163276	312
chr10	79937026	79937230	205	*	205	79937077	9	6.72345	4.85437	2.92007	7-8-HDAC3_peak_281	Intron (NM_001288626/Arid3a, intron 3 of 8)	10	79927341	79955018	27678	1	Arid3a	NM_001288625	9685
chr10	79959993	79960296	304	*	304	79960127	5	4.66299	3.8961	1.50554	7-8-HDAC3_peak_282	Promoter (<=1kb)	10	79960152	79969246	9095	1	Wdr18	NM_175450	0
chr10	80115537	80115736	200	*	200	80115613	9	7.46117	5.31915	3.45218	7-8-HDAC3_peak_283	Promoter (<=1kb)	10	80115803	80128512	12710	1	Stk11	NM_001301853	-67
chr10	80148096	80148415	320	*	320	80148271	10	4.43081	3.27381	1.32784	7-8-HDAC3_peak_284	Promoter (<=1kb)	10	80148272	80158368	10097	1	Midn	NM_001305798	0
chr10	80260990	80261672	683	*	683	80261149	20	14.1316	6.95364	8.70313	7-8-HDAC3_peak_285	Promoter (<=1kb)	10	80258151	80260968	2818	2	Gamt	NM_010255	-22
chr10	80399732	80400034	303	*	303	80399904	9	8.62423	6.0241	4.26805	7-8-HDAC3_peak_286	Promoter (<=1kb)	10	80392539	80399531	6993	2	Mbd3	NM_013595	-201
chr10	80577553	80577852	300	*	300	80577604	12	10.5218	6.70103	5.71706	7-8-HDAC3_peak_287	Promoter (<=1kb)	10	80567121	80577296	10176	2	Klf16	NM_078477	-257
chr10	80590491	80590690	200	*	200	80590555	7	8.29379	5.88235	4.07249	7-8-HDAC3_peak_288	Promoter (<=1kb)	10	80583649	80590341	6693	2	Abhd17a	NM_145421	-150
chr10	80602916	80603115	200	*	200	80603018	8	9.29728	6.42857	4.78942	7-8-HDAC3_peak_289	Promoter (<=1kb)	10	80602882	80615783	12902	1	Scamp4	NM_019575	34
chr10	80622095	80622595	501	*	501	80622287	11	9.81028	6.45161	5.16375	7-8-HDAC3_peak_290	Promoter (<=1kb)	10	80622780	80640771	17992	1	Csnk1g2	NM_134002	-185
chr10	80676467	80676731	265	*	265	80676585	19	17.5761	9.25926	11.8508	7-8-HDAC3_peak_291	Promoter (<=1kb)	10	80665318	80676293	10976	2	Mknk2	NM_021462	-174
chr10	80701964	80702601	638	*	638	80702509	14	11.2188	6.69643	6.28285	7-8-HDAC3_peak_292	Promoter (<=1kb)	10	80702693	80705382	2690	1	Izumo4	NM_027829	-92
chr10	80940611	80940886	276	*	276	80940699	12	7.78335	5	3.69188	7-8-HDAC3_peak_293	Distal Intergenic	10	80930091	80932204	2114	1	Gadd45b	NM_008655	10520
chr10	81320496	81320813	318	*	318	81320650	12	8.99599	5.75221	4.53521	7-8-HDAC3_peak_294	Promoter (<=1kb)	10	81321103	81326251	5149	1	Cactin	NM_027381	-290
chr10	81378603	81378810	208	*	208	81378687	9	8.3844	5.88235	4.13306	7-8-HDAC3_peak_295	Promoter (<=1kb)	10	81366879	81378370	11492	2	Fzr1	NM_019757	-233
chr10	81571584	81571854	271	*	271	81571775	11	6.23615	4.22535	2.591	7-8-HDAC3_peak_296	Distal Intergenic	10	81575287	81590473	15187	1	Tle2	NM_001252401	-3433
chr10	83104192	83104581	390	*	390	83104465	15	10.0392	5.7554	5.35412	7-8-HDAC3_peak_297	Intron (NM_021439/Chst11, intron 2 of 2)	10	82985497	83195891	210395	1	Chst11	NM_021439	118695
chr10	83360264	83360488	225	*	225	83360334	5	5.65309	4.41176	2.13497	7-8-HDAC3_peak_298	Promoter (<=1kb)	10	83360221	83368835	8615	1	D10Wsu102e	NM_026579	43
chr10	83767093	83767333	241	*	241	83767189	6	7.89624	5.55556	3.78504	7-8-HDAC3_peak_299	Distal Intergenic	10	83722865	83762762	39898	1	1500009L16Rik	NM_001145198	44228
chr10	84576329	84576821	493	*	493	84576427	10	10.2799	6.875	5.51692	7-8-HDAC3_peak_300	Promoter (<=1kb)	10	84576947	84614355	37409	1	Tcp11l2	NM_146008	-126
chr10	84917285	84917558	274	*	274	84917421	13	15.5974	9.45946	10.0057	7-8-HDAC3_peak_301	Promoter (<=1kb)	10	84917613	85018337	100725	1	Ric8b	NM_001013441	-55
chr10	85128349	85128548	200	*	200	85128472	5	6.46405	4.7619	2.74259	7-8-HDAC3_peak_302	Promoter (<=1kb)	10	85119433	85128027	8595	2	Mterf2	NM_028832	-322
chr10	86705700	86705931	232	*	232	86705861	9	8.62423	6.0241	4.26805	7-8-HDAC3_peak_303	Promoter (<=1kb)	10	86705811	86724584	18774	1	Ttc41	NM_001003939	0
chr10	86778660	86778883	224	*	224	86778730	13	13.9129	8.53659	8.50411	7-8-HDAC3_peak_304	Promoter (<=1kb)	10	86779005	86838389	59385	1	Nt5dc3	NM_175331	-122
chr10	89533318	89533517	200	*	200	89533358	5	5.79463	4.47761	2.25489	7-8-HDAC3_peak_305	Promoter (<=1kb)	10	89454234	89533622	79389	2	Nr1h4	NM_001163504	105
chr10	90544786	90544987	202	*	202	90544887	6	9.73268	6.14035	5.09745	7-8-HDAC3_peak_306	Intron (NM_001128086/Anks1b, intron 14 of 24)	10	90575727	90972984	397258	1	Anks1b	NM_001177397	-30740
chr10	93453167	93453489	323	*	323	93453306	6	6.94477	5.14706	3.03959	7-8-HDAC3_peak_307	Promoter (<=1kb)	10	93453396	93484896	31501	1	Lta4h	NM_008517	0
chr10	94199043	94199242	200	*	200	94199112	6	7.89624	5.55556	3.78504	7-8-HDAC3_peak_308	Promoter (<=1kb)	10	94199009	94220948	21940	1	Ndufa12	NM_025551	34
chr10	95087836	95088218	383	*	383	95088098	6	6.23736	4.79452	2.591	7-8-HDAC3_peak_309	Distal Intergenic	10	95120582	95145825	25244	2	Gm29684	NR_131146	57607
chr10	95348112	95348311	200	*	200	95348150	5	5.94521	4.54545	2.36345	7-8-HDAC3_peak_310	Intron (NR_045337/2310039L15Rik, intron 1 of 2)	10	95336276	95363216	26941	1	2310039L15Rik	NR_045337	11836
chr10	95417002	95417784	783	*	783	95417160	17	11.2788	6.04027	6.32617	7-8-HDAC3_peak_311	Promoter (<=1kb)	10	95417375	95428640	11266	1	5730420D15Rik	NR_045338	0
chr10	95595523	95595724	202	*	202	95595641	8	11.5639	7.37705	6.56122	7-8-HDAC3_peak_312	Distal Intergenic	10	95547007	95564167	17161	2	Nudt4	NM_027722	-31356
chr10	96616489	96616776	288	*	288	96616609	15	12.9901	7.54717	7.74466	7-8-HDAC3_peak_313	Promoter (<=1kb)	10	96617001	96622811	5811	1	Btg1	NM_007569	-225
chr10	99032990	99033191	202	*	202	99033038	6	8.98384	5.9322	4.52482	7-8-HDAC3_peak_314	Distal Intergenic	10	99107171	99197988	90818	1	Poc1b	NM_027740	-73980
chr10	100454842	100455041	200	*	200	100454942	5	7.69209	5.17241	3.60895	7-8-HDAC3_peak_315	Intron (NM_001110013/Tmtc3, intron 10 of 13)	10	100443902	100487347	43446	2	Tmtc3	NM_001110013	32306
chr10	102066748	102066947	200	*	200	102066848	5	8.50321	5.37405	4.16317	7-8-HDAC3_peak_316	Intron (NM_001205098/Mgat4c, intron 3 of 7)	10	102158858	102391468	232611	1	Mgat4c	NM_001162368	-91911
chr10	105409120	105409319	200	*	200	105409152	6	7.28771	5.30303	3.31574	7-8-HDAC3_peak_317	Intron (NM_177368/Tmtc2, intron 2 of 11)	10	105187664	105574479	386816	2	Tmtc2	NM_177368	165160
chr10	105841163	105841362	200	*	200	105841275	7	9.65636	6.45161	5.06413	7-8-HDAC3_peak_318	Promoter (<=1kb)	10	105763185	105841380	78196	2	Mettl25	NM_207522	18
chr10	108003925	108004248	324	*	324	108004088	5	8.42687	5.35714	4.13306	7-8-HDAC3_peak_319	Distal Intergenic	10	107946645	107977832	31188	1	Gm29685	NR_131147	57280
chr10	108720727	108720926	200	*	200	108720827	5	8.42687	5.35714	4.13306	7-8-HDAC3_peak_320	Intron (NM_001252341/Syt1, intron 4 of 11)	10	108699044	108700160	1117	2	Gm5136	NM_203660	-20567
chr10	110103887	110104086	200	*	200	110103920	4	5.86782	4.23729	2.30221	7-8-HDAC3_peak_321	Distal Intergenic	10	109683439	110000219	316781	2	Nav3	NM_001081035	-103668
chr10	110831910	110832111	202	*	202	110831930	7	8.90417	6.15385	4.47985	7-8-HDAC3_peak_322	Intron (NR_045979/1700020G17Rik, intron 2 of 2)	10	110801174	110896507	95334	2	1700020G17Rik	NR_045979	64396
chr10	110919988	110920409	422	*	422	110920155	6	5.99897	4.66667	2.41058	7-8-HDAC3_peak_323	Promoter (<=1kb)	10	110920176	110939514	19339	1	Csrp2	NM_007792	0
chr10	113906933	113907132	200	*	200	113907033	5	8.50321	5.37405	4.16317	7-8-HDAC3_peak_324	Distal Intergenic	10	113586578	113614774	28197	1	Mir669h	NR_035418	320355
chr10	115443440	115443639	200	*	200	115443540	5	8.03261	5.26316	3.8634	7-8-HDAC3_peak_325	Distal Intergenic	10	115384959	115432771	47813	1	Zfc3h1	NM_001033261	58481
chr10	116260806	116261042	237	*	237	116260876	7	6.61114	5	2.87511	7-8-HDAC3_peak_326	Intron (NM_011217/Ptprr, intron 13 of 13)	10	116301374	116389538	88165	1	Ptprb	NM_029928	-40332
chr10	117417739	117417938	200	*	200	117417843	7	9.95096	6.55738	5.2746	7-8-HDAC3_peak_327	Distal Intergenic	10	117344668	117376973	32306	2	Cpsf6	NM_001013391	-40766
chr10	117676783	117676982	200	*	200	117676912	4	5.09812	3.96825	1.75779	7-8-HDAC3_peak_328	Intron (NM_027468/Cpm, intron 7 of 8)	10	117688875	117710758	21884	2	Mdm2	NM_001288586	33776
chr10	119079095	119079425	331	*	331	119079248	12	11.7921	7.47126	6.74917	7-8-HDAC3_peak_329	Distal Intergenic	10	119092905	119103107	10203	1	1700064J06Rik	NR_045348	-13480
chr10	119240150	119240491	342	*	342	119240408	9	9.44858	6.49351	4.89354	7-8-HDAC3_peak_330	Promoter (<=1kb)	10	119198812	119240055	41244	2	Cand1	NM_027994	-95
chr10	120128390	120128589	200	*	200	120128582	5	8.03261	5.26316	3.8634	7-8-HDAC3_peak_331	Distal Intergenic	10	120083608	120112965	29358	2	Helb	NM_080446	-15425
chr10	120255661	120255860	200	*	200	120255756	5	8.50321	5.37405	4.16317	7-8-HDAC3_peak_332	Distal Intergenic	10	120227060	120232070	5011	1	Llph	NM_025431	28601
chr10	120864842	120865041	200	*	200	120864948	5	8.50321	5.37405	4.16317	7-8-HDAC3_peak_333	Intron (NM_177092/Msrb3, intron 2 of 6)	10	120857629	120863328	5700	1	Gm15910	NR_038023	7213
chr10	121476577	121476776	200	*	200	121476688	7	8.48469	5.97015	4.16317	7-8-HDAC3_peak_334	Promoter (<=1kb)	10	121410351	121476250	65900	2	Rassf3	NM_138956	-327
chr10	122097121	122097363	243	*	243	122097300	6	6.63958	5	2.8981	7-8-HDAC3_peak_335	Promoter (<=1kb)	10	122081260	122097102	15843	2	Tmem5	NM_153059	-19
chr10	127290685	127290997	313	*	313	127290816	18	12.811	6.69014	7.59161	7-8-HDAC3_peak_336	Promoter (<=1kb)	10	127290793	127296288	5496	1	Ddit3	NM_001290183	0
chr10	127667886	127668133	248	*	248	127667944	11	6.43609	4.34783	2.72746	7-8-HDAC3_peak_337	Promoter (<=1kb)	10	127667123	127668851	1729	1	1700012D01Rik	NR_045171	763
chr10	128091756	128091955	200	*	200	128091784	8	5.74423	4.36893	2.21908	7-8-HDAC3_peak_338	Promoter (<=1kb)	10	128092783	128129303	36521	1	Baz2a	NM_054078	-828
chr10	128337749	128337986	238	*	238	128337878	11	12.2964	7.89474	7.15447	7-8-HDAC3_peak_339	Promoter (<=1kb)	10	128337832	128362479	24648	1	Cs	NM_026444	0
chr10	128566118	128566530	413	*	413	128566404	7	6.02366	4.65116	2.43202	7-8-HDAC3_peak_340	Promoter (<=1kb)	10	128557766	128565934	8169	2	Pa2g4	NM_011119	-184
chr10	128695972	128696452	481	*	481	128696162	8	7.12424	5.23256	3.1751	7-8-HDAC3_peak_341	Promoter (<=1kb)	10	128677183	128696268	19086	2	Rab5b	NM_177411	0
chr10	128923282	128923481	200	*	200	128923308	8	9.11436	6.33803	4.63644	7-8-HDAC3_peak_342	Promoter (<=1kb)	10	128919914	128923524	3611	2	Bloc1s1	NM_015740	43
chr10	130594774	130595043	270	*	270	130594898	30	39.3932	18.4524	33.0691	7-8-HDAC3_peak_343	Distal Intergenic	10	130471821	130497379	25559	2	Vmn2r87	NM_001103366	-97395
chr11	3266575	3266957	383	*	383	3266708	6	7.67852	5.46875	3.60895	7-8-HDAC3_peak_344	Promoter (<=1kb)	11	3249922	3266386	16465	2	Drg1	NM_007879	-189
chr11	3963746	3963945	200	*	200	3963853	7	8.68763	6.06061	4.29814	7-8-HDAC3_peak_345	Promoter (<=1kb)	11	3963975	3980004	16030	1	Pes1	NM_022889	-30
chr11	4594026	4594225	200	*	200	4594124	6	7.47634	5.38462	3.45465	7-8-HDAC3_peak_346	Promoter (<=1kb)	11	4480868	4594815	113948	2	Mtmr3	NM_028860	590
chr11	5099143	5099342	200	*	200	5099249	10	9.98743	6.70732	5.30349	7-8-HDAC3_peak_347	Promoter (<=1kb)	11	5099273	5106100	6828	1	Rhbdd3	NM_001290491	0
chr11	6291586	6291836	251	*	251	6291694	12	13.6957	8.55263	8.32783	7-8-HDAC3_peak_348	Promoter (<=1kb)	11	6291597	6359094	67498	1	Ogdh	NM_001252282	0
chr11	6546563	6546780	218	*	218	6546684	10	11.9124	7.74648	6.84957	7-8-HDAC3_peak_349	Promoter (<=1kb)	11	6546887	6596761	49875	1	Ccm2	NM_001190343	-107
chr11	7618082	7618315	234	*	234	7618229	6	9.33432	6.03448	4.79374	7-8-HDAC3_peak_350	Distal Intergenic	11	7206091	7213923	7833	2	Igfbp3	NM_008343	-404159
chr11	8483229	8483592	364	*	364	8483319	5	5.15975	4.16667	1.75779	7-8-HDAC3_peak_351	Intron (NM_001083587/Tns3, intron 17 of 30)	11	8431652	8664535	232884	2	Tns3	NM_001083587	180943
chr11	11788669	11788868	200	*	200	11788736	5	7.39259	5.08475	3.38827	7-8-HDAC3_peak_352	Distal Intergenic	11	11800288	11808962	8675	2	Fignl1	NM_001163359	20094
chr11	20332902	20333284	383	*	383	20333231	8	9.11436	6.33803	4.63644	7-8-HDAC3_peak_353	Promoter (<=1kb)	11	20302180	20332713	30534	2	Slc1a4	NM_018861	-189
chr11	20542766	20543093	328	*	328	20542928	14	14.2133	8.52273	8.77305	7-8-HDAC3_peak_354	Promoter (<=1kb)	11	20543253	20653023	109771	1	Sertad2	NM_021372	-160
chr11	20631536	20631782	247	*	247	20631695	12	11.3761	7.22222	6.41089	7-8-HDAC3_peak_355	Promoter (<=1kb)	11	20631977	20653023	21047	1	Sertad2	NM_001038625	-195
chr11	20794333	20794706	374	*	374	20794562	9	10.9117	7.24638	6.03051	7-8-HDAC3_peak_356	Distal Intergenic	11	20823355	20831108	7754	2	Lgalsl	NM_173752	36402
chr11	20896404	20896654	251	*	251	20896462	8	8.04438	5.76923	3.8699	7-8-HDAC3_peak_357	Distal Intergenic	11	20823355	20831108	7754	2	Lgalsl	NM_173752	-65296
chr11	21921146	21921345	200	*	200	21921246	5	7.69209	5.17241	3.60895	7-8-HDAC3_peak_358	Distal Intergenic	11	21994764	22001651	6888	2	Otx1	NM_011023	80306
chr11	22287097	22287314	218	*	218	22287209	9	9.44858	6.49351	4.89354	7-8-HDAC3_peak_359	Promoter (<=1kb)	11	22005826	22286795	280970	2	Ehbp1	NM_153078	-302
chr11	22982049	22982381	333	*	333	22982203	8	11.5639	7.37705	6.56122	7-8-HDAC3_peak_360	Promoter (<=1kb)	11	22899728	22982284	82557	2	Commd1	NM_144514	0
chr11	23255378	23255847	470	*	470	23255686	8	7.02491	5.17241	3.11195	7-8-HDAC3_peak_361	Promoter (<=1kb)	11	23256041	23297597	41557	1	Xpo1	NM_001035226	-194
chr11	23678621	23678965	345	*	345	23678818	5	7.69209	5.17241	3.60895	7-8-HDAC3_peak_362	Intron (NM_001033654/Pus10, intron 4 of 17)	11	23665976	23732876	66901	1	Pus10	NM_028304	12645
chr11	30986144	30986361	218	*	218	30986288	6	7.89624	5.55556	3.78504	7-8-HDAC3_peak_363	Promoter (<=1kb)	11	30976707	30986365	9659	2	Chac2	NM_001290667	4
chr11	31870474	31870807	334	*	334	31870626	11	11.4198	7.40741	6.44474	7-8-HDAC3_peak_364	Promoter (<=1kb)	11	31870940	31935635	64696	1	Cpeb4	NM_001290676	-133
chr11	32502565	32502786	222	*	222	32502640	7	9.95096	6.55738	5.2746	7-8-HDAC3_peak_365	Intron (NM_173784/Ubtd2, intron 2 of 2)	11	32522733	32527574	4842	2	Efcab9	NM_027031	24788
chr11	33142986	33143185	200	*	200	33142995	6	7.67852	5.46875	3.60895	7-8-HDAC3_peak_366	Intron (NM_008005/Fgf18, intron 2 of 4)	11	33116978	33147400	30423	2	Fgf18	NM_008005	4215
chr11	35407716	35407915	200	*	200	35407770	3	4.61917	3.44828	1.46992	7-8-HDAC3_peak_367	Intron (NM_011412/Slit3, intron 4 of 35)	11	35616816	35616925	110	1	Mir218-2	NR_029799	-208901
chr11	38534764	38534963	200	*	200	38534958	5	8.50321	5.37405	4.16317	7-8-HDAC3_peak_368	Distal Intergenic	11	38491548	38520045	28498	2	Gm12130	NR_040295	-14719
chr11	40639302	40639501	200	*	200	40639397	7	9.95096	6.55738	5.2746	7-8-HDAC3_peak_369	Distal Intergenic	11	40679314	40692682	13369	2	Mat2b	NM_134017	53181
chr11	42117401	42117600	200	*	200	42117500	5	8.42687	5.35714	4.13306	7-8-HDAC3_peak_370	Distal Intergenic	11	42130940	42182930	51991	2	Gabra1	NM_010250	65330
chr11	42441247	42441446	200	*	200	42441359	5	8.03261	5.26316	3.8634	7-8-HDAC3_peak_371	Intron (NM_008070/Gabrb2, intron 4 of 9)	11	42419757	42632591	212835	1	Gabrb2	NM_008070	21490
chr11	43958578	43958937	360	*	360	43958797	6	6.11552	4.72973	2.47979	7-8-HDAC3_peak_372	Distal Intergenic	11	43774605	43901237	126633	2	Adra1b	NM_001284381	-57341
chr11	47090641	47090840	200	*	200	47090741	7	9.65636	6.45161	5.06413	7-8-HDAC3_peak_373	Intron (NM_011891/Sgcd, intron 5 of 7)	11	46810799	46844333	33535	1	Timd4	NM_178759	279842
chr11	48817160	48817361	202	*	202	48817258	9	10.1135	6.84932	5.41472	7-8-HDAC3_peak_374	Promoter (<=1kb)	11	48806404	48817391	10988	2	Trim41	NM_145377	30
chr11	49250296	49250752	457	*	457	49250381	9	9.44858	6.49351	4.89354	7-8-HDAC3_peak_375	Promoter (<=1kb)	11	49250552	49263024	12473	1	Mgat1	NM_001110150	0
chr11	49846385	49846673	289	*	289	49846507	8	7.44104	5.42169	3.43299	7-8-HDAC3_peak_376	Promoter (<=1kb)	11	49846751	49886421	39671	1	Mapk9	NM_001163671	-78
chr11	50210690	50211075	386	*	386	50210883	11	7.16595	4.8	3.21447	7-8-HDAC3_peak_377	Promoter (<=1kb)	11	50200152	50210820	10669	2	Sqstm1	NM_001290769	0
chr11	50306131	50306330	200	*	200	50306231	5	8.03261	5.26316	3.8634	7-8-HDAC3_peak_378	Intron (NM_001110499/Canx, intron 7 of 14)	11	50255635	50292336	36702	2	Maml1	NM_175334	-13795
chr11	50769315	50769514	200	*	200	50769340	4	4.80175	3.84615	1.62071	7-8-HDAC3_peak_379	Intron (NM_001277305/Adamts2, intron 5 of 20)	11	50811085	50827731	16647	2	Zfp354c	NM_013922	58217
chr11	51417642	51417841	200	*	200	51417711	5	8.42687	5.35714	4.13306	7-8-HDAC3_peak_380	Intron (NM_153393/Col23a1, intron 2 of 28)	11	51289920	51583925	294006	1	Col23a1	NM_153393	127722
chr11	51688800	51689072	273	*	273	51688971	9	10.9117	7.24638	6.03051	7-8-HDAC3_peak_381	Promoter (<=1kb)	11	51685385	51688634	3250	2	0610009B22Rik	NM_025319	-166
chr11	51874490	51874713	224	*	224	51874556	10	9.84835	6.62651	5.19894	7-8-HDAC3_peak_382	Distal Intergenic	11	51813456	51857481	44026	2	Jade2	NM_199299	-17009
chr11	51916312	51916724	413	*	413	51916327	8	7.22659	5.29412	3.26593	7-8-HDAC3_peak_383	Distal Intergenic	11	51967631	51977336	9706	1	Cdkn2aipnl	NM_029976	-50907
chr11	52000435	52000732	298	*	298	52000677	7	6.72126	5.06329	2.92007	7-8-HDAC3_peak_384	Promoter (<=1kb)	11	51985146	52000466	15321	2	Ube2b	NM_009458	0
chr11	52231711	52231910	200	*	200	52231792	8	7.915	5.6962	3.79855	7-8-HDAC3_peak_385	Promoter (<=1kb)	11	52231995	52246858	14864	1	Skp1a	NM_011543	-85
chr11	52360632	52360956	325	*	325	52360783	13	12.9166	7.95455	7.68195	7-8-HDAC3_peak_386	Promoter (<=1kb)	11	52361115	52389396	28282	1	Vdac1	NM_011694	-159
chr11	53567387	53567586	200	*	200	53567396	4	5.86782	4.23729	2.30221	7-8-HDAC3_peak_387	Promoter (<=1kb)	11	53567369	53604246	36878	1	Kif3a	NM_008443	18
chr11	53763712	53764010	299	*	299	53763843	7	6.11388	4.70588	2.47979	7-8-HDAC3_peak_388	Promoter (<=1kb)	11	53763597	53763654	58	2	Mir7671	NR_106131	-58
chr11	54326929	54327128	200	*	200	54327080	5	6.46405	4.7619	2.74259	7-8-HDAC3_peak_389	Exon (NM_001033598/Acsl6, exon 7 of 21)	11	54314903	54361539	46637	1	Acsl6	NM_001033599	12026
chr11	55033566	55033765	200	*	200	55033679	6	7.11097	5.22388	3.1751	7-8-HDAC3_peak_390	Promoter (<=1kb)	11	54978962	55033471	54510	2	Anxa6	NM_013472	-95
chr11	55077533	55077732	200	*	200	55077631	9	8.75001	6.09756	4.35268	7-8-HDAC3_peak_391	Promoter (<=1kb)	11	55049738	55078131	28394	2	Ccdc69	NM_177471	399
chr11	59209074	59209273	200	*	200	59209132	7	6.95419	5.19481	3.04429	7-8-HDAC3_peak_392	Promoter (<=1kb)	11	59208361	59210734	2374	1	2310033P09Rik	NM_024210	713
chr11	59233036	59233260	225	*	225	59233182	11	10.8192	7.05882	5.95134	7-8-HDAC3_peak_393	Distal Intergenic	11	59211412	59228267	16856	2	Arf1	NM_007476	-4769
chr11	59450099	59450298	200	*	200	59450264	6	8.132	5.64516	3.93254	7-8-HDAC3_peak_394	Promoter (<=1kb)	11	59450045	59458567	8523	1	Jmjd4	NR_037992	54
chr11	59708176	59708423	248	*	248	59708277	7	8.11363	5.7971	3.92847	7-8-HDAC3_peak_395	Intron (NM_012027/Mprip, intron 3 of 23)	11	59725917	59740154	14238	2	1700007J10Rik	NR_045476	31731
chr11	60046180	60046508	329	*	329	60046260	6	6.49881	4.92958	2.7712	7-8-HDAC3_peak_396	Promoter (<=1kb)	11	59970614	60046489	75876	2	Pemt	NM_001290011	0
chr11	60352861	60353164	304	*	304	60352979	9	7.55317	5.37634	3.52179	7-8-HDAC3_peak_397	Promoter (<=1kb)	11	60226714	60352905	126192	2	Tom1l2	NM_001039092	0
chr11	60417278	60417477	200	*	200	60417342	8	8.77436	6.16438	4.3676	7-8-HDAC3_peak_398	Promoter (<=1kb)	11	60417145	60445277	28133	1	Gid4	NM_025757	133
chr11	60879148	60879354	207	*	207	60879316	7	8.29379	5.88235	4.07249	7-8-HDAC3_peak_399	Promoter (<=1kb)	11	60864452	60879038	14587	2	Tmem11	NM_173453	-110
chr11	61175066	61175455	390	*	390	61175259	13	13.5605	8.33333	8.23054	7-8-HDAC3_peak_400	Promoter (<=1kb)	11	61151781	61175059	23279	2	Usp22	NM_001004143	-7
chr11	61494199	61494589	391	*	391	61494457	7	6.61114	5	2.87511	7-8-HDAC3_peak_401	Promoter (<=1kb)	11	61488812	61494266	5455	2	Mapk7	NM_001291033	0
chr11	61713544	61713889	346	*	346	61713681	8	6.2437	4.6875	2.59571	7-8-HDAC3_peak_402	Intron (NM_001033227/Slc5a10, intron 6 of 15)	11	61672782	61720799	48018	2	Slc5a10	NM_001033227	6910
chr11	62613896	62614185	290	*	290	62614026	11	12.2964	7.89474	7.15447	7-8-HDAC3_peak_403	Intron (NM_198861/Lrrc75a, intron 2 of 3)	11	62604530	62604586	57	1	Snord65	NR_028541	9366
chr11	62624816	62625230	415	*	415	62624941	9	8.62423	6.0241	4.26805	7-8-HDAC3_peak_404	Intron (NM_198861/Lrrc75a, intron 1 of 3)	11	62604530	62604586	57	1	Snord65	NR_028541	20286
chr11	62637836	62638118	283	*	283	62637928	7	6.40224	4.87805	2.69395	7-8-HDAC3_peak_405	Intron (NM_198861/Lrrc75a, intron 1 of 3)	11	62604884	62648523	43640	2	Lrrc75a	NM_198861	10405
chr11	62782832	62783031	200	*	200	62782932	5	8.03261	5.26316	3.8634	7-8-HDAC3_peak_406	Intron (NM_138949/Zfp286, intron 5 of 5)	11	62778387	62789417	11031	2	Zfp286	NM_138949	6386
chr11	62879405	62879728	324	*	324	62879549	8	10.1383	6.81818	5.42821	7-8-HDAC3_peak_407	Promoter (<=1kb)	11	62879490	62895184	15695	1	Tvp23b	NM_026210	0
chr11	65475260	65475679	420	*	420	65475591	6	7.11097	5.22388	3.1751	7-8-HDAC3_peak_408	Distal Intergenic	11	65277654	65287833	10180	2	Gm12295	NR_040280	-187427
chr11	67052310	67052509	200	*	200	67052429	4	6.11638	4.31034	2.47979	7-8-HDAC3_peak_409	Promoter (<=1kb)	11	67037880	67052618	14739	2	Adprm	NM_025510	109
chr11	67861241	67861775	535	*	535	67861435	7	6.72126	5.06329	2.92007	7-8-HDAC3_peak_410	Intron (NM_001291049/Usp43, intron 14 of 14)	11	67854523	67922153	67631	2	Usp43	NM_001291049	60378
chr11	67897174	67897436	263	*	263	67897273	16	18.1083	10.3659	12.3679	7-8-HDAC3_peak_411	Exon (NM_001291049/Usp43, exon 5 of 15)	11	67854523	67922153	67631	2	Usp43	NM_001291049	24717
chr11	68691504	68691779	276	*	276	68691663	8	8.61579	6.08108	4.26513	7-8-HDAC3_peak_412	Promoter (<=1kb)	11	68691915	68816624	124710	1	Myh10	NM_175260	-136
chr11	68853063	68853319	257	*	257	68853175	9	9.01459	6.25	4.54813	7-8-HDAC3_peak_413	Promoter (<=1kb)	11	68821446	68853131	31686	2	Ndel1	NM_023668	0
chr11	69066245	69066476	232	*	232	69066372	14	12.054	7.21154	6.96032	7-8-HDAC3_peak_414	Distal Intergenic	11	69070809	69073293	2485	1	Tmem107	NM_025838	-4333
chr11	69417941	69418297	357	*	357	69418055	13	7.63982	4.72973	3.59951	7-8-HDAC3_peak_415	Distal Intergenic	11	69398518	69413675	15158	2	Kdm6b	NM_001017426	-4266
chr11	69611234	69611473	240	*	240	69611358	13	12.3404	7.6087	7.19088	7-8-HDAC3_peak_416	Distal Intergenic	11	69599750	69605960	6211	2	Atp1b2	NM_013415	-5274
chr11	69672410	69672698	289	*	289	69672520	8	7.915	5.6962	3.79855	7-8-HDAC3_peak_417	Promoter (<=1kb)	11	69666936	69672423	5488	2	Eif4a1	NM_001159375	0
chr11	69758389	69758933	545	*	545	69758785	9	8.88004	6.17284	4.46504	7-8-HDAC3_peak_418	Promoter (<=1kb)	11	69733999	69758633	24635	2	Polr2a	NM_001291068	0
chr11	69837908	69838346	439	*	439	69838021	7	7.07764	5.26316	3.15804	7-8-HDAC3_peak_419	Promoter (<=1kb)	11	69838525	69839558	1034	1	Tmem256	NM_026982	-179
chr11	69900781	69901336	556	*	556	69901155	8	6.2437	4.6875	2.59571	7-8-HDAC3_peak_420	Promoter (<=1kb)	11	69897358	69900986	3629	2	2810408A11Rik	NM_027419	0
chr11	69921390	69921661	272	*	272	69921518	16	17.0773	9.77011	11.3819	7-8-HDAC3_peak_421	Promoter (<=1kb)	11	69916712	69921386	4675	2	Eif5a	NM_181582	-4
chr11	70021372	70021618	247	*	247	70021483	6	5.13201	4.16667	1.75779	7-8-HDAC3_peak_422	Promoter (2-3kb)	11	70018605	70045531	26927	1	Dlg4	NM_007864	2767
chr11	70066723	70067238	516	*	516	70067120	8	7.33212	5.35714	3.35756	7-8-HDAC3_peak_423	Distal Intergenic	11	70054355	70057895	3541	1	Asgr1	NM_009714	12368
chr11	70432255	70432498	244	*	244	70432357	7	9.38596	6.34921	4.83582	7-8-HDAC3_peak_424	Promoter (<=1kb)	11	70432580	70440828	8249	1	Arrb2	NM_001271358	-82
chr11	70647283	70647482	200	*	200	70647372	9	9.2985	6.41026	4.78942	7-8-HDAC3_peak_425	Promoter (<=1kb)	11	70647589	70651414	3826	1	Rnf167	NM_027445	-107
chr11	70668784	70669260	477	*	477	70669095	8	5.94877	4.5	2.36636	7-8-HDAC3_peak_426	Promoter (<=1kb)	11	70663769	70669416	5648	2	Spag7	NM_001167669	156
chr11	70764707	70764906	200	*	200	70764867	4	5.86782	4.23729	2.30221	7-8-HDAC3_peak_427	Promoter (<=1kb)	11	70764447	70772928	8482	1	Zfp3	NM_177565	260
chr11	70970168	70970420	253	*	253	70970287	12	14.6067	9.02778	9.13124	7-8-HDAC3_peak_428	Promoter (<=1kb)	11	70970200	70977933	7734	1	Rpain	NM_001252413	0
chr11	71508032	71508244	213	*	213	71508095	7	10.2744	6.66667	5.51692	7-8-HDAC3_peak_429	Distal Intergenic	11	71242430	71285232	42803	2	Nlrp1c-ps	NR_027858	-222800
chr11	73199277	73199476	200	*	200	73199315	6	7.11097	5.22388	3.1751	7-8-HDAC3_peak_430	Promoter (<=1kb)	11	73199482	73224506	25025	1	Shpk	NM_029031	-6
chr11	74830113	74830312	200	*	200	74830208	12	7.84637	5.03876	3.74882	7-8-HDAC3_peak_431	Promoter (<=1kb)	11	74830924	74845725	14802	1	Mnt	NM_010813	-612
chr11	74831876	74832318	443	*	443	74832232	10	6.09452	4.29688	2.47979	7-8-HDAC3_peak_432	Promoter (<=1kb)	11	74830924	74845725	14802	1	Mnt	NM_010813	952
chr11	75178925	75179124	200	*	200	75179050	8	9.29728	6.42857	4.78942	7-8-HDAC3_peak_433	Promoter (<=1kb)	11	75175943	75178808	2866	2	Ovca2	NM_027136	-117
chr11	75461140	75461480	341	*	341	75461331	16	9.39801	5.18293	4.8478	7-8-HDAC3_peak_434	Promoter (<=1kb)	11	75461539	75466690	5152	1	Mir22hg	NR_030711	-59
chr11	76217399	76217598	200	*	200	76217503	6	7.28771	5.30303	3.31574	7-8-HDAC3_peak_435	Promoter (<=1kb)	11	76210571	76217572	7002	2	Gemin4	NM_177367	0
chr11	76763221	76763420	200	*	200	76763332	5	6.88453	4.91803	2.98957	7-8-HDAC3_peak_436	Promoter (<=1kb)	11	76726602	76763555	36954	2	Gosr1	NM_016810	135
chr11	77539688	77539887	200	*	200	77539747	5	8.03261	5.26316	3.8634	7-8-HDAC3_peak_437	Intron (NM_144825/Taok1, intron 19 of 19)	11	77515117	77520628	5512	1	Abhd15	NM_026185	24571
chr11	77685748	77685989	242	*	242	77685922	12	12.7428	8.02469	7.53512	7-8-HDAC3_peak_438	Promoter (<=1kb)	11	77686139	77717966	31828	1	Nufip2	NM_001024205	-150
chr11	78188434	78188633	200	*	200	78188502	9	7.64752	5.43478	3.60538	7-8-HDAC3_peak_439	Promoter (<=1kb)	11	78188427	78192193	3767	1	Rab34	NM_001159482	7
chr11	78323024	78323223	200	*	200	78323035	5	6.10598	4.61538	2.47979	7-8-HDAC3_peak_440	Promoter (<=1kb)	11	78323073	78327778	4706	1	Aldoc	NM_001303423	0
chr11	78601102	78601301	200	*	200	78601149	5	7.69209	5.17241	3.60895	7-8-HDAC3_peak_441	Intron (NM_008702/Nlk, intron 3 of 10)	11	78541817	78550735	8919	2	Tmem97	NM_133706	-50367
chr11	78697553	78697947	395	*	395	78697749	7	7.20623	5.33333	3.2486	7-8-HDAC3_peak_442	Promoter (<=1kb)	11	78567168	78697425	130258	2	Nlk	NM_008702	-128
chr11	82428493	82428692	200	*	200	82428569	4	6.39912	4.38596	2.69395	7-8-HDAC3_peak_443	Intron (NM_001304439/Tmem132e, intron 1 of 8)	11	82388900	82446361	57462	1	Tmem132e	NM_001304439	39593
chr11	82952655	82952854	200	*	200	82952681	5	7.39259	5.08475	3.38827	7-8-HDAC3_peak_444	Promoter (<=1kb)	11	82952102	82964850	12749	1	Slfn5	NM_183201	553
chr11	83291564	83291763	200	*	200	83291635	7	5.68821	4.44444	2.16414	7-8-HDAC3_peak_445	Promoter (<=1kb)	11	83291699	83294637	2939	1	AA465934	NR_028363	0
chr11	84394971	84395171	201	*	201	84394989	8	8.61579	6.08108	4.26513	7-8-HDAC3_peak_446	Intron (NM_133360/Acaca, intron 52 of 53)	11	84422856	84513501	90646	2	Aatf	NM_019816	118330
chr11	84870462	84870714	253	*	253	84870588	11	11.7513	7.59494	6.71266	7-8-HDAC3_peak_447	Promoter (<=1kb)	11	84832361	84870738	38378	2	Ggnbp2	NM_153144	24
chr11	85086285	85086484	200	*	200	85086293	5	8.03261	5.26316	3.8634	7-8-HDAC3_peak_448	Intron (NM_001029934/Usp32, intron 2 of 33)	11	84984488	85139955	155468	2	Usp32	NM_001029934	53471
chr11	85140257	85140562	306	*	306	85140430	6	7.28771	5.30303	3.31574	7-8-HDAC3_peak_449	Promoter (<=1kb)	11	84984488	85139955	155468	2	Usp32	NM_001029934	-302
chr11	86436883	86437082	200	*	200	86437062	4	6.79008	4.47837	2.92007	7-8-HDAC3_peak_450	Intron (NR_030571/Mir467c, intron 1 of 2)	11	86415844	86520291	104448	1	Mir467c	NR_030571	21039
chr11	86484338	86484537	200	*	200	86484451	6	5.99897	4.66667	2.41058	7-8-HDAC3_peak_451	Promoter (<=1kb)	11	86484657	86499007	14351	1	Rnft1	NM_029788	-120
chr11	86545078	86545447	370	*	370	86545407	5	5.79463	4.47761	2.25489	7-8-HDAC3_peak_452	Promoter (<=1kb)	11	86544991	86567360	22370	1	Tubd1	NM_019756	87
chr11	86683750	86684060	311	*	311	86683794	5	6.10598	4.61538	2.47979	7-8-HDAC3_peak_453	Promoter (<=1kb)	11	86683983	86692323	8341	1	Ptrh2	NM_175004	0
chr11	86757624	86757823	200	*	200	86757723	9	7.64752	5.43478	3.60538	7-8-HDAC3_peak_454	Promoter (<=1kb)	11	86694653	86757492	62840	2	Cltc	NM_001003908	-132
chr11	86993592	86993791	200	*	200	86993702	8	6.83467	5.05618	2.95779	7-8-HDAC3_peak_455	Promoter (<=1kb)	11	86936425	86993762	57338	2	Ypel2	NM_001005341	0
chr11	87109019	87109464	446	*	446	87109308	10	10.1312	6.79012	5.42821	7-8-HDAC3_peak_456	Promoter (<=1kb)	11	87109261	87122974	13714	1	Ska2	NM_025377	0
chr11	87443441	87443661	221	*	221	87443601	12	7.72121	4.96183	3.63773	7-8-HDAC3_peak_457	Intron (NR_106195/Mir8115, intron 8 of 8)	11	87427591	87555823	128233	1	Tex14	NM_001199293	15850
chr11	87462485	87462794	310	*	310	87462615	13	11.2325	6.93069	6.28727	7-8-HDAC3_peak_458	Intron (NR_106195/Mir8115, intron 8 of 8)	11	87427591	87555823	128233	1	Tex14	NM_001199293	34894
chr11	87591838	87592325	488	*	488	87591984	19	16.3974	8.54701	10.7586	7-8-HDAC3_peak_459	Promoter (<=1kb)	11	87592217	87616296	24080	1	Mtmr4	NM_133215	0
chr11	90672236	90672435	200	*	200	90672336	5	7.69209	5.17241	3.60895	7-8-HDAC3_peak_460	Intron (NM_028011/Tom1l1, intron 6 of 15)	11	90645691	90687601	41911	2	Tom1l1	NM_028011	15166
chr11	93885810	93886111	302	*	302	93885969	8	9.29728	6.42857	4.78942	7-8-HDAC3_peak_461	Promoter (<=1kb)	11	93859243	93885766	26524	2	Utp18	NM_001013375	-44
chr11	93955638	93955852	215	*	215	93955756	6	6.94477	5.14706	3.03959	7-8-HDAC3_peak_462	Promoter (<=1kb)	11	93949814	93955783	5970	2	Nme2	NM_001077529	0
chr11	93995667	93995866	200	*	200	93995764	9	9.15396	6.32911	4.66327	7-8-HDAC3_peak_463	Promoter (<=1kb)	11	93996091	94126082	129992	1	Spag9	NM_001199203	-225
chr11	94006890	94007089	200	*	200	94006990	5	7.39259	5.08475	3.38827	7-8-HDAC3_peak_464	Intron (NM_001199203/Spag9, intron 1 of 29)	11	93996091	94126082	129992	1	Spag9	NM_027569	10799
chr11	94549033	94549298	266	*	266	94549160	11	9.27688	6.12245	4.77999	7-8-HDAC3_peak_465	Promoter (<=1kb)	11	94539798	94549207	9410	2	Rsad1	NM_001013381	0
chr11	95309855	95310054	200	*	200	95310027	4	4.54433	3.73134	1.42755	7-8-HDAC3_peak_466	Promoter (<=1kb)	11	95271853	95310246	38394	2	Kat7	NM_001195003	192
chr11	95384628	95384827	200	*	200	95384731	6	7.67852	5.46875	3.60895	7-8-HDAC3_peak_467	Promoter (<=1kb)	11	95384922	95391652	6731	1	Slc35b1	NM_016752	-95
chr11	95731824	95732023	200	*	200	95731924	5	8.03261	5.26316	3.8634	7-8-HDAC3_peak_468	Distal Intergenic	11	95723586	95726773	3188	1	B130006D01Rik	NR_028263	8238
chr11	95800699	95800898	200	*	200	95800725	4	6.11638	4.31034	2.47979	7-8-HDAC3_peak_469	Distal Intergenic	11	95824500	95832140	7641	1	Phospho1	NM_153104	-23602
chr11	96830144	96830420	277	*	277	96830333	11	8.2892	5.50459	4.07249	7-8-HDAC3_peak_470	Promoter (<=1kb)	11	96817414	96829968	12555	2	Nfe2l1	NM_008686	-176
chr11	96977817	96978228	412	*	412	96977948	8	7.915	5.6962	3.79855	7-8-HDAC3_peak_471	Promoter (<=1kb)	11	96953338	96977688	24351	2	Sp2	NM_030220	-129
chr11	97188159	97188575	417	*	417	97188258	10	9.33348	6.32184	4.79374	7-8-HDAC3_peak_472	Promoter (<=1kb)	11	97159710	97187892	28183	2	Kpnb1	NM_008379	-267
chr11	97450878	97451083	206	*	206	97450993	11	8.80032	5.82524	4.392	7-8-HDAC3_peak_473	Promoter (<=1kb)	11	97450160	97502400	52241	1	Arhgap23	NM_021493	718
chr11	97744875	97745154	280	*	280	97745010	12	13.6957	8.55263	8.32783	7-8-HDAC3_peak_474	Promoter (<=1kb)	11	97744897	97745035	139	1	Mir8102	NR_106180	0
chr11	97884284	97884486	203	*	203	97884321	8	11.2316	7.25806	6.28727	7-8-HDAC3_peak_475	Promoter (<=1kb)	11	97854307	97884154	29848	2	Fbxo47	NM_001081435	-130
chr11	98588550	98588927	378	*	378	98588736	8	6.74347	5	2.92007	7-8-HDAC3_peak_476	Promoter (1-2kb)	11	98581294	98587245	5952	2	Ormdl3	NM_025661	-1305
chr11	98681959	98682182	224	*	224	98682053	8	7.79026	5.625	3.69566	7-8-HDAC3_peak_477	Promoter (<=1kb)	11	98682554	98695978	13425	1	Psmd3	NM_009439	-372
chr11	98975131	98975377	247	*	247	98975195	6	5.4824	4.375	2.01101	7-8-HDAC3_peak_478	Downstream (<=300bp)	11	98982180	98983016	837	2	Gjd3	NM_178596	7639
chr11	100939495	100939764	270	*	270	100939585	8	7.915	5.6962	3.79855	7-8-HDAC3_peak_479	Promoter (<=1kb)	11	100886810	100939511	52702	2	Stat3	NM_011486	0
chr11	101552374	101552584	211	*	211	101552398	10	9.98743	6.70732	5.30349	7-8-HDAC3_peak_480	Promoter (<=1kb)	11	101552654	101581951	29298	1	Nbr1	NM_001252222	-70
chr11	101627554	101627822	269	*	269	101627716	10	7.91124	5.44554	3.79826	7-8-HDAC3_peak_481	Promoter (<=1kb)	11	101627949	101636081	8133	1	Rdm1	NM_025654	-127
chr11	101658394	101658890	497	*	497	101658493	14	11.8333	7.07547	6.78256	7-8-HDAC3_peak_482	Distal Intergenic	11	101665541	101667832	2292	1	Arl4d	NM_025404	-6651
chr11	102284776	102285133	358	*	358	102285051	5	5.79463	4.47761	2.25489	7-8-HDAC3_peak_483	Promoter (<=1kb)	11	102284820	102289427	4608	1	Tmub2	NM_001302506	0
chr11	102455830	102456029	200	*	200	102455868	6	7.11097	5.22388	3.1751	7-8-HDAC3_peak_484	Exon (NM_010575/Itga2b, exon 28 of 30)	11	102436981	102447663	10683	2	Fam171a2	NM_199200	-8167
chr11	103028310	103028764	455	*	455	103028673	8	8.31849	5.92105	4.09212	7-8-HDAC3_peak_485	Promoter (<=1kb)	11	103028562	103066105	37544	1	Nmt1	NM_008707	0
chr11	103844185	103844384	200	*	200	103844335	5	7.69209	5.17241	3.60895	7-8-HDAC3_peak_486	Intron (NM_008740/Nsf, intron 17 of 20)	11	103774175	103818021	43847	1	Wnt3	NM_009521	70010
chr11	103966705	103966904	200	*	200	103966798	6	8.132	5.64516	3.93254	7-8-HDAC3_peak_487	Promoter (<=1kb)	11	103966725	103985350	18626	1	Arf2	NM_001304574	0
chr11	104618571	104618939	369	*	369	104618743	6	7.11097	5.22388	3.1751	7-8-HDAC3_peak_488	Intron (NM_016780/Itgb3, intron 1 of 14)	11	104608000	104670471	62472	1	Itgb3	NM_016780	10571
chr11	105469056	105469262	207	*	207	105469108	9	6.79834	4.90196	2.92739	7-8-HDAC3_peak_489	Distal Intergenic	11	105401654	105456735	55082	2	2024-03-10	NM_001039242	-12321
chr11	105650636	105650835	200	*	200	105650736	5	7.39259	5.08475	3.38827	7-8-HDAC3_peak_490	Intron (NM_181071/Tanc2, intron 2 of 25)	11	105589986	105929303	339318	1	Tanc2	NM_181071	60650
chr11	105959227	105959441	215	*	215	105959271	7	8.29379	5.88235	4.07249	7-8-HDAC3_peak_491	Distal Intergenic	11	105967945	105989964	22020	1	Ace	NM_001281819	-8504
chr11	106084190	106084391	202	*	202	106084204	7	7.20623	5.33333	3.2486	7-8-HDAC3_peak_492	Promoter (<=1kb)	11	106084902	106155434	70533	1	Map3k3	NM_011947	-511
chr11	106216466	106216868	403	*	403	106216727	10	9.71366	6.54762	5.09745	7-8-HDAC3_peak_493	Promoter (<=1kb)	11	106216926	106249140	32215	1	Ddx42	NM_028074	-58
chr11	106323262	106323461	200	*	200	106323298	7	8.68763	6.06061	4.29814	7-8-HDAC3_peak_494	Intron (NM_133199/Scn4a, intron 21 of 23)	11	106311341	106314529	3189	2	Cd79b	NM_008339	-8733
chr11	106488013	106488212	200	*	200	106488059	8	7.66987	5.55556	3.60895	7-8-HDAC3_peak_495	Promoter (<=1kb)	11	106397620	106487796	90177	2	Ern1	NM_023913	-217
chr11	106708169	106708368	200	*	200	106708202	6	7.28771	5.30303	3.31574	7-8-HDAC3_peak_496	Intron (NM_001032378/Pecam1, intron 2 of 13)	11	106654213	106715281	61069	2	Pecam1	NM_001032378	6913
chr11	106779600	106779804	205	*	205	106779680	10	10.2799	6.875	5.51692	7-8-HDAC3_peak_497	Promoter (<=1kb)	11	106768204	106779537	11334	2	Polg2	NM_015810	-63
chr11	106788642	106789198	557	*	557	106789052	17	15.7863	8.73786	10.1811	7-8-HDAC3_peak_498	Promoter (<=1kb)	11	106789252	106818861	29610	1	Cep95	NM_001166685	-54
chr11	107895715	107895916	202	*	202	107895816	6	9.33432	6.03448	4.79374	7-8-HDAC3_peak_499	Intron (NM_080644/Cacng5, intron 1 of 5)	11	107874605	107911362	36758	2	Cacng5	NM_080644	15446
chr11	109047477	109047676	200	*	200	109047544	3	4.42147	3.38983	1.32445	7-8-HDAC3_peak_500	Distal Intergenic	11	109139291	109144369	5079	2	E030025P04Rik	NR_037978	96693
chr11	109171456	109171655	200	*	200	109171461	5	7.39259	5.08475	3.38827	7-8-HDAC3_peak_501	Distal Intergenic	11	109139291	109144369	5079	2	E030025P04Rik	NR_037978	-27087
chr11	109425555	109426146	592	*	592	109425876	9	9.01459	6.25	4.54813	7-8-HDAC3_peak_502	Promoter (<=1kb)	11	109425946	109438148	12203	1	Amz2	NM_025275	0
chr11	109611455	109611913	459	*	459	109611635	17	15.7863	8.73786	10.1811	7-8-HDAC3_peak_503	Promoter (<=1kb)	11	109573521	109611389	37869	2	Wipi1	NM_145940	-66
chr11	111447653	111447852	200	*	200	111447694	4	6.39912	4.38596	2.69395	7-8-HDAC3_peak_504	Distal Intergenic	11	111066164	111076825	10662	1	Kcnj2	NM_008425	381489
chr11	112154217	112154416	200	*	200	112154317	5	8.42687	5.35714	4.13306	7-8-HDAC3_peak_505	Distal Intergenic	11	112663927	112711356	47430	2	BC006965	NR_024085	556940
chr11	112773236	112773472	237	*	237	112773311	5	7.69209	5.17241	3.60895	7-8-HDAC3_peak_506	Distal Intergenic	11	112782210	112787757	5548	1	Sox9	NM_011448	-8738
chr11	114417850	114418049	200	*	200	114417950	5	7.69209	5.17241	3.60895	7-8-HDAC3_peak_507	Intron (NR_037269/Mir466n, intron 2 of 4)	11	114413405	114448860	35456	2	4932435O22Rik	NR_027643	30811
chr11	114675704	114675903	200	*	200	114675892	8	5.87911	4.45545	2.3125	7-8-HDAC3_peak_508	Promoter (<=1kb)	11	114675468	114720984	45517	1	Ttyh2	NM_053273	236
chr11	114866191	114866390	200	*	200	114866230	6	8.132	5.64516	3.93254	7-8-HDAC3_peak_509	Intron (NM_001110337/Gprc5c, intron 2 of 4)	11	114852030	114869096	17067	1	Gprc5c	NM_147217	14161
chr11	115292400	115292847	448	*	448	115292575	11	7.83221	5.21739	3.73696	7-8-HDAC3_peak_510	Intron (NM_178035/Fads6, intron 2 of 5)	11	115283366	115297546	14181	2	Fads6	NM_178035	4699
chr11	115813821	115814038	218	*	218	115813919	13	13.7339	8.43373	8.35983	7-8-HDAC3_peak_511	Promoter (<=1kb)	11	115799352	115813592	14241	2	Caskin2	NM_080643	-229
chr11	115940097	115940296	200	*	200	115940247	5	7.39259	5.08475	3.38827	7-8-HDAC3_peak_512	Intron (NM_020483/Sap30bp, intron 3 of 10)	11	115933659	115965534	31876	1	Sap30bp	NM_020483	6438
chr11	116030316	116030753	438	*	438	116030333	7	7.48057	5.47945	3.45465	7-8-HDAC3_peak_513	Promoter (<=1kb)	11	116030316	116061214	30899	1	Unk	NM_001286006	0
chr11	116853494	116853829	336	*	336	116853639	11	11.4198	7.40741	6.44474	7-8-HDAC3_peak_514	Promoter (<=1kb)	11	116854015	116875637	21623	1	Mfsd11	NM_178620	-186
chr11	116960516	116960715	200	*	200	116960636	5	7.69209	5.17241	3.60895	7-8-HDAC3_peak_515	Intron (NM_172948/Mgat5b, intron 8 of 16)	11	116918863	116986944	68082	1	Mgat5b	NM_172948	41653
chr11	117114724	117115047	324	*	324	117114878	7	8.11363	5.7971	3.92847	7-8-HDAC3_peak_516	Promoter (<=1kb)	11	117115172	117128763	13592	1	Sec14l1	NR_029459	-125
chr11	117177305	117177504	200	*	200	117177329	5	7.39259	5.08475	3.38827	7-8-HDAC3_peak_517	Distal Intergenic	11	117199661	117362325	162665	1	2024-09-09	NM_001113486	-22157
chr11	117259522	117259916	395	*	395	117259815	7	6.02366	4.65116	2.43202	7-8-HDAC3_peak_518	Intron (NM_001113486/Sept9, intron 2 of 11)	11	117266246	117362325	96080	1	2024-09-09	NM_001113487	-6330
chr11	117285066	117285338	273	*	273	117285252	7	5.53398	4.34783	2.05244	7-8-HDAC3_peak_519	Intron (NM_001113486/Sept9, intron 2 of 11)	11	117266246	117362325	96080	1	2024-09-09	NM_001113487	18820
chr11	117963022	117963492	471	*	471	117963136	13	7.42871	4.60526	3.4238	7-8-HDAC3_peak_520	Distal Intergenic	11	117966087	117969366	3280	2	Socs3	NM_007707	5874
chr11	118290205	118290430	226	*	226	118290314	8	8.31849	5.92105	4.09212	7-8-HDAC3_peak_521	Promoter (<=1kb)	11	118259653	118290244	30592	2	Usp36	NM_001033528	0
chr11	118738343	118738542	200	*	200	118738443	5	7.39259	5.08475	3.38827	7-8-HDAC3_peak_522	Intron (NM_001285438/Rbfox3, intron 1 of 13)	11	118489760	118761041	271282	2	Rbfox3	NM_001285438	22499
chr11	120013008	120013353	346	*	346	120013180	12	10.5218	6.70103	5.71706	7-8-HDAC3_peak_523	Promoter (1-2kb)	11	120014767	120014853	87	1	Mir3065	NR_037225	-1414
chr11	120617651	120617850	200	*	200	120617825	6	5.4824	4.375	2.01101	7-8-HDAC3_peak_524	Promoter (<=1kb)	11	120610087	120617890	7804	2	Pcyt2	NM_024229	40
chr11	121122039	121122238	200	*	200	121122193	6	7.47634	5.38462	3.45465	7-8-HDAC3_peak_525	Distal Intergenic	11	121116215	121118677	2463	2	Tex19.2	NM_027622	-3362
chr11	121204128	121204372	245	*	245	121204246	10	11.2983	7.43243	6.34296	7-8-HDAC3_peak_526	Promoter (<=1kb)	11	121204433	121222656	18224	1	Hexdc	NM_001001333	-61
chr11	121236779	121237103	325	*	325	121236924	17	16.8362	9.375	11.1462	7-8-HDAC3_peak_527	Promoter (<=1kb)	11	121237236	121255856	18621	1	Narf	NM_026272	-133
chr11	121421104	121421679	576	*	576	121421573	7	8.29379	5.88235	4.07249	7-8-HDAC3_peak_528	Promoter (<=1kb)	11	121421373	121430768	9396	1	Fn3krp	NM_181420	0
chr11	121672982	121673345	364	*	364	121673210	9	8.88004	6.17284	4.46504	7-8-HDAC3_peak_529	Promoter (<=1kb)	11	121616208	121673151	56944	2	B3gntl1	NM_178664	0
chr12	3109893	3110099	207	*	207	3109966	9	13.6284	8.33333	8.26788	7-8-HDAC3_peak_530	Distal Intergenic	12	3235791	3250374	14584	1	Rab10os	NR_015551	-125692
chr12	3808106	3808305	200	*	200	3808144	6	5.67707	4.48718	2.15505	7-8-HDAC3_peak_531	Promoter (<=1kb)	12	3807160	3914443	107284	1	Dnmt3a	NM_001271753	946
chr12	4234009	4234291	283	*	283	4234176	11	13.1351	8.33333	7.87612	7-8-HDAC3_peak_532	Promoter (<=1kb)	12	4234027	4240123	6097	1	Ptrhd1	NM_001204912	0
chr12	4795077	4795276	200	*	200	4795135	5	7.69209	5.17241	3.60895	7-8-HDAC3_peak_533	Distal Intergenic	12	4782170	4783512	1343	1	Gm6682	NR_033599	12907
chr12	8358669	8358951	283	*	283	8358851	7	7.78128	5.6338	3.68994	7-8-HDAC3_peak_534	Distal Intergenic	12	8313433	8343824	30392	1	Hs1bp3	NM_021429	45236
chr12	8921630	8921871	242	*	242	8921730	10	9.09783	6.17978	4.62533	7-8-HDAC3_peak_535	Promoter (<=1kb)	12	8921307	8938741	17435	1	Laptm4a	NM_008640	323
chr12	10390830	10391029	200	*	200	10390982	6	7.67852	5.46875	3.60895	7-8-HDAC3_peak_536	Promoter (<=1kb)	12	10390780	10395562	4783	1	Rdh14	NM_023697	50
chr12	12904458	12904784	327	*	327	12904619	8	8.46401	6	4.16317	7-8-HDAC3_peak_537	Distal Intergenic	12	12936093	12941836	5744	2	Mycn	NM_008709	37052
chr12	13093201	13093400	200	*	200	13093301	5	8.03261	5.26316	3.8634	7-8-HDAC3_peak_538	Distal Intergenic	12	12936093	12941836	5744	2	Mycn	NM_008709	-151365
chr12	15428955	15429172	218	*	218	15428986	5	8.03261	5.26316	3.8634	7-8-HDAC3_peak_539	Distal Intergenic	12	15800994	15801101	108	2	Mir6387	NR_105809	371929
chr12	15846238	15846628	391	*	391	15846432	5	7.69209	5.17241	3.60895	7-8-HDAC3_peak_540	Distal Intergenic	12	15791727	15816785	25059	2	Trib2	NM_144551	-29453
chr12	16764605	16765338	734	*	734	16764883	23	13.5285	5.97015	8.20719	7-8-HDAC3_peak_541	Intron (NM_015764/Greb1, intron 1 of 34)	12	16670615	16757239	86625	2	Greb1	NM_001252071	-7366
chr12	16894065	16894359	295	*	295	16894164	5	4.49152	3.79747	1.38429	7-8-HDAC3_peak_542	Promoter (<=1kb)	12	16894978	16988274	93297	1	Rock2	NM_009072	-619
chr12	17168962	17169163	202	*	202	17169159	4	6.39912	4.38596	2.69395	7-8-HDAC3_peak_543	Distal Intergenic	12	17172100	17176888	4789	2	Kcnf1	NM_201531	7725
chr12	17544453	17544652	200	*	200	17544560	9	10.4928	7.04225	5.69071	7-8-HDAC3_peak_544	Promoter (<=1kb)	12	17544873	17551502	6630	1	Odc1	NM_013614	-221
chr12	24652046	24652313	268	*	268	24652214	6	5.57793	4.43038	2.09305	7-8-HDAC3_peak_545	Promoter (<=1kb)	12	24651371	24662782	11412	1	Klf11	NM_178357	675
chr12	24831095	24831341	247	*	247	24831246	7	8.68763	6.06061	4.29814	7-8-HDAC3_peak_546	Promoter (<=1kb)	12	24831599	24960299	128701	1	Mboat2	NM_001083341	-258
chr12	25239972	25240357	386	*	386	25240166	9	7.84372	5.55556	3.74633	7-8-HDAC3_peak_547	Distal Intergenic	12	25129174	25132274	3101	1	Gm17746	NR_045844	110798
chr12	25432988	25433187	200	*	200	25433123	4	5.86782	4.23729	2.30221	7-8-HDAC3_peak_548	Distal Intergenic	12	25129174	25132274	3101	1	Gm17746	NR_045844	303814
chr12	26176380	26176579	200	*	200	26176566	4	6.72664	4.46429	2.92007	7-8-HDAC3_peak_549	Intron (NR_131149/Gm29687, intron 2 of 4)	12	26091962	26210505	118544	2	Gm29687	NR_131149	33926
chr12	27653319	27653522	204	*	204	27653421	7	11.4905	7.01754	6.5051	7-8-HDAC3_peak_550	Distal Intergenic	12	27334268	27342718	8451	2	Sox11	NM_009234	-310601
chr12	28739341	28739540	200	*	200	28739505	5	7.39259	5.08475	3.38827	7-8-HDAC3_peak_551	Intron (NM_001161410/Trappc12, intron 2 of 11)	12	28690628	28750394	59767	2	Trappc12	NM_001161410	10854
chr12	28897503	28897702	200	*	200	28897603	5	7.39259	5.08475	3.38827	7-8-HDAC3_peak_552	Distal Intergenic	12	28751828	28867491	115664	1	Tssc1	NM_201357	145675
chr12	30069319	30069518	200	*	200	30069376	4	6.39912	4.38596	2.69395	7-8-HDAC3_peak_553	Intron (NM_009417/Tpo, intron 16 of 16)	12	30054661	30132609	77949	2	Tpo	NM_009417	63091
chr12	30584478	30584677	200	*	200	30584554	6	7.28771	5.30303	3.31574	7-8-HDAC3_peak_554	Promoter (<=1kb)	12	30584443	30591219	6777	1	Tmem18	NM_172049	35
chr12	31950225	31950709	485	*	485	31950511	11	11.2623	7.31707	6.31009	7-8-HDAC3_peak_555	Promoter (<=1kb)	12	31926455	31950535	24081	2	Hbp1	NM_153198	0
chr12	32122598	32123050	453	*	453	32122922	9	7.84372	5.55556	3.74633	7-8-HDAC3_peak_556	Distal Intergenic	12	31958479	32061279	102801	2	Prkar2b	NM_011158	-61319
chr12	32283139	32283338	200	*	200	32283174	5	7.69209	5.17241	3.60895	7-8-HDAC3_peak_557	Distal Intergenic	12	32173397	32208649	35253	2	Pik3cg	NM_001146200	-74490
chr12	33147226	33147564	339	*	339	33147412	8	8.77436	6.16438	4.3676	7-8-HDAC3_peak_558	Promoter (<=1kb)	12	33111711	33147586	35876	2	F730043M19Rik	NR_015602	22
chr12	33190339	33190590	252	*	252	33190499	6	7.47634	5.38462	3.45465	7-8-HDAC3_peak_559	Intron (NM_028139/Atxn7l1, intron 2 of 3)	12	33147686	33251157	103472	1	Atxn7l1	NM_028139	42653
chr12	33334524	33334730	207	*	207	33334594	11	10.0425	6.59341	5.35506	7-8-HDAC3_peak_560	Intron (NM_001033436/Atxn7l1, intron 2 of 7)	12	33302515	33368277	65763	1	Atxn7l1	NM_001033436	32009
chr12	33380137	33380336	200	*	200	33380172	4	5.86782	4.23729	2.30221	7-8-HDAC3_peak_561	Intron (NR_131031/Atxn7l1os2, intron 2 of 3)	12	33358252	33394760	36509	2	Atxn7l1os2	NR_131031	14424
chr12	34600079	34600278	200	*	200	34600177	5	8.03261	5.26316	3.8634	7-8-HDAC3_peak_562	Intron (NM_001271386/Hdac9, intron 3 of 27)	12	34371497	34528889	157393	2	Hdac9	NM_024124	-71190
chr12	36156867	36157088	222	*	222	36157014	8	8.04438	5.76923	3.8699	7-8-HDAC3_peak_563	Promoter (<=1kb)	12	36157124	36197291	40168	1	Ankmy2	NM_146033	-36
chr12	38459873	38460074	202	*	202	38459973	6	9.73268	6.14035	5.09745	7-8-HDAC3_peak_564	Intron (NM_178681/Dgkb, intron 22 of 24)	12	38552809	38614521	61713	2	4930428E07Rik	NR_045943	154447
chr12	40363703	40363902	200	*	200	40363803	4	6.79008	4.47837	2.92007	7-8-HDAC3_peak_565	Intron (NM_172575/Zfp277, intron 4 of 12)	12	40315046	40445790	130745	2	Zfp277	NM_172575	81888
chr12	44210148	44210420	273	*	273	44210330	4	6.11638	4.31034	2.47979	7-8-HDAC3_peak_566	Promoter (<=1kb)	12	44210313	44210373	61	1	Mir5627	NR_049203	0
chr12	44268876	44269075	200	*	200	44268980	5	8.42687	5.35714	4.13306	7-8-HDAC3_peak_567	Promoter (<=1kb)	12	44269154	44313435	44282	1	Pnpla8	NM_026164	-79
chr12	44858271	44858843	573	*	573	44858406	7	7.48057	5.47945	3.45465	7-8-HDAC3_peak_568	Intron (NM_144552/Stxbp6, intron 5 of 5)	12	44852486	45074483	221998	2	Stxbp6	NM_144552	215640
chr12	46705350	46705549	200	*	200	46705447	5	8.42687	5.35714	4.13306	7-8-HDAC3_peak_569	Intron (NM_021361/Nova1, intron 4 of 4)	12	46694517	46818775	124259	2	Nova1	NM_021361	113226
chr12	51692017	51692370	354	*	354	51692193	11	10.8192	7.05882	5.95134	7-8-HDAC3_peak_570	Promoter (<=1kb)	12	51608541	51691914	83374	2	Strn3	NM_052973	-103
chr12	52503386	52503628	243	*	243	52503542	8	9.69352	6.61765	5.09745	7-8-HDAC3_peak_571	Distal Intergenic	12	52516077	52567851	51775	1	Arhgap5	NM_009706	-12449
chr12	53236597	53236798	202	*	202	53236699	6	10.1937	6.25	5.45455	7-8-HDAC3_peak_572	Distal Intergenic	12	53248677	54072175	823499	1	Npas3	NM_013780	-11879
chr12	54695630	54696127	498	*	498	54696018	17	12.5258	6.76692	7.34458	7-8-HDAC3_peak_573	Promoter (<=1kb)	12	54673467	54695865	22399	2	Eapp	NM_025456	0
chr12	54696381	54696756	376	*	376	54696707	11	6.70128	4.51128	2.92007	7-8-HDAC3_peak_574	Promoter (<=1kb)	12	54673467	54695865	22399	2	Eapp	NM_025456	-516
chr12	54710621	54710857	237	*	237	54710737	12	15.4102	9.42029	9.82558	7-8-HDAC3_peak_575	Distal Intergenic	12	54673467	54695865	22399	2	Eapp	NM_025456	-14756
chr12	54984958	54985157	200	*	200	54984992	4	6.11638	4.31034	2.47979	7-8-HDAC3_peak_576	Promoter (1-2kb)	12	54892989	54986336	93348	2	Baz1a	NM_013815	1179
chr12	55080187	55080452	266	*	266	55080310	9	9.60462	6.57895	5.02614	7-8-HDAC3_peak_577	Promoter (<=1kb)	12	55080496	55115367	34872	1	Srp54a	NM_011899	-44
chr12	55538457	55538656	200	*	200	55538564	5	7.69209	5.17241	3.60895	7-8-HDAC3_peak_578	Distal Intergenic	12	55565205	55566896	1692	1	Aldoart2	NM_001277340	-26549
chr12	59011875	59012159	285	*	285	59011990	5	4.84879	4	1.62938	7-8-HDAC3_peak_579	Promoter (<=1kb)	12	58958384	59012017	53634	2	Sec23a	NM_009147	0
chr12	59219545	59220085	541	*	541	59219615	9	9.01459	6.25	4.54813	7-8-HDAC3_peak_580	Promoter (<=1kb)	12	59200655	59219483	18829	2	Fbxo33	NM_001033156	-62
chr12	59507304	59507503	200	*	200	59507313	5	8.42687	5.35714	4.13306	7-8-HDAC3_peak_581	Distal Intergenic	12	59200655	59219483	18829	2	Fbxo33	NM_001033156	-287821
chr12	65073501	65073932	432	*	432	65073846	10	9.09783	6.17978	4.62533	7-8-HDAC3_peak_582	Promoter (<=1kb)	12	65062432	65073938	11507	2	Fkbp3	NM_013902	6
chr12	65172904	65173103	200	*	200	65173063	5	6.46405	4.7619	2.74259	7-8-HDAC3_peak_583	Promoter (<=1kb)	12	65132735	65172580	39846	2	Mis18bp1	NM_172578	-324
chr12	67761080	67761281	202	*	202	67761180	6	9.73268	6.14035	5.09745	7-8-HDAC3_peak_584	Distal Intergenic	12	67656742	67669271	12530	2	Gm17821	NR_033146	-91809
chr12	68244211	68244410	200	*	200	68244383	7	10.2744	6.66667	5.51692	7-8-HDAC3_peak_585	Distal Intergenic	12	67656742	67669271	12530	2	Gm17821	NR_033146	-574940
chr12	69227891	69228090	200	*	200	69228045	5	8.03261	5.26316	3.8634	7-8-HDAC3_peak_586	Promoter (<=1kb)	12	69201779	69228190	26412	2	Pole2	NM_011133	100
chr12	69654058	69654280	223	*	223	69654170	12	16.7126	10	11.0247	7-8-HDAC3_peak_587	Intron (NM_001135559/Sos2, intron 2 of 22)	12	69583761	69681852	98092	2	Sos2	NM_001135559	27572
chr12	69725029	69725234	206	*	206	69725064	6	7.28771	5.30303	3.31574	7-8-HDAC3_peak_588	Promoter (<=1kb)	12	69724962	69744658	19697	1	Atp5s	NM_026536	67
chr12	70160992	70161191	200	*	200	70161050	3	5.15565	3.5827	1.75779	7-8-HDAC3_peak_589	Intron (NM_001195033/Abhd12b, intron 2 of 12)	12	70154171	70183206	29036	1	Abhd12b	NM_001195033	6821
chr12	70937963	70938162	200	*	200	70937988	4	6.72664	4.46429	2.92007	7-8-HDAC3_peak_590	Promoter (<=1kb)	12	70937857	70964717	26861	1	Actr10	NM_019785	106
chr12	71176543	71176742	200	*	200	71176644	5	7.69209	5.17241	3.60895	7-8-HDAC3_peak_591	Intron (NM_001163378/2700049A03Rik, intron 18 of 29)	12	71136848	71243303	106456	1	2700049A03Rik	NM_029818	39695
chr12	71401915	71402114	200	*	200	71402015	5	8.03261	5.26316	3.8634	7-8-HDAC3_peak_592	Distal Intergenic	12	71309884	71320107	10224	1	Dact1	NM_021532	92031
chr12	71808731	71808930	200	*	200	71808803	5	7.39259	5.08475	3.38827	7-8-HDAC3_peak_593	Distal Intergenic	12	71831068	71992376	161309	1	Daam1	NM_026102	-22138
chr12	72085644	72086059	416	*	416	72085969	10	7.99793	5.5	3.8634	7-8-HDAC3_peak_594	Promoter (<=1kb)	12	72085839	72101527	15689	1	Jkamp	NM_001205067	0
chr12	73528472	73528671	200	*	200	73528572	5	7.39259	5.08475	3.38827	7-8-HDAC3_peak_595	Distal Intergenic	12	73543114	73546395	3282	2	Tmem30b	NM_178715	17724
chr12	73907538	73907737	200	*	200	73907610	9	8.88004	6.17284	4.46504	7-8-HDAC3_peak_596	Promoter (<=1kb)	12	73907867	73947530	39664	1	Hif1a	NM_010431	-130
chr12	75289410	75289609	200	*	200	75289510	5	7.69209	5.17241	3.60895	7-8-HDAC3_peak_597	Distal Intergenic	12	75308313	75401455	93143	1	Rhoj	NM_023275	-18704
chr12	75669323	75669522	200	*	200	75669487	7	6.40224	4.87805	2.69395	7-8-HDAC3_peak_598	Promoter (<=1kb)	12	75630594	75669537	38944	2	Wdr89	NM_028203	15
chr12	76242013	76242212	200	*	200	76242113	5	7.69209	5.17241	3.60895	7-8-HDAC3_peak_599	Intron (NM_019784/Tex21, intron 2 of 9)	12	76198690	76246746	48057	2	Tex21	NM_019784	4534
chr12	76403820	76404343	524	*	524	76404239	9	8.3844	5.88235	4.13306	7-8-HDAC3_peak_600	Promoter (<=1kb)	12	76404176	76406936	2761	1	Hspa2	NM_001002012	0
chr12	76837477	76837681	205	*	205	76837618	9	9.93651	6.75676	5.27419	7-8-HDAC3_peak_601	Promoter (<=1kb)	12	76837467	76921412	83946	1	Fntb	NM_145927	10
chr12	76962189	76962416	228	*	228	76962282	8	8.61579	6.08108	4.26513	7-8-HDAC3_peak_602	Promoter (<=1kb)	12	76937269	76962248	24980	2	Max	NM_001146176	0
chr12	78861745	78861957	213	*	213	78861779	8	8.94032	6.25	4.50799	7-8-HDAC3_peak_603	Promoter (<=1kb)	12	78842982	78861638	18657	2	Atp6v1d	NM_023721	-107
chr12	79089534	79089733	200	*	200	79089568	4	5.26473	4.03226	1.84044	7-8-HDAC3_peak_604	Promoter (<=1kb)	12	79080670	79089670	9001	2	Pigh	NM_029988	0
chr12	80220550	80220805	256	*	256	80220647	9	7.03292	5.05051	3.11904	7-8-HDAC3_peak_605	Intron (NM_134156/Actn1, intron 1 of 20)	12	80167542	80260371	92830	2	Actn1	NM_134156	39566
chr12	80344870	80345157	288	*	288	80345029	4	4.66879	3.78788	1.50554	7-8-HDAC3_peak_606	Intron (NM_177267/Dcaf5, intron 8 of 8)	12	80391613	80391677	65	2	Mir1843a	NR_037207	46520
chr12	80643970	80644180	211	*	211	80644019	8	8.04438	5.76923	3.8699	7-8-HDAC3_peak_607	Promoter (<=1kb)	12	80644215	80683342	39128	1	Slc39a9	NM_026244	-35
chr12	81013281	81013665	385	*	385	81013469	4	4.42739	3.67647	1.32445	7-8-HDAC3_peak_608	Distal Intergenic	12	81026808	81186414	159607	1	Smoc1	NM_001146217	-13143
chr12	82131666	82131890	225	*	225	82131714	5	8.03261	5.26316	3.8634	7-8-HDAC3_peak_609	Distal Intergenic	12	82170016	82451784	281769	1	Sipa1l1	NM_001167983	-38126
chr12	82391371	82391585	215	*	215	82391492	9	11.379	7.46269	6.41089	7-8-HDAC3_peak_610	Intron (NM_001167983/Sipa1l1, intron 10 of 23)	12	82311349	82451784	140436	1	Sipa1l1	NM_172579	80022
chr12	83375690	83375907	218	*	218	83375786	10	8.66306	5.91398	4.29234	7-8-HDAC3_peak_611	Intron (NM_001267625/Dpf3, intron 1 of 10)	12	83213751	83487736	273986	2	Dpf3	NM_001267625	111829
chr12	83520520	83520949	430	*	430	83520601	8	6.92844	5.11364	3.03147	7-8-HDAC3_peak_612	Promoter (<=1kb)	12	83520466	83541992	21527	1	Dcaf4	NM_030246	54
chr12	83631992	83632504	513	*	513	83632171	6	6.94477	5.14706	3.03959	7-8-HDAC3_peak_613	Promoter (<=1kb)	12	83632234	83683123	50890	1	Rbm25	NM_027349	0
chr12	83921907	83922193	287	*	287	83922044	9	10.9117	7.24638	6.03051	7-8-HDAC3_peak_614	Promoter (<=1kb)	12	83794034	83921934	127901	2	Numb	NR_073563	0
chr12	84450630	84450829	200	*	200	84450734	7	5.68821	4.44444	2.16414	7-8-HDAC3_peak_615	Promoter (<=1kb)	12	84430720	84450950	20231	2	Aldh6a1	NM_134042	121
chr12	84451065	84451400	336	*	336	84451255	15	15.1977	8.88889	9.6551	7-8-HDAC3_peak_616	Promoter (<=1kb)	12	84451508	84531533	80026	1	Lin52	NM_173756	-108
chr12	85765066	85765265	200	*	200	85765177	6	7.11097	5.22388	3.1751	7-8-HDAC3_peak_617	Intron (NM_145447/Mfsd7c, intron 1 of 9)	12	85746539	85813585	67047	1	Mfsd7c	NM_145447	18527
chr12	86048131	86048367	237	*	237	86048276	7	8.48469	5.97015	4.16317	7-8-HDAC3_peak_618	Intron (NM_001081423/Ttll5, intron 33 of 33)	12	86056743	86079041	22299	2	Tgfb3	NM_009368	30674
chr12	86726233	86726485	253	*	253	86726383	10	13.7938	8.59375	8.41448	7-8-HDAC3_peak_619	Promoter (<=1kb)	12	86700502	86726460	25959	2	Angel1	NM_144524	0
chr12	86801319	86801528	210	*	210	86801419	11	7.5528	5.04202	3.52179	7-8-HDAC3_peak_620	Distal Intergenic	12	86734369	86763795	29427	1	Lrrc74a	NM_001195767	66950
chr12	86824810	86825087	278	*	278	86824920	12	9.51295	6.07477	4.94706	7-8-HDAC3_peak_621	Distal Intergenic	12	86880703	86884814	4112	2	Irf2bpl	NM_145836	59727
chr12	88729462	88729661	200	*	200	88729562	5	8.42687	5.35714	4.13306	7-8-HDAC3_peak_622	Distal Intergenic	12	88794504	90334933	1540430	1	Nrxn3	NM_001198587	-64843
chr12	91849016	91849215	200	*	200	91849048	5	6.46405	4.7619	2.74259	7-8-HDAC3_peak_623	Promoter (<=1kb)	12	91806043	91849157	43115	2	Sel1l	NM_001039089	0
chr12	93050526	93050725	200	*	200	93050685	6	7.67852	5.46875	3.60895	7-8-HDAC3_peak_624	Distal Intergenic	12	93416457	93444823	28367	2	4930559C10Rik	NR_126436	394098
chr12	93576973	93577213	241	*	241	93577085	19	26.0948	14.0845	20.1091	7-8-HDAC3_peak_625	Distal Intergenic	12	93416457	93444823	28367	2	4930559C10Rik	NR_126436	-132150
chr12	97891986	97892348	363	*	363	97892167	6	9.73268	6.14035	5.09745	7-8-HDAC3_peak_626	Distal Intergenic	12	98202300	98259459	57160	2	Galc	NM_008079	367111
chr12	100724944	100725410	467	*	467	100725233	10	10.2799	6.875	5.51692	7-8-HDAC3_peak_627	Promoter (<=1kb)	12	100549778	100725028	175251	2	Rps6ka5	NM_153587	0
chr12	100952383	100952582	200	*	200	100952522	3	4.61917	3.44828	1.46992	7-8-HDAC3_peak_628	Intron (NM_026681/Ccdc88c, intron 12 of 29)	12	100876682	100908198	31517	2	Gpr68	NM_175493	-44185
chr12	108179406	108179662	257	*	257	108179507	6	7.47634	5.38462	3.45465	7-8-HDAC3_peak_629	Promoter (<=1kb)	12	108179738	108203359	23622	1	Ccnk	NM_009832	-76
chr12	108485590	108485791	202	*	202	108485623	6	7.47634	5.38462	3.45465	7-8-HDAC3_peak_630	Intron (NM_001286346/Eml1, intron 3 of 21)	12	108422816	108539564	116749	1	Eml1	NM_001043335	62774
chr12	110606888	110607087	200	*	200	110607069	4	5.64624	4.16667	2.13497	7-8-HDAC3_peak_631	Intron (NM_030238/Dync1h1, intron 1 of 76)	12	110601395	110666944	65550	1	Dync1h1	NM_030238	5493
chr12	111328401	111328600	200	*	200	111328561	8	7.02491	5.17241	3.11195	7-8-HDAC3_peak_632	Intron (NM_183016/Cdc42bpb, intron 6 of 36)	12	111292972	111377718	84747	2	Cdc42bpb	NM_183016	49118
chr12	111537721	111538186	466	*	466	111538028	6	6.78796	5.07246	2.92007	7-8-HDAC3_peak_633	Promoter (<=1kb)	12	111538101	111546753	8653	1	Eif5	NM_173363	0
chr12	111863166	111863365	200	*	200	111863260	9	10.9117	7.24638	6.03051	7-8-HDAC3_peak_634	Intron (NM_011625/Ppp1r13b, intron 3 of 16)	12	111828458	111908055	79598	2	Ppp1r13b	NM_011625	44690
chr12	116145370	116145569	200	*	200	116145498	5	7.69209	5.17241	3.60895	7-8-HDAC3_peak_635	3' UTR	12	116077726	116146261	68536	1	Vipr2	NM_009511	67644
chr12	116280949	116281148	200	*	200	116281015	5	5.94521	4.54545	2.36345	7-8-HDAC3_peak_636	Promoter (<=1kb)	12	116281222	116373098	91877	1	Esyt2	NM_028731	-74
chr12	117319437	117319636	200	*	200	117319546	5	8.42687	5.35714	4.13306	7-8-HDAC3_peak_637	Intron (NR_044987/Gm5441, intron 1 of 2)	12	117234521	117337012	102492	2	Gm5441	NR_044987	17376
chr12	120028666	120028961	296	*	296	120028830	79	102.788	30.5344	93.3529	7-8-HDAC3_peak_638	Distal Intergenic	12	119945962	120021245	75284	1	Tmem196	NM_001294154	82704
chr13	3694808	3695011	204	*	204	3694996	7	11.4905	7.01754	6.5051	7-8-HDAC3_peak_639	Distal Intergenic	13	3634032	3651779	17748	1	Asb13	NM_178283	60776
chr13	4848744	4848943	200	*	200	4848869	5	8.50321	5.37405	4.16317	7-8-HDAC3_peak_640	Distal Intergenic	13	4592490	4609164	16675	2	Akr1e1	NM_018859	-239580
chr13	7229070	7229269	200	*	200	7229170	5	8.50321	5.37405	4.16317	7-8-HDAC3_peak_641	Distal Intergenic	13	6579874	6648771	68898	2	Pfkp	NM_019703	-580299
chr13	8253558	8253761	204	*	204	8253573	7	11.4905	7.01754	6.5051	7-8-HDAC3_peak_642	Intron (NM_001289530/Adarb2, intron 1 of 9)	13	8202866	8768762	565897	1	Adarb2	NR_110345	50692
chr13	8566141	8566340	200	*	200	8566227	5	8.03261	5.26316	3.8634	7-8-HDAC3_peak_643	Intron (NM_001289530/Adarb2, intron 2 of 9)	13	8802966	8871044	68079	2	Wdr37	NM_172445	304704
chr13	8885625	8885951	327	*	327	8885763	9	11.6344	7.57576	6.62078	7-8-HDAC3_peak_644	Promoter (<=1kb)	13	8885606	8892396	6791	1	Idi1	NM_145360	19
chr13	10010034	10010233	200	*	200	10010134	5	8.03261	5.26316	3.8634	7-8-HDAC3_peak_645	Intron (NM_033269/Chrm3, intron 4 of 4)	13	9684836	9765314	80479	2	Zmynd11	NM_144516	-244720
chr13	12394728	12395229	502	*	502	12395126	6	6.94477	5.14706	3.03959	7-8-HDAC3_peak_646	Promoter (<=1kb)	13	12395375	12438893	43519	1	Heatr1	NM_144835	-146
chr13	14063213	14063645	433	*	433	14063540	8	7.915	5.6962	3.79855	7-8-HDAC3_peak_647	Promoter (<=1kb)	13	14052445	14063401	10957	2	Ggps1	NM_010282	0
chr13	14063807	14064006	200	*	200	14063965	8	7.915	5.6962	3.79855	7-8-HDAC3_peak_648	Promoter (<=1kb)	13	14063784	14199603	135820	1	Arid4b	NM_198122	23
chr13	14630072	14630354	283	*	283	14630185	4	5.86782	4.23729	2.30221	7-8-HDAC3_peak_649	Promoter (<=1kb)	13	14630245	14638202	7958	1	AW209491	NM_001104646	0
chr13	16282457	16282897	441	*	441	16282570	10	8.17713	5.61225	3.96975	7-8-HDAC3_peak_650	Distal Intergenic	13	16014475	16027211	12737	1	Inhba	NM_008380	267982
chr13	16342164	16342363	200	*	200	16342215	8	7.66987	5.55556	3.60895	7-8-HDAC3_peak_651	Distal Intergenic	13	16014475	16027211	12737	1	Inhba	NM_008380	327689
chr13	16455200	16455399	200	*	200	16455297	6	5.67707	4.48718	2.15505	7-8-HDAC3_peak_652	Distal Intergenic	13	16014475	16027211	12737	1	Inhba	NM_008380	440725
chr13	16670341	16670540	200	*	200	16670442	8	9.29728	6.42857	4.78942	7-8-HDAC3_peak_653	Distal Intergenic	13	16014475	16027211	12737	1	Inhba	NM_008380	655866
chr13	17695105	17695304	200	*	200	17695131	5	5.79463	4.47761	2.25489	7-8-HDAC3_peak_654	Promoter (<=1kb)	13	17695413	17699105	3693	1	Mplkip	NM_025479	-109
chr13	18218115	18218314	200	*	200	18218154	5	8.50321	5.37405	4.16317	7-8-HDAC3_peak_655	Intron (NM_175006/Pou6f2, intron 3 of 7)	13	18084947	18100202	15256	2	4930448F12Rik	NR_046032	-117913
chr13	19975798	19975997	200	*	200	19975833	4	6.79008	4.47837	2.92007	7-8-HDAC3_peak_656	Distal Intergenic	13	20090507	20608353	517847	1	Elmo1	NM_080288	-114510
chr13	20133299	20133500	202	*	202	20133486	8	9.11436	6.33803	4.63644	7-8-HDAC3_peak_657	Intron (NM_080288/Elmo1, intron 1 of 21)	13	20090507	20608353	517847	1	Elmo1	NM_080288	42792
chr13	21506385	21506584	200	*	200	21506490	6	7.67852	5.46875	3.60895	7-8-HDAC3_peak_658	Promoter (<=1kb)	13	21504316	21506524	2209	2	Zfp389	NR_026798	0
chr13	21974372	21974571	200	*	200	21974431	6	8.98384	5.9322	4.52482	7-8-HDAC3_peak_659	Distal Intergenic	13	21981181	21985903	4723	1	Pom121l2	NM_001162928	-6610
chr13	23621061	23621260	200	*	200	23621120	5	4.49152	3.79747	1.38429	7-8-HDAC3_peak_660	Promoter (<=1kb)	13	23583670	23621094	37425	2	Hist1h2be	NM_001177653	0
chr13	23752227	23752426	200	*	200	23752391	7	6.61114	5	2.87511	7-8-HDAC3_peak_661	Promoter (<=1kb)	13	23752380	23752840	461	1	Hist1h3b	NM_178203	0
chr13	24800730	24801119	390	*	390	24800922	16	14.8226	8.41584	9.33142	7-8-HDAC3_peak_662	Promoter (<=1kb)	13	24801657	24812899	11243	1	BC005537	NM_024473	-538
chr13	26239932	26240153	222	*	222	26240018	5	7.69209	5.17241	3.60895	7-8-HDAC3_peak_663	Distal Intergenic	13	26283159	26312406	29248	2	1700092E19Rik	NR_045933	72253
chr13	27168228	27168427	200	*	200	27168353	5	7.39259	5.08475	3.38827	7-8-HDAC3_peak_664	Distal Intergenic	13	27156799	27162520	5722	1	Prl3d3	NM_172156	11429
chr13	28418354	28418658	305	*	305	28418489	7	7.07764	5.26316	3.15804	7-8-HDAC3_peak_665	Distal Intergenic	13	28142484	28151595	9112	1	Prl5a1	NM_023746	275870
chr13	29986183	29986847	665	*	665	29986421	10	9.33348	6.32184	4.79374	7-8-HDAC3_peak_666	Promoter (<=1kb)	13	29906575	29986063	79489	2	E2f3	NM_010093	-120
chr13	30306784	30306983	200	*	200	30306891	5	8.50321	5.37405	4.16317	7-8-HDAC3_peak_667	Distal Intergenic	13	30336356	30382867	46512	1	Agtr1a	NM_177322	-29373
chr13	33028626	33028825	200	*	200	33028640	3	5.10509	3.57143	1.75779	7-8-HDAC3_peak_668	Promoter (1-2kb)	13	33027414	33040558	13145	1	Serpinb9b	NM_011452	1212
chr13	33144728	33144927	200	*	200	33144809	7	9.13618	6.25	4.65	7-8-HDAC3_peak_669	Distal Intergenic	13	33149275	33158351	9077	2	Serpinb9c	NM_011453	13424
chr13	34192585	34192784	200	*	200	34192661	6	7.11097	5.22388	3.1751	7-8-HDAC3_peak_670	Intron (NM_001033167/Slc22a23, intron 9 of 10)	13	34162964	34178172	15209	1	Psmg4	NM_001110515	29621
chr13	34333165	34333364	200	*	200	34333339	6	7.89624	5.55556	3.78504	7-8-HDAC3_peak_671	Intron (NM_001033167/Slc22a23, intron 1 of 10)	13	34179158	34345182	166025	2	Slc22a23	NM_001033167	11818
chr13	35906111	35906336	226	*	226	35906248	9	13.6284	8.33333	8.26788	7-8-HDAC3_peak_672	Promoter (<=1kb)	13	35895104	35906347	11244	2	Rpp40	NM_145938	11
chr13	38634654	38634853	200	*	200	38634775	6	7.11097	5.22388	3.1751	7-8-HDAC3_peak_673	Promoter (<=1kb)	13	38602706	38635109	32404	2	Bloc1s5	NM_139063	256
chr13	38658814	38659013	200	*	200	38658908	6	8.38894	5.7377	4.13306	7-8-HDAC3_peak_674	Promoter (<=1kb)	13	38645691	38659028	13338	2	Eef1e1	NM_025380	15
chr13	41366895	41367393	499	*	499	41367221	9	9.44858	6.49351	4.89354	7-8-HDAC3_peak_675	Intron (NM_001111324/Nedd9, intron 2 of 7)	13	41309916	41359001	49086	2	Nedd9	NM_017464	-7894
chr13	42051372	42051639	268	*	268	42051480	11	11.7513	7.59494	6.71266	7-8-HDAC3_peak_676	Promoter (<=1kb)	13	42052021	42185026	133006	1	Hivep1	NM_007772	-382
chr13	42108417	42108616	200	*	200	42108516	7	8.29379	5.88235	4.07249	7-8-HDAC3_peak_677	Intron (NM_007772/Hivep1, intron 2 of 8)	13	42052021	42185026	133006	1	Hivep1	NM_007772	56396
chr13	42829194	42829393	200	*	200	42829237	4	6.39912	4.38596	2.69395	7-8-HDAC3_peak_678	Intron (NM_001302635/Phactr1, intron 3 of 13)	13	42866247	43138512	272266	1	Phactr1	NM_001302636	-36854
chr13	43336599	43336798	200	*	200	43336665	7	7.48057	5.47945	3.45465	7-8-HDAC3_peak_679	Distal Intergenic	13	43195519	43304172	108654	2	Gfod1	NM_001033399	-32427
chr13	43365562	43365879	318	*	318	43365741	5	7.39259	5.08475	3.38827	7-8-HDAC3_peak_680	Distal Intergenic	13	43370716	43395203	24488	1	Sirt5	NM_178848	-4837
chr13	43797947	43798146	200	*	200	43798106	7	9.95096	6.55738	5.2746	7-8-HDAC3_peak_681	Intron (NM_001289915/Cd83, intron 3 of 4)	13	43785112	43803133	18022	1	Cd83	NM_009856	12835
chr13	44085649	44086113	465	*	465	44085985	10	9.45645	6.39535	4.89924	7-8-HDAC3_peak_682	Distal Intergenic	13	44121167	44125179	4013	1	Gm5083	NR_045285	-35054
chr13	44409040	44409239	200	*	200	44409154	7	7.20623	5.33333	3.2486	7-8-HDAC3_peak_683	Distal Intergenic	13	44439727	44457567	17841	1	1700029N11Rik	NR_045489	-30488
chr13	44730631	44730830	200	*	200	44730732	9	7.55317	5.37634	3.52179	7-8-HDAC3_peak_684	Promoter (<=1kb)	13	44730774	44921643	190870	1	Jarid2	NM_001205044	0
chr13	47043128	47043327	200	*	200	47043187	8	7.55355	5.4878	3.52179	7-8-HDAC3_peak_685	Promoter (<=1kb)	13	47023543	47043217	19675	2	Tpmt	NM_016785	0
chr13	48782756	48783134	379	*	379	48782797	4	5.64624	4.16667	2.13497	7-8-HDAC3_peak_686	Distal Intergenic	13	48801750	48870885	69136	2	Phf2	NM_011078	87751
chr13	49205368	49205621	254	*	254	49205475	9	10.4928	7.04225	5.69071	7-8-HDAC3_peak_687	Intron (NM_026738/1110007C09Rik, intron 2 of 5)	13	49202951	49216026	13076	2	1110007C09Rik	NM_026738	10405
chr13	49652619	49652818	200	*	200	49652769	5	6.27835	4.6875	2.61923	7-8-HDAC3_peak_688	Promoter (<=1kb)	13	49464059	49652731	188673	2	Cenpp	NM_025495	0
chr13	51089170	51089463	294	*	294	51089274	7	7.48057	5.47945	3.45465	7-8-HDAC3_peak_689	Distal Intergenic	13	51097738	51100727	2990	2	9430083A17Rik	NR_029463	11264
chr13	51717004	51717203	200	*	200	51717128	7	6.72126	5.06329	2.92007	7-8-HDAC3_peak_690	Intron (NM_001281880/Sema4d, intron 7 of 16)	13	51651708	51684044	32337	1	Secisbp2	NM_029279	65296
chr13	54371505	54371720	216	*	216	54371607	7	8.48469	5.97015	4.16317	7-8-HDAC3_peak_691	Promoter (<=1kb)	13	54371349	54383917	12569	1	Cplx2	NM_009946	156
chr13	54693947	54694219	273	*	273	54694060	14	15.0917	9.03615	9.56781	7-8-HDAC3_peak_692	Promoter (<=1kb)	13	54679399	54693960	14562	2	Rnf44	NR_027395	0
chr13	55549195	55549410	216	*	216	55549305	9	9.15396	6.32911	4.66327	7-8-HDAC3_peak_693	Exon (NM_145382/Fam193b, exon 7 of 11)	13	55530410	55536658	6249	2	Ddx41	NM_134059	-12537
chr13	55622478	55622856	379	*	379	55622676	5	5.79463	4.47761	2.25489	7-8-HDAC3_peak_694	Promoter (<=1kb)	13	55623005	55632416	9412	1	Caml	NM_007596	-149
chr13	56703680	56703879	200	*	200	56703709	4	5.86782	4.23729	2.30221	7-8-HDAC3_peak_695	Promoter (<=1kb)	13	56703668	56742378	38711	1	Smad5	NM_001164042	12
chr13	58402248	58402508	261	*	261	58402391	9	9.2985	6.41026	4.78942	7-8-HDAC3_peak_696	Promoter (<=1kb)	13	58402248	58411149	8902	1	Rmi1	NR_031761	0
chr13	60243475	60243674	200	*	200	60243575	5	8.03261	5.26316	3.8634	7-8-HDAC3_peak_697	Distal Intergenic	13	60205471	60216018	10548	1	Gm5084	NR_036449	38004
chr13	63430895	63431203	309	*	309	63430921	5	6.27835	4.6875	2.61923	7-8-HDAC3_peak_698	Promoter (<=1kb)	13	63304709	63431745	127037	2	Fancc	NM_001042673	542
chr13	64110760	64110959	200	*	200	64110860	5	7.39259	5.08475	3.38827	7-8-HDAC3_peak_699	Intron (NM_001001321/Slc35d2, intron 6 of 11)	13	64096310	64129330	33021	2	Slc35d2	NM_001001321	18371
chr13	64243041	64243240	200	*	200	64243140	5	7.69209	5.17241	3.60895	7-8-HDAC3_peak_700	Intron (NM_001122989/Cdc14b, intron 4 of 13)	13	64192545	64248538	55994	2	Cdc14b	NM_001122989	5298
chr13	64432394	64432802	409	*	409	64432663	9	9.2985	6.41026	4.78942	7-8-HDAC3_peak_701	Promoter (<=1kb)	13	64432553	64439721	7169	1	Cdk20	NM_053180	0
chr13	66905097	66905300	204	*	204	66905179	8	10.1383	6.81818	5.42821	7-8-HDAC3_peak_702	Promoter (<=1kb)	13	66900621	66905350	4730	2	Uqcrb	NM_026219	50
chr13	67128166	67128395	230	*	230	67128282	6	9.33432	6.03448	4.79374	7-8-HDAC3_peak_703	Promoter (<=1kb)	13	67128228	67141787	13560	1	Zfp759	NM_172392	0
chr13	67525922	67526172	251	*	251	67526069	5	7.39259	5.08475	3.38827	7-8-HDAC3_peak_704	Promoter (<=1kb)	13	67515782	67526231	10450	2	Zfp87	NM_133228	59
chr13	67813782	67813981	200	*	200	67813914	5	7.39259	5.08475	3.38827	7-8-HDAC3_peak_705	Promoter (<=1kb)	13	67813816	67827000	13185	1	Zfp273	NM_198322	0
chr13	69611343	69611976	634	*	634	69611418	7	6.95419	5.19481	3.04429	7-8-HDAC3_peak_706	Promoter (<=1kb)	13	69573449	69611463	38015	2	Srd5a1	NM_175283	0
chr13	69629106	69629305	200	*	200	69629144	4	6.39912	4.38596	2.69395	7-8-HDAC3_peak_707	Intron (NM_145354/Nsun2, intron 12 of 18)	13	69612016	69635779	23764	1	Nsun2	NM_145354	17090
chr13	70637912	70638228	317	*	317	70638102	7	7.62733	5.55556	3.58725	7-8-HDAC3_peak_708	Promoter (<=1kb)	13	70588689	70637634	48946	2	Ice1	NM_144837	-278
chr13	70680791	70680990	200	*	200	70680973	4	5.86782	4.23729	2.30221	7-8-HDAC3_peak_709	Distal Intergenic	13	70588689	70637634	48946	2	Ice1	NM_144837	-43157
chr13	71089709	71089919	211	*	211	71089827	8	11.5639	7.37705	6.56122	7-8-HDAC3_peak_710	Distal Intergenic	13	71107089	71107209	121	1	Mir466f-4	NR_130325	-17170
chr13	72511720	72511919	200	*	200	72511820	5	8.42687	5.35714	4.13306	7-8-HDAC3_peak_711	Distal Intergenic	13	72623466	72628564	5099	2	Gm20554	NR_030701	116645
chr13	73723031	73723230	200	*	200	73723036	4	4.42739	3.67647	1.32445	7-8-HDAC3_peak_712	Distal Intergenic	13	73681157	73700695	19539	2	Slc6a19	NM_028878	-22336
chr13	73763601	73763848	248	*	248	73763754	8	5.74423	4.36893	2.21908	7-8-HDAC3_peak_713	Promoter (<=1kb)	13	73763697	73816742	53046	1	Slc12a7	NM_011390	0
chr13	73803658	73803966	309	*	309	73803838	12	11.9388	7.55814	6.85754	7-8-HDAC3_peak_714	Intron (NM_011390/Slc12a7, intron 17 of 23)	13	73763697	73816742	53046	1	Slc12a7	NM_011390	39961
chr13	75043880	75044081	202	*	202	75043982	6	9.73268	6.14035	5.09745	7-8-HDAC3_peak_715	Distal Intergenic	13	75089987	75132498	42512	1	Pcsk1	NM_013628	-45906
chr13	76801792	76801993	202	*	202	76801970	6	9.33432	6.03448	4.79374	7-8-HDAC3_peak_716	Intron (NM_030174/Mctp1, intron 9 of 20)	13	77043088	77135468	92381	2	Ankrd32	NM_134071	333475
chr13	79843487	79843686	200	*	200	79843587	5	8.50321	5.37405	4.16317	7-8-HDAC3_peak_717	Distal Intergenic	13	80883422	80896043	12622	1	Arrdc3	NM_001042591	-1039736
chr13	80962960	80963290	331	*	331	80963104	7	8.90417	6.15385	4.47985	7-8-HDAC3_peak_718	Promoter (<=1kb)	13	80964074	81079857	115784	1	9330111N05Rik	NR_015587	-784
chr13	81783424	81783650	227	*	227	81783487	7	9.13618	6.25	4.65	7-8-HDAC3_peak_719	Promoter (<=1kb)	13	81783292	81797157	13866	1	Cetn3	NM_007684	132
chr13	83603823	83604050	228	*	228	83603964	14	17.3623	10.274	11.6423	7-8-HDAC3_peak_720	Intron (NM_001170537/Mef2c, intron 4 of 10)	13	83504034	83667079	163046	1	Mef2c	NM_025282	99789
chr13	83842516	83842715	200	*	200	83842616	5	7.69209	5.17241	3.60895	7-8-HDAC3_peak_721	Distal Intergenic	13	83891208	83928710	37503	1	2810049E08Rik	NR_036594	-48493
chr13	84059313	84059512	200	*	200	84059421	7	9.65636	6.45161	5.06413	7-8-HDAC3_peak_722	Intron (NR_131220/Gm17750, intron 1 of 1)	13	84025297	84064774	39478	2	Gm17750	NR_131220	5262
chr13	84320624	84320823	200	*	200	84320724	5	8.42687	5.35714	4.13306	7-8-HDAC3_peak_723	Distal Intergenic	13	84222296	84295966	73671	1	Tmem161b	NR_029419	98328
chr13	87301896	87302095	200	*	200	87301996	5	8.42687	5.35714	4.13306	7-8-HDAC3_peak_724	Distal Intergenic	13	86044798	86046795	1998	2	Cox7c	NM_007749	-1255101
chr13	88072026	88072225	200	*	200	88072204	5	7.39259	5.08475	3.38827	7-8-HDAC3_peak_725	Distal Intergenic	13	88821472	89323225	501754	1	Edil3	NM_001037987	-749247
chr13	88821357	88821556	200	*	200	88821457	7	9.95096	6.55738	5.2746	7-8-HDAC3_peak_726	Promoter (<=1kb)	13	88821472	89323225	501754	1	Edil3	NM_001037987	0
chr13	90383312	90383513	202	*	202	90383413	6	9.73268	6.14035	5.09745	7-8-HDAC3_peak_727	Distal Intergenic	13	90089667	90114921	25255	1	Tmem167	NM_025335	293645
chr13	90922880	90923126	247	*	247	90923022	8	9.69352	6.61765	5.09745	7-8-HDAC3_peak_728	Promoter (<=1kb)	13	90923122	90924732	1611	1	Rps23	NM_024175	0
chr13	91780563	91780762	200	*	200	91780710	4	5.86782	4.23729	2.30221	7-8-HDAC3_peak_729	Intron (NM_028790/Acot12, intron 11 of 14)	13	91796533	91807696	11164	2	Zcchc9	NM_145453	26934
chr13	92020944	92021143	200	*	200	92021044	5	8.42687	5.35714	4.13306	7-8-HDAC3_peak_730	Distal Intergenic	13	91880407	91988042	107636	2	Rasgrf2	NM_009027	-32902
chr13	92354716	92355162	447	*	447	92354830	13	14.2892	8.75	8.83827	7-8-HDAC3_peak_731	Promoter (<=1kb)	13	92354783	92389053	34271	1	Dhfr	NM_010049	0
chr13	92530886	92531088	203	*	203	92531025	8	9.29728	6.42857	4.78942	7-8-HDAC3_peak_732	Promoter (<=1kb)	13	92487749	92530810	43062	2	Zfyve16	NM_173392	-76
chr13	93238065	93238264	200	*	200	93238133	3	4.61917	3.44828	1.46992	7-8-HDAC3_peak_733	Distal Intergenic	13	93147400	93192283	44884	2	Papd4	NM_133905	-45782
chr13	93939353	93939650	298	*	298	93939455	8	6.40195	4.78723	2.69395	7-8-HDAC3_peak_734	Intron (NM_009712/Arsb, intron 7 of 7)	13	94057796	94195409	137614	1	Lhfpl2	NM_172589	-118146
chr13	94428988	94429187	200	*	200	94429088	5	7.39259	5.08475	3.38827	7-8-HDAC3_peak_735	Intron (NM_009680/Ap3b1, intron 7 of 26)	13	94358960	94566316	207357	1	Ap3b1	NM_009680	70028
chr13	94619635	94619853	219	*	219	94619780	10	10.9318	7.23684	6.04165	7-8-HDAC3_peak_736	Distal Intergenic	13	94788943	94842899	53957	1	Tbca	NM_009321	-169090
chr13	95420036	95420235	200	*	200	95420188	5	7.39259	5.08475	3.38827	7-8-HDAC3_peak_737	Distal Intergenic	13	95431376	95444831	13456	2	Crhbp	NM_198408	24596
chr13	96165808	96166007	200	*	200	96165935	7	10.2744	6.66667	5.51692	7-8-HDAC3_peak_738	Distal Intergenic	13	95959443	96132577	173135	2	Sv2c	NM_029210	-33231
chr13	96661753	96661952	200	*	200	96661775	6	8.98384	5.9322	4.52482	7-8-HDAC3_peak_739	Intron (NM_008255/Hmgcr, intron 6 of 19)	13	96648962	96670936	21975	2	Hmgcr	NM_008255	8984
chr13	97073693	97073894	202	*	202	97073713	6	8.98384	5.9322	4.52482	7-8-HDAC3_peak_740	Promoter (2-3kb)	13	97071643	97129522	57880	1	Fam169a	NM_001100458	2050
chr13	97138174	97138373	200	*	200	97138214	3	4.61917	3.44828	1.46992	7-8-HDAC3_peak_741	Promoter (<=1kb)	13	97137937	97181196	43260	1	Gfm2	NM_001146043	237
chr13	97618141	97618340	200	*	200	97618233	9	8.2699	5.81395	4.05605	7-8-HDAC3_peak_742	Distal Intergenic	13	97560000	97583994	23995	1	Gm5086	NR_046157	58141
chr13	97763747	97764223	477	*	477	97764071	7	8.29379	5.88235	4.07249	7-8-HDAC3_peak_743	Distal Intergenic	13	97560000	97583994	23995	1	Gm5086	NR_046157	203747
chr13	98263161	98263475	315	*	315	98263289	10	11.9124	7.74648	6.84957	7-8-HDAC3_peak_744	Promoter (<=1kb)	13	98263076	98274754	11679	1	Ankra2	NM_001271389	85
chr13	99057290	99057642	353	*	353	99057374	7	5.85112	4.54545	2.30221	7-8-HDAC3_peak_745	Distal Intergenic	13	99076528	99087921	11394	2	2310020H05Rik	NR_045495	30279
chr13	99248085	99248381	297	*	297	99248233	8	12.3326	7.62712	7.1842	7-8-HDAC3_peak_746	Distal Intergenic	13	99184823	99247032	62210	1	Zfp366	NM_001004149	63262
chr13	99279735	99279956	222	*	222	99279792	7	8.29379	5.88235	4.07249	7-8-HDAC3_peak_747	Distal Intergenic	13	99319649	99344678	25030	2	Ptcd2	NM_026873	64722
chr13	101768586	101768785	200	*	200	101768654	6	5.88728	4.60526	2.31682	7-8-HDAC3_peak_748	Promoter (<=1kb)	13	101680761	101768217	87457	2	Pik3r1	NM_001077495	-369
chr13	102584048	102584463	416	*	416	102584308	7	7.62733	5.55556	3.58725	7-8-HDAC3_peak_749	Distal Intergenic	13	102693558	102706631	13074	1	Cd180	NM_008533	-109095
chr13	102726923	102727122	200	*	200	102727057	7	8.29379	5.88235	4.07249	7-8-HDAC3_peak_750	Distal Intergenic	13	102760255	102761896	1642	1	1700099I09Rik	NR_130171	-33133
chr13	104178535	104178918	384	*	384	104178645	6	7.11097	5.22388	3.1751	7-8-HDAC3_peak_751	Promoter (<=1kb)	13	104173721	104178466	4746	2	Trappc13	NR_003546	-69
chr13	104816897	104817096	200	*	200	104816929	6	7.47634	5.38462	3.45465	7-8-HDAC3_peak_752	Promoter (<=1kb)	13	104631327	104816953	185627	2	Cwc27	NM_026072	0
chr13	106077339	106077550	212	*	212	106077448	6	9.33432	6.03448	4.79374	7-8-HDAC3_peak_753	Distal Intergenic	13	105443693	105448133	4441	1	Htr1a	NM_008308	633646
chr13	107121385	107121584	200	*	200	107121486	5	8.42687	5.35714	4.13306	7-8-HDAC3_peak_754	Distal Intergenic	13	107022570	107033518	10949	1	3830408C21Rik	NR_015471	98815
chr13	108158421	108158634	214	*	214	108158572	8	11.9286	7.5	6.8521	7-8-HDAC3_peak_755	Promoter (<=1kb)	13	108052589	108158625	106037	2	Ndufaf2	NM_001127346	0
chr13	109055641	109055840	200	*	200	109055764	5	8.03261	5.26316	3.8634	7-8-HDAC3_peak_756	Intron (NM_011056/Pde4d, intron 3 of 16)	13	109324744	109324823	80	1	Mir582	NR_030644	-268904
chr13	109204000	109204201	202	*	202	109204178	6	9.33432	6.03448	4.79374	7-8-HDAC3_peak_757	Intron (NM_011056/Pde4d, intron 3 of 16)	13	109324744	109324823	80	1	Mir582	NR_030644	-120543
chr13	109796612	109796813	202	*	202	109796721	6	10.1937	6.25	5.45455	7-8-HDAC3_peak_758	Intron (NM_011056/Pde4d, intron 7 of 16)	13	109903809	109903888	80	1	Mir1904	NR_035442	-106996
chr13	110394553	110394936	384	*	384	110394749	5	5.65309	4.41176	2.13497	7-8-HDAC3_peak_759	Promoter (<=1kb)	13	110395044	110400843	5800	1	Plk2	NM_152804	-108
chr13	110712934	110713133	200	*	200	110713034	5	8.50321	5.37405	4.16317	7-8-HDAC3_peak_760	Distal Intergenic	13	110903499	110908280	4782	1	Gm38397	NR_131193	-190366
chr13	111183433	111183632	200	*	200	111183498	5	8.42687	5.35714	4.13306	7-8-HDAC3_peak_761	Distal Intergenic	13	111211469	111229431	17963	2	3110015C05Rik	NR_045908	45799
chr13	111489933	111490132	200	*	200	111490017	9	10.1135	6.84932	5.41472	7-8-HDAC3_peak_762	Promoter (<=1kb)	13	111425680	111490041	64362	2	Gpbp1	NM_001122963	0
chr13	111725241	111725880	640	*	640	111725356	10	11.1112	7.33333	6.18648	7-8-HDAC3_peak_763	Distal Intergenic	13	111686178	111718594	32417	1	Mier3	NM_172593	39063
chr13	111905115	111905421	307	*	307	111905294	7	7.62733	5.55556	3.58725	7-8-HDAC3_peak_764	Distal Intergenic	13	111867936	111871937	4002	1	Gm15326	NR_130345	37179
chr13	112463774	112463973	200	*	200	112463857	7	8.68763	6.06061	4.29814	7-8-HDAC3_peak_765	Promoter (<=1kb)	13	112464070	112506860	42791	1	Il6st	NM_010560	-97
chr13	112660556	112660755	200	*	200	112660602	3	4.84423	3.50877	1.62938	7-8-HDAC3_peak_766	Promoter (<=1kb)	13	112660766	112738752	77987	1	Slc38a9	NM_178746	-11
chr13	112987730	112987980	251	*	251	112987837	6	7.47634	5.38462	3.45465	7-8-HDAC3_peak_767	Promoter (<=1kb)	13	112987802	112990778	2977	1	Ccno	NM_001081062	0
chr13	113794984	113795183	200	*	200	113795120	6	7.28771	5.30303	3.31574	7-8-HDAC3_peak_768	Promoter (<=1kb)	13	113794508	114157461	362954	1	Arl15	NM_172595	476
chr13	113802974	113803173	200	*	200	113803055	6	7.47634	5.38462	3.45465	7-8-HDAC3_peak_769	Intron (NM_172595/Arl15, intron 1 of 4)	13	113794508	114157461	362954	1	Arl15	NM_172595	8466
chr13	114896963	114897275	313	*	313	114897088	5	5.94521	4.54545	2.36345	7-8-HDAC3_peak_770	Intron (NM_008396/Itga2, intron 2 of 29)	13	114835912	114932041	96130	2	Itga2	NM_008396	34766
chr13	116291541	116291740	200	*	200	116291642	5	7.69209	5.17241	3.60895	7-8-HDAC3_peak_771	Distal Intergenic	13	116298270	116309688	11419	2	Isl1	NM_021459	17948
chr13	117609392	117609595	204	*	204	117609495	7	11.0343	6.89655	6.11777	7-8-HDAC3_peak_772	Intron (NM_010408/Hcn1, intron 1 of 7)	13	117602320	117981028	378709	1	Hcn1	NM_010408	7072
chr13	117707687	117707888	202	*	202	117707790	6	9.73268	6.14035	5.09745	7-8-HDAC3_peak_773	Intron (NM_010408/Hcn1, intron 2 of 7)	13	117706764	117720011	13248	2	4933413L06Rik	NR_045508	12123
chr13	118058584	118058788	205	*	205	118058680	8	10.6446	7.03125	5.80366	7-8-HDAC3_peak_774	Distal Intergenic	13	118380110	118387252	7143	2	Mrps30	NM_021556	328464
chr13	119690177	119690376	200	*	200	119690216	7	6.72126	5.06329	2.92007	7-8-HDAC3_peak_775	Promoter (<=1kb)	13	119690351	119708260	17910	1	Hmgcs1	NM_001291439	0
chr13	119790902	119791425	524	*	524	119791032	6	6.94477	5.14706	3.03959	7-8-HDAC3_peak_776	Promoter (<=1kb)	13	119765186	119791122	25937	2	Zfp131	NM_001302550	0
chr13	120321378	120321595	218	*	218	120321437	11	14.7467	9.09091	9.25947	7-8-HDAC3_peak_777	Distal Intergenic	13	120316862	120318261	1400	1	Tcstv3	NM_153523	4516
chr14	6283073	6283563	491	*	491	6283438	8	8.94032	6.25	4.50799	7-8-HDAC3_peak_778	Intron (NM_001270812/LOC100861615, intron 1 of 5)	14	6259747	6287250	27504	2	LOC100861615	NM_001270812	3687
chr14	8080348	8080547	200	*	200	8080454	5	7.69209	5.17241	3.60895	7-8-HDAC3_peak_779	Promoter (<=1kb)	14	8080313	8091846	11534	1	Rpp14	NM_025938	35
chr14	14522888	14523087	200	*	200	14522981	5	7.69209	5.17241	3.60895	7-8-HDAC3_peak_780	Distal Intergenic	14	14346495	14355490	8996	1	Il3ra	NM_008369	176393
chr14	16456047	16456246	200	*	200	16456147	5	7.39259	5.08475	3.38827	7-8-HDAC3_peak_781	Intron (NM_001289762/Rarb, intron 3 of 7)	14	16365206	16430787	65582	1	Top2b	NM_009409	90841
chr14	17675160	17675359	200	*	200	17675164	5	5.65309	4.41176	2.13497	7-8-HDAC3_peak_782	Intron (NM_001113417/Thrb, intron 1 of 9)	14	17660960	18038088	377129	1	Thrb	NM_001113417	14200
chr14	18127082	18127285	204	*	204	18127108	9	13.2223	8.19672	7.9353	7-8-HDAC3_peak_783	Distal Intergenic	14	18204056	18239106	35051	2	Nr1d2	NM_011584	111821
chr14	18239174	18239453	280	*	280	18239306	12	14.6067	9.02778	9.13124	7-8-HDAC3_peak_784	Promoter (<=1kb)	14	18204056	18239106	35051	2	Nr1d2	NM_011584	-68
chr14	18271090	18271289	200	*	200	18271160	7	8.11363	5.7971	3.92847	7-8-HDAC3_peak_785	Promoter (<=1kb)	14	18271142	18284000	12859	1	Nkiras1	NM_023526	0
chr14	19418619	19418879	261	*	261	19418768	15	18.6168	10.8108	12.8605	7-8-HDAC3_peak_786	Distal Intergenic	14	19594138	19602587	8450	2	Gm5458	NM_001024706	183708
chr14	20082638	20083024	387	*	387	20082783	5	5.79463	4.47761	2.25489	7-8-HDAC3_peak_787	Promoter (<=1kb)	14	20075636	20083172	7537	2	Saysd1	NM_026209	148
chr14	20479798	20480149	352	*	352	20479951	4	5.86782	4.23729	2.30221	7-8-HDAC3_peak_788	Promoter (<=1kb)	14	20455261	20480133	24873	2	Anxa7	NM_001110794	0
chr14	20661203	20661402	200	*	200	20661234	5	5.79463	4.47761	2.25489	7-8-HDAC3_peak_789	Exon (NM_175132/Synpo2l, exon 4 of 4)	14	20649102	20656540	7439	2	Myoz1	NM_021508	-4663
chr14	20831126	20831564	439	*	439	20831235	5	5.94521	4.54545	2.36345	7-8-HDAC3_peak_790	Distal Intergenic	14	20836662	20843388	6727	1	Plau	NM_008873	-5098
chr14	20871678	20871877	200	*	200	20871792	5	5.94521	4.54545	2.36345	7-8-HDAC3_peak_791	Distal Intergenic	14	20836662	20843388	6727	1	Plau	NM_008873	35016
chr14	20929125	20929335	211	*	211	20929167	9	8.62423	6.0241	4.26805	7-8-HDAC3_peak_792	Promoter (<=1kb)	14	20929433	21033673	104241	1	Vcl	NM_009502	-98
chr14	21052113	21052456	344	*	344	21052270	8	8.61579	6.08108	4.26513	7-8-HDAC3_peak_793	Promoter (<=1kb)	14	21033742	21052442	18701	2	Ap3m1	NM_018829	0
chr14	21500200	21500791	592	*	592	21500547	13	9.53979	5.88235	4.97339	7-8-HDAC3_peak_794	Promoter (<=1kb)	14	21499785	21672478	172694	1	Kat6b	NM_017479	415
chr14	21830952	21831452	501	*	501	21831070	13	13.0706	8.04598	7.82178	7-8-HDAC3_peak_795	Promoter (<=1kb)	14	21831561	21845879	14319	1	Vdac2	NM_011695	-109
chr14	21848419	21848882	464	*	464	21848512	8	7.55355	5.4878	3.52179	7-8-HDAC3_peak_796	Promoter (<=1kb)	14	21845861	21848910	3050	2	Comtd1	NM_026965	28
chr14	24207020	24207219	200	*	200	24207065	9	9.01459	6.25	4.54813	7-8-HDAC3_peak_797	Intron (NM_001163513/Dlg5, intron 1 of 31)	14	24133953	24245920	111968	2	Dlg5	NM_001163513	38701
chr14	24831833	24832032	200	*	200	24831933	5	8.42687	5.35714	4.13306	7-8-HDAC3_peak_798	Distal Intergenic	14	25139795	25143241	3447	2	4930572O13Rik	NR_045718	311209
chr14	25371585	25371798	214	*	214	25371679	9	7.74433	5.49451	3.65803	7-8-HDAC3_peak_799	Distal Intergenic	14	25459185	25666747	207563	1	Zmiz1	NM_183208	-87387
chr14	25516870	25517144	275	*	275	25516958	16	9.5124	5.24691	4.94706	7-8-HDAC3_peak_800	Intron (NM_183208/Zmiz1, intron 2 of 23)	14	25534439	25534523	85	1	Mir3075	NR_037236	-17295
chr14	26355006	26355205	200	*	200	26355040	5	7.39259	5.08475	3.38827	7-8-HDAC3_peak_801	Promoter (2-3kb)	14	26357547	26400456	42910	1	4933413J09Rik	NR_038005	-2342
chr14	26534765	26534964	200	*	200	26534821	4	5.86782	4.23729	2.30221	7-8-HDAC3_peak_802	Promoter (1-2kb)	14	26413175	26533740	120566	2	Slmap	NM_032008	-1025
chr14	27350222	27350421	200	*	200	27350283	5	5.0513	4.10959	1.75779	7-8-HDAC3_peak_803	Intron (NM_001289686/Arhgef3, intron 4 of 12)	14	27361389	27403911	42523	1	Arhgef3	NM_001289688	-10968
chr14	28620134	28620485	352	*	352	28620312	4	5.86782	4.23729	2.30221	7-8-HDAC3_peak_804	Distal Intergenic	14	28511405	28525515	14111	1	Wnt5a	NM_001256224	108729
chr14	29978427	29978643	217	*	217	29978558	9	10.2987	6.94444	5.52781	7-8-HDAC3_peak_805	Promoter (<=1kb)	14	29978337	29993221	14885	1	Actr8	NM_027493	90
chr14	30685839	30686038	200	*	200	30685944	7	9.65636	6.45161	5.06413	7-8-HDAC3_peak_806	Intron (NM_177815/Rft1, intron 11 of 12)	14	30714849	30822721	107873	1	Sfmbt1	NM_019460	-28811
chr14	31641043	31641242	200	*	200	31641171	7	8.29379	5.88235	4.07249	7-8-HDAC3_peak_807	Promoter (<=1kb)	14	31641057	31668197	27141	1	Btd	NM_025295	0
chr14	32015093	32015292	200	*	200	32015207	7	8.68763	6.06061	4.29814	7-8-HDAC3_peak_808	Distal Intergenic	14	32029103	32058326	29224	1	Galnt15	NM_030166	-13811
chr14	32513703	32513902	200	*	200	32513707	3	4.42147	3.38983	1.32445	7-8-HDAC3_peak_809	Promoter (<=1kb)	14	32513521	32580989	67469	1	Ercc6	NM_001081221	182
chr14	34363435	34363832	398	*	398	34363568	5	5.39333	4.28571	1.94575	7-8-HDAC3_peak_810	Distal Intergenic	14	34351882	34355393	3512	2	Fam25c	NM_183278	-8042
chr14	46989411	46989752	342	*	342	46989575	7	9.13618	6.25	4.65	7-8-HDAC3_peak_811	Intron (NM_001037221/Samd4, intron 2 of 12)	14	47001340	47105817	104478	1	Samd4	NM_001163433	-11588
chr14	47533214	47533871	658	*	658	47533333	10	8.76756	5.97826	4.3676	7-8-HDAC3_peak_812	Distal Intergenic	14	47540893	47568434	27542	2	Atg14	NM_172599	34563
chr14	48446127	48446326	200	*	200	48446224	7	8.90417	6.15385	4.47985	7-8-HDAC3_peak_813	Promoter (<=1kb)	14	48446352	48515159	68808	1	Tmem260	NM_172600	-26
chr14	49036323	49036522	200	*	200	49036430	5	8.03261	5.26316	3.8634	7-8-HDAC3_peak_814	Intron (NM_207214/Exoc5, intron 9 of 17)	14	49066495	49087723	21229	1	Ap5m1	NM_144535	-29973
chr14	50944516	50944715	200	*	200	50944560	6	7.89624	5.55556	3.78504	7-8-HDAC3_peak_815	Promoter (<=1kb)	14	50944303	50953412	9110	1	Pnp	NM_013632	213
chr14	51912931	51913149	219	*	219	51913072	6	5.4824	4.375	2.01101	7-8-HDAC3_peak_816	Promoter (<=1kb)	14	51905271	51913488	8218	2	Ndrg2	NM_001145959	339
chr14	52104186	52104604	419	*	419	52104267	9	9.15396	6.32911	4.66327	7-8-HDAC3_peak_817	Promoter (<=1kb)	14	52073380	52104028	30649	2	Hnrnpc	NM_016884	-158
chr14	52244533	52244785	253	*	253	52244636	6	6.94477	5.14706	3.03959	7-8-HDAC3_peak_818	Distal Intergenic	14	52198151	52237572	39422	2	Chd8	NM_201637	-6961
chr14	52257527	52257894	368	*	368	52257716	4	4.80175	3.84615	1.62071	7-8-HDAC3_peak_819	Distal Intergenic	14	52198151	52237572	39422	2	Chd8	NM_201637	-19955
chr14	54333597	54333796	200	*	200	54333725	6	8.132	5.64516	3.93254	7-8-HDAC3_peak_820	Distal Intergenic	14	54360841	54369669	8829	1	Oxa1l	NM_026936	-27045
chr14	54554427	54554626	200	*	200	54554525	7	8.90417	6.15385	4.47985	7-8-HDAC3_peak_821	Promoter (<=1kb)	14	54541785	54554361	12577	2	Haus4	NM_145462	-66
chr14	54686383	54686907	525	*	525	54686556	13	13.3924	8.23529	8.07924	7-8-HDAC3_peak_822	Promoter (<=1kb)	14	54642161	54686931	44771	2	Acin1	NM_001085473	24
chr14	55015007	55015206	200	*	200	55015102	5	4.57559	3.84615	1.45391	7-8-HDAC3_peak_823	Promoter (<=1kb)	14	55015454	55024137	8684	1	Ngdn	NM_026890	-248
chr14	55559990	55560705	716	*	716	55560636	11	9.5893	6.31579	5.01788	7-8-HDAC3_peak_824	Promoter (<=1kb)	14	55560029	55570064	10036	1	Dcaf11	NR_037572	0
chr14	55591162	55591943	782	*	782	55591236	11	9.69844	6.38298	5.09745	7-8-HDAC3_peak_825	Promoter (<=1kb)	14	55591790	55603671	11882	1	Rnf31	NM_194346	0
chr14	55681954	55682163	210	*	210	55682130	6	7.11097	5.22388	3.1751	7-8-HDAC3_peak_826	Promoter (<=1kb)	14	55679080	55681817	2738	2	Tinf2	NM_145705	-137
chr14	55721968	55722191	224	*	224	55722067	7	8.29379	5.88235	4.07249	7-8-HDAC3_peak_827	Promoter (<=1kb)	14	55715877	55722176	6300	2	Rabggta	NM_019519	0
chr14	56778469	56778672	204	*	204	56778547	9	10.9117	7.24638	6.03051	7-8-HDAC3_peak_828	Promoter (<=1kb)	14	56722449	56778316	55868	2	Pspc1	NM_025682	-153
chr14	57398357	57398556	200	*	200	57398466	9	9.93651	6.75676	5.27419	7-8-HDAC3_peak_829	Promoter (<=1kb)	14	57275034	57398483	123450	2	Cryl1	NM_030004	0
chr14	57571325	57571550	226	*	226	57571376	10	13.4721	8.46154	8.15349	7-8-HDAC3_peak_830	Promoter (<=1kb)	14	57549598	57571569	21972	2	N6amt2	NM_026526	19
chr14	58071752	58071971	220	*	220	58071823	7	7.62733	5.55556	3.58725	7-8-HDAC3_peak_831	Promoter (<=1kb)	14	58072686	58112720	40035	1	Fgf9	NM_013518	-715
chr14	58487645	58487844	200	*	200	58487778	4	5.86782	4.23729	2.30221	7-8-HDAC3_peak_832	Distal Intergenic	14	58072686	58112720	40035	1	Fgf9	NM_013518	414959
chr14	58925528	58925727	200	*	200	58925628	5	8.42687	5.35714	4.13306	7-8-HDAC3_peak_833	Distal Intergenic	14	59133040	59142893	9854	2	1700129C05Rik	NM_026461	217166
chr14	59459803	59460002	200	*	200	59459900	4	6.72664	4.46429	2.92007	7-8-HDAC3_peak_834	Intron (NM_026908/Cab39l, intron 2 of 10)	14	59440981	59548903	107923	1	Cab39l	NM_026908	18822
chr14	60251656	60251911	256	*	256	60251719	7	9.13618	6.25	4.65	7-8-HDAC3_peak_835	Promoter (<=1kb)	14	60219468	60251378	31911	2	Nupl1	NM_170591	-278
chr14	60256859	60257058	200	*	200	60256892	6	8.67112	5.83333	4.29234	7-8-HDAC3_peak_836	Distal Intergenic	14	60219468	60251378	31911	2	Nupl1	NM_170591	-5481
chr14	60342386	60342585	200	*	200	60342503	5	8.03261	5.26316	3.8634	7-8-HDAC3_peak_837	Distal Intergenic	14	60378286	60381003	2718	1	Amer2	NM_001164705	-35701
chr14	60634651	60634919	269	*	269	60634746	5	5.5196	4.34783	2.03952	7-8-HDAC3_peak_838	Promoter (<=1kb)	14	60634729	60764556	129828	1	Spata13	NM_001033272	0
chr14	60646748	60646947	200	*	200	60646829	7	10.2744	6.66667	5.51692	7-8-HDAC3_peak_839	Intron (NM_001033272/Spata13, intron 1 of 12)	14	60634729	60764556	129828	1	Spata13	NM_001033272	12019
chr14	60682346	60682545	200	*	200	60682409	6	8.132	5.64516	3.93254	7-8-HDAC3_peak_840	Intron (NM_001033272/Spata13, intron 1 of 12)	14	60634729	60764556	129828	1	Spata13	NM_001033272	47617
chr14	61172559	61172992	434	*	434	61172726	5	5.94521	4.54545	2.36345	7-8-HDAC3_peak_841	Intron (NM_172809/Sacs, intron 2 of 9)	14	61138457	61240693	102237	1	Sacs	NM_172809	34102
chr14	61556855	61557054	200	*	200	61557029	6	7.67852	5.46875	3.60895	7-8-HDAC3_peak_842	Promoter (<=1kb)	14	61534305	61556886	22582	2	Spryd7	NM_025697	0
chr14	62332269	62332468	200	*	200	62332401	4	6.11638	4.31034	2.47979	7-8-HDAC3_peak_843	Promoter (<=1kb)	14	62332105	62372992	40888	1	Rnaseh2b	NM_026001	164
chr14	62837250	62837666	417	*	417	62837532	13	12.9166	7.95455	7.68195	7-8-HDAC3_peak_844	Promoter (<=1kb)	14	62837690	62956886	119197	1	Wdfy2	NM_175546	-24
chr14	63122446	63122751	306	*	306	63122584	10	9.09783	6.17978	4.62533	7-8-HDAC3_peak_845	Promoter (<=1kb)	14	63122462	63145923	23462	1	Ctsb	NM_007798	0
chr14	63164512	63165324	813	*	813	63164946	16	12.8376	7.20339	7.61665	7-8-HDAC3_peak_846	Exon (NM_010191/Fdft1, exon 4 of 10)	14	63145151	63179578	34428	2	Fdft1	NM_010191	14254
chr14	63245482	63245851	370	*	370	63245712	12	8.04094	5.15873	3.8699	7-8-HDAC3_peak_847	Promoter (<=1kb)	14	63198915	63245260	46346	2	Gata4	NM_008092	-222
chr14	64949946	64950233	288	*	288	64950089	11	11.7513	7.59494	6.71266	7-8-HDAC3_peak_848	Promoter (<=1kb)	14	64950045	65039835	89791	1	Ints9	NM_001253731	0
chr14	65343467	65344182	716	*	716	65343833	11	8.89162	5.88235	4.47577	7-8-HDAC3_peak_849	Distal Intergenic	14	65358676	65398930	40255	1	Zfp395	NM_199029	-14494
chr14	65359896	65360222	327	*	327	65360067	8	6.16739	4.63918	2.53011	7-8-HDAC3_peak_850	Promoter (1-2kb)	14	65358676	65398930	40255	1	Zfp395	NM_199029	1220
chr14	65438215	65438414	200	*	200	65438287	5	8.03261	5.26316	3.8634	7-8-HDAC3_peak_851	Distal Intergenic	14	65400673	65425472	24800	2	Pnoc	NM_010932	-12743
chr14	65593164	65593363	200	*	200	65593287	7	8.29379	5.88235	4.07249	7-8-HDAC3_peak_852	Promoter (<=1kb)	14	65530446	65593112	62667	2	Elp3	NR_045599	-52
chr14	66085417	66085616	200	*	200	66085603	8	7.79026	5.625	3.69566	7-8-HDAC3_peak_853	Intron (NM_001271421/Ephx2, intron 15 of 17)	14	66027329	66077733	50405	2	Adam2	NM_009618	-7684
chr14	67371653	67371854	202	*	202	67371740	5	7.39259	5.08475	3.38827	7-8-HDAC3_peak_854	Exon (NM_001276387/Ebf2, exon 8 of 17)	14	67332042	67397742	65701	2	4930438E09Rik	NR_045961	25888
chr14	67715693	67716096	404	*	404	67715869	12	12.9199	8.125	7.68195	7-8-HDAC3_peak_855	Promoter (<=1kb)	14	67676354	67715841	39488	2	Cdca2	NM_175384	0
chr14	67983533	67983732	200	*	200	67983634	5	7.39259	5.08475	3.38827	7-8-HDAC3_peak_856	Distal Intergenic	14	67751928	67933572	181645	2	Dock5	NM_177780	-49961
chr14	73175037	73175259	223	*	223	73175190	7	8.68763	6.06061	4.29814	7-8-HDAC3_peak_857	Intron (NM_001170694/Rcbtb2, intron 12 of 14)	14	73206763	73206851	89	2	Mir687	NR_030459	31592
chr14	75834500	75834850	351	*	351	75834522	10	7.13489	4.95496	3.18415	7-8-HDAC3_peak_858	Distal Intergenic	14	75842918	75844964	2047	2	Gm4285	NR_045294	10114
chr14	75844841	75845148	308	*	308	75845026	9	7.03292	5.05051	3.11904	7-8-HDAC3_peak_859	Promoter (<=1kb)	14	75842918	75844964	2047	2	Gm4285	NR_045294	0
chr14	75991231	75991432	202	*	202	75991416	7	8.68763	6.06061	4.29814	7-8-HDAC3_peak_860	Intron (NM_026816/Gtf2f2, intron 4 of 7)	14	75896937	76010865	113929	2	Gtf2f2	NM_026816	19433
chr14	76414659	76414858	200	*	200	76414698	6	6.94477	5.14706	3.03959	7-8-HDAC3_peak_861	Promoter (<=1kb)	14	76415821	76507766	91946	1	Tsc22d1	NM_207652	-963
chr14	76575140	76575597	458	*	458	76575252	15	10.4755	6.01504	5.67988	7-8-HDAC3_peak_862	Distal Intergenic	14	76532812	76556889	24078	2	Serp2	NR_027699	-18251
chr14	76591639	76592480	842	*	842	76592173	16	7.54274	4.18719	3.51521	7-8-HDAC3_peak_863	Distal Intergenic	14	76532812	76556889	24078	2	Serp2	NR_027699	-34750
chr14	76615960	76616316	357	*	357	76616264	12	6.40219	4.16667	2.69395	7-8-HDAC3_peak_864	Distal Intergenic	14	76532812	76556889	24078	2	Serp2	NR_027699	-59071
chr14	76698663	76698867	205	*	205	76698822	9	7.46117	5.31915	3.45218	7-8-HDAC3_peak_865	Distal Intergenic	14	76677568	76687108	9541	1	1700108F19Rik	NR_015485	21095
chr14	76908240	76908497	258	*	258	76908334	12	9.60486	6.13208	5.02614	7-8-HDAC3_peak_866	Distal Intergenic	14	77024201	77036617	12417	2	Lacc1	NM_172488	128120
chr14	76935992	76936191	200	*	200	76936164	8	6.01999	4.54545	2.43076	7-8-HDAC3_peak_867	Distal Intergenic	14	77024201	77036617	12417	2	Lacc1	NM_172488	100426
chr14	79002544	79002743	200	*	200	79002576	4	6.39912	4.38596	2.69395	7-8-HDAC3_peak_868	Intron (NM_173758/Vwa8, intron 16 of 25)	14	78849178	79202310	353133	1	Vwa8	NM_027906	153366
chr14	79390417	79390616	200	*	200	79390495	7	7.62733	5.55556	3.58725	7-8-HDAC3_peak_869	Promoter (<=1kb)	14	79334507	79390668	56162	2	Naa16	NM_025832	52
chr14	79426279	79426478	200	*	200	79426303	3	4.61917	3.44828	1.46992	7-8-HDAC3_peak_870	Promoter (<=1kb)	14	79426511	79431038	4528	1	Kbtbd7	NM_001024135	-33
chr14	79770979	79771178	200	*	200	79771146	5	6.46405	4.7619	2.74259	7-8-HDAC3_peak_871	Promoter (<=1kb)	14	79766772	79771312	4541	2	Pcdh8	NM_001042726	134
chr14	86198949	86199191	243	*	243	86199100	15	19.851	11.4286	14.0581	7-8-HDAC3_peak_872	Distal Intergenic	14	86245970	86262042	16073	1	4930529K09Rik	NR_040457	-46779
chr14	87415990	87416214	225	*	225	87416078	8	8.31849	5.92105	4.09212	7-8-HDAC3_peak_873	Promoter (<=1kb)	14	87416583	87515192	98610	1	Tdrd3	NM_001253755	-369
chr14	90562479	90562682	204	*	204	90562648	7	10.6328	6.77966	5.7984	7-8-HDAC3_peak_874	Distal Intergenic	14	90126891	90269760	142870	1	4930474H20Rik	NR_045712	435588
chr14	92069395	92069594	200	*	200	92069495	5	7.69209	5.17241	3.60895	7-8-HDAC3_peak_875	Distal Intergenic	14	93013700	93888888	875189	2	Pcdh9	NM_001081377	1819294
chr14	93615309	93615508	200	*	200	93615408	5	8.42687	5.35714	4.13306	7-8-HDAC3_peak_876	Intron (NM_001081377/Pcdh9, intron 1 of 3)	14	93013700	93888888	875189	2	Pcdh9	NM_001081377	273380
chr14	96181828	96182027	200	*	200	96181928	5	8.42687	5.35714	4.13306	7-8-HDAC3_peak_877	Intron (NM_053105/Klhl1, intron 7 of 10)	14	95881266	95882775	1510	1	4921530L21Rik	NM_025733	300562
chr14	99664846	99665224	379	*	379	99665036	8	11.5639	7.37705	6.56122	7-8-HDAC3_peak_878	Distal Intergenic	14	99298691	99313409	14719	1	Klf5	NM_009769	366155
chr14	99688359	99688558	200	*	200	99688460	5	8.03261	5.26316	3.8634	7-8-HDAC3_peak_879	Distal Intergenic	14	99298691	99313409	14719	1	Klf5	NM_009769	389668
chr14	101008126	101008392	267	*	267	101008308	5	7.39259	5.08475	3.38827	7-8-HDAC3_peak_880	Distal Intergenic	14	101197690	101200069	2380	2	Prr30	NM_029680	191677
chr14	102982828	102983204	377	*	377	102982945	10	12.8901	8.20895	7.66375	7-8-HDAC3_peak_881	Promoter (<=1kb)	14	102976581	102982637	6057	2	Kctd12	NM_177715	-191
chr14	104711230	104711429	200	*	200	104711342	5	7.69209	5.17241	3.60895	7-8-HDAC3_peak_882	Intron (NR_015593/D130009I18Rik, intron 1 of 5)	14	104639147	104966783	327637	1	D130009I18Rik	NR_015593	72083
chr14	106876294	106876493	200	*	200	106876305	5	7.69209	5.17241	3.60895	7-8-HDAC3_peak_883	Distal Intergenic	14	106417187	106486520	69334	2	1700128A07Rik	NR_045938	-389774
chr14	107529782	107529981	200	*	200	107529977	5	8.03261	5.26316	3.8634	7-8-HDAC3_peak_884	Distal Intergenic	14	106417187	106486520	69334	2	1700128A07Rik	NR_045938	-1043262
chr14	111908896	111909095	200	*	200	111909039	5	8.03261	5.26316	3.8634	7-8-HDAC3_peak_885	Distal Intergenic	14	112021430	112058438	37009	1	Mir466	NR_030150	-112335
chr14	116377413	116377777	365	*	365	116377594	7	9.95096	6.55738	5.2746	7-8-HDAC3_peak_886	Intron (NM_175500/Gpc5, intron 7 of 7)	14	116925297	117979529	1054233	1	Gpc6	NM_001079844	-547520
chr14	118681089	118681288	200	*	200	118681160	5	7.39259	5.08475	3.38827	7-8-HDAC3_peak_887	Intron (NM_001033336/Abcc4, intron 1 of 30)	14	118482692	118676931	194240	2	Abcc4	NM_001163675	-4158
chr14	120477533	120477814	282	*	282	120477667	9	7.84372	5.55556	3.74633	7-8-HDAC3_peak_888	Promoter (<=1kb)	14	120478461	120507192	28732	1	Rap2a	NM_029519	-647
chr14	120478061	120478260	200	*	200	120478183	11	10.0425	6.59341	5.35506	7-8-HDAC3_peak_889	Promoter (<=1kb)	14	120478461	120507192	28732	1	Rap2a	NM_029519	-201
chr14	120642519	120642718	200	*	200	120642688	5	7.69209	5.17241	3.60895	7-8-HDAC3_peak_890	Distal Intergenic	14	120478461	120507192	28732	1	Rap2a	NM_029519	164058
chr14	121379714	121379913	200	*	200	121379761	8	7.79026	5.625	3.69566	7-8-HDAC3_peak_891	Promoter (<=1kb)	14	121286341	121379230	92890	2	Stk24	NM_145465	-484
chr14	121798376	121798592	217	*	217	121798466	11	10.2872	6.74157	5.52236	7-8-HDAC3_peak_892	Promoter (<=1kb)	14	121542039	121797734	255696	2	Dock9	NM_134074	-642
chr14	122534230	122534429	200	*	200	122534327	7	7.34038	5.40541	3.3604	7-8-HDAC3_peak_893	Promoter (<=1kb)	14	122534328	122889944	355617	1	Pcca	NM_144844	0
chr15	3304891	3305090	200	*	200	3304991	5	8.42687	5.35714	4.13306	7-8-HDAC3_peak_894	Promoter (1-2kb)	15	3280627	3303526	22900	2	Ccdc152	NM_001166063	-1365
chr15	3995538	3996023	486	*	486	3995826	8	8.31849	5.92105	4.09212	7-8-HDAC3_peak_895	Promoter (<=1kb)	15	3982035	3995752	13718	2	AW549877	NM_145930	0
chr15	5495051	5495289	239	*	239	5495151	5	7.39259	5.08475	3.38827	7-8-HDAC3_peak_896	Promoter (1-2kb)	15	5496318	5594983	98666	1	5430437J10Rik	NR_045274	-1029
chr15	5875164	5875363	200	*	200	5875264	5	8.50321	5.37405	4.16317	7-8-HDAC3_peak_897	Distal Intergenic	15	5496318	5594983	98666	1	5430437J10Rik	NR_045274	378846
chr15	8168824	8169075	252	*	252	8168904	5	7.39259	5.08475	3.38827	7-8-HDAC3_peak_898	Promoter (<=1kb)	15	8169106	8271158	102053	1	2410089E03Rik	NM_001162906	-31
chr15	10981779	10982007	229	*	229	10981871	8	11.2316	7.25806	6.28727	7-8-HDAC3_peak_899	Promoter (<=1kb)	15	10981756	10996624	14869	1	Amacr	NM_008537	23
chr15	12566934	12567388	455	*	455	12567224	7	8.68763	6.06061	4.29814	7-8-HDAC3_peak_900	Intron (NM_001081064/Pdzd2, intron 1 of 23)	15	12357054	12592556	235503	2	Pdzd2	NM_001081064	25168
chr15	14402946	14403145	200	*	200	14403046	5	8.50321	5.37405	4.16317	7-8-HDAC3_peak_901	Distal Intergenic	15	13034200	13173639	139440	2	Cdh6	NM_007666	-1229307
chr15	22099397	22099598	202	*	202	22099489	6	9.33432	6.03448	4.79374	7-8-HDAC3_peak_902	Distal Intergenic	15	22713820	22714984	1165	2	Gm5803	NM_001165971	615386
chr15	23319436	23319635	200	*	200	23319536	5	8.50321	5.37405	4.16317	7-8-HDAC3_peak_903	Intron (NM_001081299/Cdh18, intron 4 of 11)	15	23036463	23474418	437956	1	Cdh18	NM_001081299	282973
chr15	23867585	23867786	202	*	202	23867635	6	9.73268	6.14035	5.09745	7-8-HDAC3_peak_904	Distal Intergenic	15	23036463	23474418	437956	1	Cdh18	NM_001081299	831122
chr15	25622143	25622728	586	*	586	25622318	6	4.54974	3.80435	1.43177	7-8-HDAC3_peak_905	Promoter (<=1kb)	15	25622550	25813671	191122	1	Myo10	NM_019472	0
chr15	26315478	26315677	200	*	200	26315578	5	8.42687	5.35714	4.13306	7-8-HDAC3_peak_906	Intron (NM_177597/March11, intron 2 of 3)	15	26309072	26409573	100502	1	2024-03-11	NM_177597	6406
chr15	29613773	29613972	200	*	200	29613873	5	8.42687	5.35714	4.13306	7-8-HDAC3_peak_907	Distal Intergenic	15	30172593	31029343	856751	1	Ctnnd2	NM_008729	-558621
chr15	29989923	29990122	200	*	200	29990013	5	8.50321	5.37405	4.16317	7-8-HDAC3_peak_908	Distal Intergenic	15	30172593	31029343	856751	1	Ctnnd2	NM_008729	-182471
chr15	32778770	32779198	429	*	429	32778941	6	6.49881	4.92958	2.7712	7-8-HDAC3_peak_909	Distal Intergenic	15	32920723	33034721	113999	1	Sdc2	NM_008304	-141525
chr15	33083149	33083456	308	*	308	33083348	8	10.9265	7.14286	6.04141	7-8-HDAC3_peak_910	Promoter (<=1kb)	15	33083129	33594552	511424	1	Cpq	NM_176073	20
chr15	34306867	34307092	226	*	226	34306942	5	6.46405	4.7619	2.74259	7-8-HDAC3_peak_911	Promoter (<=1kb)	15	34306681	34436240	129560	1	Matn2	NM_016762	186
chr15	34350276	34350534	259	*	259	34350384	11	9.69844	6.38298	5.09745	7-8-HDAC3_peak_912	Intron (NM_016762/Matn2, intron 3 of 18)	15	34349051	34357872	8822	2	9430069I07Rik	NM_001256161	7338
chr15	36082631	36082830	200	*	200	36082694	11	10.5456	6.89655	5.73676	7-8-HDAC3_peak_913	Intron (NM_001195748/Rgs22, intron 12 of 27)	15	36009477	36140400	130924	2	Rgs22	NM_001195748	57570
chr15	36374109	36374579	471	*	471	36374259	12	9.07831	5.80357	4.60976	7-8-HDAC3_peak_914	Distal Intergenic	15	36239934	36283147	43214	2	Rnf19a	NM_013923	-90962
chr15	36381022	36381335	314	*	314	36381206	9	8.2699	5.81395	4.05605	7-8-HDAC3_peak_915	Distal Intergenic	15	36239934	36283147	43214	2	Rnf19a	NM_013923	-97875
chr15	36446749	36446999	251	*	251	36446914	12	7.5995	4.88722	3.56619	7-8-HDAC3_peak_916	Distal Intergenic	15	36477668	36496791	19124	2	Ankrd46	NM_175134	49792
chr15	36727629	36727956	328	*	328	36727771	10	9.71366	6.54762	5.09745	7-8-HDAC3_peak_917	Distal Intergenic	15	36770262	36790932	20671	2	Ywhaz	NM_001253807	62976
chr15	37960584	37961042	459	*	459	37960948	10	9.71366	6.54762	5.09745	7-8-HDAC3_peak_918	Promoter (<=1kb)	15	37923953	37961055	37103	2	Rrm2b	NM_199476	13
chr15	38057594	38057962	369	*	369	38057772	9	9.76709	6.66667	5.1251	7-8-HDAC3_peak_919	Intron (NM_001081359/Ubr5, intron 1 of 58)	15	37967328	38078854	111527	2	Ubr5	NM_001081359	20892
chr15	38300853	38301052	200	*	200	38300923	11	9.69844	6.38298	5.09745	7-8-HDAC3_peak_920	Promoter (<=1kb)	15	38294406	38300711	6306	2	Klf10	NM_013692	-142
chr15	40964736	40964935	200	*	200	40964902	5	8.03261	5.26316	3.8634	7-8-HDAC3_peak_921	Intron (NM_011766/Zfpm2, intron 5 of 7)	15	40655042	41104592	449551	1	Zfpm2	NM_011766	309694
chr15	41788678	41788877	200	*	200	41788790	7	9.95096	6.55738	5.2746	7-8-HDAC3_peak_922	Promoter (<=1kb)	15	41789034	41861047	72014	1	Oxr1	NM_001130165	-157
chr15	44618804	44619003	200	*	200	44618816	5	5.79463	4.47761	2.25489	7-8-HDAC3_peak_923	Promoter (<=1kb)	15	44619641	44641026	21386	1	Ebag9	NM_019480	-638
chr15	46600582	46600781	200	*	200	46600682	5	8.03261	5.26316	3.8634	7-8-HDAC3_peak_924	Distal Intergenic	15	46623305	46639858	16554	1	4930548G14Rik	NR_045811	-22524
chr15	50523483	50523682	200	*	200	50523583	5	8.50321	5.37405	4.16317	7-8-HDAC3_peak_925	Distal Intergenic	15	50889025	50889114	90	2	Mir1907	NR_035444	365432
chr15	51048975	51049321	347	*	347	51049162	11	14.7467	9.09091	9.25947	7-8-HDAC3_peak_926	Distal Intergenic	15	50654759	50890041	235283	2	Trps1	NM_032000	-158934
chr15	55112489	55112688	200	*	200	55112645	5	6.10598	4.61538	2.47979	7-8-HDAC3_peak_927	Promoter (<=1kb)	15	55112317	55259273	146957	1	Deptor	NM_145470	172
chr15	55290678	55290877	200	*	200	55290763	7	10.2744	6.66667	5.51692	7-8-HDAC3_peak_928	Distal Intergenic	15	55307750	55520803	213054	1	Col14a1	NM_181277	-16873
chr15	58076295	58076518	224	*	224	58076388	9	10.2987	6.94444	5.52781	7-8-HDAC3_peak_929	Promoter (<=1kb)	15	58047003	58076508	29506	2	Zhx1	NM_001042438	0
chr15	58286774	58286973	200	*	200	58286862	6	7.11097	5.22388	3.1751	7-8-HDAC3_peak_930	Distal Intergenic	15	58314573	58324169	9597	2	Klhl38	NM_177755	37196
chr15	58800952	58801153	202	*	202	58800998	7	9.65636	6.45161	5.06413	7-8-HDAC3_peak_931	Intron (NM_175212/Tmem65, intron 1 of 6)	15	58782269	58823427	41159	2	Tmem65	NM_175212	22274
chr15	58823591	58823990	400	*	400	58823848	14	14.9054	8.92857	9.40057	7-8-HDAC3_peak_932	Promoter (<=1kb)	15	58782269	58823427	41159	2	Tmem65	NM_175212	-164
chr15	62328418	62329041	624	*	624	62328554	11	8.71087	5.76923	4.31963	7-8-HDAC3_peak_933	Distal Intergenic	15	62217541	62219451	1911	2	H2afy3	NR_003523	-108967
chr15	65787455	65787654	200	*	200	65787462	3	4.42147	3.38983	1.32445	7-8-HDAC3_peak_934	Promoter (<=1kb)	15	65787041	65873812	86772	1	Efr3a	NM_133766	414
chr15	68194406	68194709	304	*	304	68194428	6	5.67707	4.48718	2.15505	7-8-HDAC3_peak_935	Intron (NM_001145888/Zfat, intron 3 of 15)	15	68083738	68258856	175119	2	Zfat	NM_001145888	64147
chr15	73060671	73060870	200	*	200	73060697	6	5.39025	4.32099	1.94575	7-8-HDAC3_peak_936	Promoter (<=1kb)	15	72589620	73061204	471585	2	Trappc9	NM_180662	334
chr15	73646041	73646251	211	*	211	73646213	8	7.66987	5.55556	3.60895	7-8-HDAC3_peak_937	Distal Intergenic	15	73580291	73624744	44454	2	Slc45a4	NM_001033219	-21297
chr15	75616328	75616742	415	*	415	75616345	7	6.95419	5.19481	3.04429	7-8-HDAC3_peak_938	Promoter (<=1kb)	15	75616684	75625300	8617	1	Zfp41	NM_001044718	0
chr15	75748367	75748723	357	*	357	75748593	5	5.0513	4.10959	1.75779	7-8-HDAC3_peak_939	Promoter (<=1kb)	15	75746843	75747922	1080	2	Mafa	NM_194350	-445
chr15	76189692	76190306	615	*	615	76190190	9	8.15876	5.74713	3.95563	7-8-HDAC3_peak_940	Exon (NM_201394/Plec, exon 12 of 32)	15	76170974	76195710	24737	2	Plec	NM_201394	5404
chr15	76576503	76577024	522	*	522	76576870	9	6.30463	4.58716	2.64236	7-8-HDAC3_peak_941	Promoter (<=1kb)	15	76576359	76595811	19453	1	Adck5	NR_073123	144
chr15	76659842	76660218	377	*	377	76660041	24	24.0632	11.5741	18.1498	7-8-HDAC3_peak_942	Promoter (<=1kb)	15	76643395	76660208	16814	2	Cyhr1	NM_019396	0
chr15	78120075	78120274	200	*	200	78120175	5	8.03261	5.26316	3.8634	7-8-HDAC3_peak_943	Promoter (<=1kb)	15	77993623	78119280	125658	2	Cacng2	NM_007583	-795
chr15	78257644	78258183	540	*	540	78258018	7	7.94311	5.71429	3.82036	7-8-HDAC3_peak_944	Intron (NM_008677/Ncf4, intron 7 of 9)	15	78244811	78262580	17770	1	Ncf4	NM_008677	12833
chr15	78406194	78406674	481	*	481	78406564	15	10.7069	6.15385	5.85184	7-8-HDAC3_peak_945	Promoter (<=1kb)	15	78406712	78414015	7304	1	Mpst	NM_001162493	-38
chr15	79629409	79629608	200	*	200	79629604	5	7.69209	5.17241	3.60895	7-8-HDAC3_peak_946	Intron (NM_029407/Fam227a, intron 12 of 17)	15	79561498	79605109	43612	2	Dmc1	NR_103477	-24300
chr15	79690400	79690723	324	*	324	79690599	6	5.78009	4.54545	2.24973	7-8-HDAC3_peak_947	Promoter (<=1kb)	15	79690896	79721479	30584	1	Gtpbp1	NM_013818	-173
chr15	79741629	79741936	308	*	308	79741744	6	6.78796	5.07246	2.92007	7-8-HDAC3_peak_948	Promoter (<=1kb)	15	79724068	79742536	18469	2	Sun2	NM_001205345	600
chr15	79822206	79822405	200	*	200	79822375	7	7.62733	5.55556	3.58725	7-8-HDAC3_peak_949	Intron (NM_001013360/Npcd, intron 4 of 7)	15	79823898	79834333	10436	2	Cbx6	NM_028763	11928
chr15	80710826	80711159	334	*	334	80711007	10	9.33348	6.32184	4.79374	7-8-HDAC3_peak_950	Promoter (<=1kb)	15	80711313	80941086	229774	1	Tnrc6b	NM_144812	-154
chr15	81360755	81361000	246	*	246	81360809	5	6.27835	4.6875	2.61923	7-8-HDAC3_peak_951	Promoter (<=1kb)	15	81318921	81360765	41845	2	Slc25a17	NM_011399	0
chr15	81399515	81399971	457	*	457	81399899	5	6.66521	4.83871	2.91066	7-8-HDAC3_peak_952	Promoter (<=1kb)	15	81365044	81399694	34651	2	St13	NM_133726	0
chr15	81466388	81466602	215	*	215	81466486	11	13.1351	8.33333	7.87612	7-8-HDAC3_peak_953	Promoter (<=1kb)	15	81466316	81476369	10054	1	Rbx1	NM_019712	72
chr15	81522266	81522526	261	*	261	81522359	8	7.02491	5.17241	3.11195	7-8-HDAC3_peak_954	Distal Intergenic	15	81466316	81476369	10054	1	Rbx1	NM_019712	55950
chr15	81802801	81803000	200	*	200	81802932	6	6.36494	4.86111	2.69395	7-8-HDAC3_peak_955	Promoter (<=1kb)	15	81802673	81826863	24191	1	Tef	NM_153484	128
chr15	81811062	81811289	228	*	228	81811144	14	12.7726	7.65306	7.56319	7-8-HDAC3_peak_956	Promoter (<=1kb)	15	81811414	81826863	15450	1	Tef	NM_017376	-125
chr15	81872164	81872365	202	*	202	81872235	9	10.4928	7.04225	5.69071	7-8-HDAC3_peak_957	Promoter (<=1kb)	15	81872463	81915137	42675	1	Aco2	NM_080633	-98
chr15	82346038	82346271	234	*	234	82346148	14	14.5493	8.72093	9.08726	7-8-HDAC3_peak_958	Promoter (<=1kb)	15	82346046	82349062	3017	1	Smdt1	NM_026914	0
chr15	83171995	83172290	296	*	296	83172120	9	7.84372	5.55556	3.74633	7-8-HDAC3_peak_959	Promoter (<=1kb)	15	83153501	83172208	18708	2	Cyb5r3	NM_029787	0
chr15	83417778	83417977	200	*	200	83417838	5	5.94521	4.54545	2.36345	7-8-HDAC3_peak_960	Intron (NM_001159510/Pacsin2, intron 1 of 10)	15	83375607	83432850	57244	2	Pacsin2	NM_001159510	14873
chr15	85634527	85634921	395	*	395	85634634	11	11.5827	7.5	6.57223	7-8-HDAC3_peak_961	Distal Intergenic	15	85535437	85581821	46385	2	Wnt7b	NM_009528	-52706
chr15	85653674	85654202	529	*	529	85653781	11	8.71087	5.76923	4.31963	7-8-HDAC3_peak_962	Distal Intergenic	15	85703773	85707524	3752	1	Lincppara	NR_110483	-49571
chr15	86016179	86016417	239	*	239	86016257	8	8.61579	6.08108	4.26513	7-8-HDAC3_peak_963	Intron (NM_009886/Celsr1, intron 1 of 34)	15	85898758	86033777	135020	2	Celsr1	NM_009886	17360
chr15	88751188	88751493	306	*	306	88751306	8	8.04438	5.76923	3.8699	7-8-HDAC3_peak_964	Promoter (<=1kb)	15	88751711	88784516	32806	1	Zbed4	NM_181412	-218
chr15	93744490	93744689	200	*	200	93744542	4	5.86782	4.23729	2.30221	7-8-HDAC3_peak_965	Distal Intergenic	15	93499114	93595891	96778	2	Prickle1	NM_001033217	-148599
chr15	93845702	93845901	200	*	200	93845829	4	6.39912	4.38596	2.69395	7-8-HDAC3_peak_966	Distal Intergenic	15	93904856	93927111	22256	2	9430014N10Rik	NR_045737	81210
chr15	93917524	93917819	296	*	296	93917622	6	6.78796	5.07246	2.92007	7-8-HDAC3_peak_967	Intron (NR_045737/9430014N10Rik, intron 2 of 3)	15	93904856	93927111	22256	2	9430014N10Rik	NR_045737	9292
chr15	95031166	95031365	200	*	200	95031265	5	8.42687	5.35714	4.13306	7-8-HDAC3_peak_968	Intron (NM_178789/Tmem117, intron 6 of 7)	15	95097622	95149318	51697	2	LOC100043315	NR_015482	117953
chr15	96186109	96186308	200	*	200	96186209	5	7.39259	5.08475	3.38827	7-8-HDAC3_peak_969	Intron (NR_028311/Gm4371, intron 1 of 1)	15	96182800	96203470	20671	1	Gm4371	NR_028311	3309
chr15	97136088	97136287	200	*	200	97136187	5	7.39259	5.08475	3.38827	7-8-HDAC3_peak_970	Distal Intergenic	15	96994823	97055956	61134	2	Slc38a4	NM_027052	-80132
chr15	97521804	97522003	200	*	200	97521899	7	9.13618	6.25	4.65	7-8-HDAC3_peak_971	Distal Intergenic	15	97675105	97705822	30718	2	Rpap3	NM_028003	183819
chr15	98181266	98181510	245	*	245	98181321	8	10.3828	6.92308	5.59986	7-8-HDAC3_peak_972	Distal Intergenic	15	98167806	98170134	2329	1	Ccdc184	NM_177716	13460
chr15	98534013	98534235	223	*	223	98534130	10	12.1375	7.85714	7.02692	7-8-HDAC3_peak_973	Promoter (<=1kb)	15	98517658	98534269	16612	2	Kansl2	NM_001289437	34
chr15	99030261	99030465	205	*	205	99030339	13	10.8057	6.66667	5.94208	7-8-HDAC3_peak_974	Promoter (<=1kb)	15	99029891	99038105	8215	1	Tuba1c	NM_009448	370
chr15	99449678	99449877	200	*	200	99449780	7	6.61114	5	2.87511	7-8-HDAC3_peak_975	Intron (NM_001001884/Nckap5l, intron 1 of 12)	15	99422034	99457748	35715	2	Nckap5l	NM_001001884	7871
chr15	99911718	99911917	200	*	200	99911768	5	7.69209	5.17241	3.60895	7-8-HDAC3_peak_976	Distal Intergenic	15	99918348	99931658	13311	2	1700030F18Rik	NM_028180	19741
chr15	100443763	100443962	200	*	200	100443863	5	8.03261	5.26316	3.8634	7-8-HDAC3_peak_977	Distal Intergenic	15	100423193	100428150	4958	1	Gm5475	NR_040351	20570
chr15	100551664	100552085	422	*	422	100551986	6	6.94477	5.14706	3.03959	7-8-HDAC3_peak_978	Promoter (<=1kb)	15	100502748	100552008	49261	2	Tfcp2	NM_001289603	0
chr15	100615176	100615375	200	*	200	100615320	8	8.46401	6	4.16317	7-8-HDAC3_peak_979	Promoter (<=1kb)	15	100614140	100615110	971	2	C330013E15Rik	NR_045701	-66
chr15	100761772	100761980	209	*	209	100761905	10	9.58311	6.47059	5.01234	7-8-HDAC3_peak_980	Promoter (<=1kb)	15	100761747	100823971	62225	1	Slc4a8	NM_021530	25
chr15	101078887	101079086	200	*	200	101079042	6	7.47634	5.38462	3.45465	7-8-HDAC3_peak_981	Distal Intergenic	15	101050192	101054399	4208	2	Fignl2	NM_001214911	-24488
chr15	101240945	101241156	212	*	212	101241034	9	7.11464	5.10204	3.1751	7-8-HDAC3_peak_982	Distal Intergenic	15	101221191	101225186	3996	2	A330009N23Rik	NR_045328	-15759
chr15	101283814	101284223	410	*	410	101284176	9	6.50781	4.71698	2.77708	7-8-HDAC3_peak_983	Promoter (<=1kb)	15	101284301	101290934	6634	1	Atg101	NM_026566	-78
chr15	102265390	102265589	200	*	200	102265477	5	7.39259	5.08475	3.38827	7-8-HDAC3_peak_984	Distal Intergenic	15	102234938	102257522	22585	2	Rarg	NM_011244	-7868
chr15	102355245	102355488	244	*	244	102355336	10	9.84835	6.62651	5.19894	7-8-HDAC3_peak_985	Distal Intergenic	15	102338247	102350759	12513	2	Aaas	NM_153416	-4486
chr15	102405429	102406212	784	*	784	102405879	18	16.895	9.13462	11.2036	7-8-HDAC3_peak_986	Promoter (<=1kb)	15	102406316	102436404	30089	1	Sp1	NM_013672	-104
chr15	102517996	102518692	697	*	697	102518181	18	15.222	8.11966	9.67786	7-8-HDAC3_peak_987	Promoter (<=1kb)	15	102518192	102523676	5485	1	Tarbp2	NM_001253795	0
chr15	102625102	102625532	431	*	431	102625380	15	16.2781	9.52381	10.6549	7-8-HDAC3_peak_988	Promoter (<=1kb)	15	102525946	102625464	99519	2	Atf7	NM_001310070	0
chr15	103239628	103240154	527	*	527	103239692	10	8.98481	6.11111	4.52482	7-8-HDAC3_peak_989	Promoter (<=1kb)	15	103191546	103239816	48271	2	Cbx5	NM_001076789	0
chr16	3847236	3847462	227	*	227	3847336	6	7.47634	5.38462	3.45465	7-8-HDAC3_peak_990	Promoter (<=1kb)	16	3847223	3858880	11658	1	Zfp174	NM_001081217	13
chr16	4341006	4341205	200	*	200	4341171	5	6.27835	4.6875	2.61923	7-8-HDAC3_peak_991	Intron (NM_001291910/Adcy9, intron 3 of 11)	16	4284886	4420498	135613	2	Adcy9	NM_001291910	79293
chr16	4388714	4388913	200	*	200	4388834	4	6.11638	4.31034	2.47979	7-8-HDAC3_peak_992	Intron (NM_001291910/Adcy9, intron 3 of 11)	16	4284886	4420498	135613	2	Adcy9	NM_001291910	31585
chr16	4832019	4832221	203	*	203	4832106	8	10.1383	6.81818	5.42821	7-8-HDAC3_peak_993	Distal Intergenic	16	4835416	4867691	32276	1	4930562C15Rik	NM_030192	-3195
chr16	6104831	6105030	200	*	200	6104931	5	7.69209	5.17241	3.60895	7-8-HDAC3_peak_994	Intron (NM_021477/Rbfox1, intron 1 of 16)	16	5975587	5998496	22910	1	1700123O21Rik	NR_045799	129244
chr16	6523736	6523935	200	*	200	6523836	5	8.42687	5.35714	4.13306	7-8-HDAC3_peak_995	Intron (NM_021477/Rbfox1, intron 3 of 16)	16	7069835	7412480	342646	1	Rbfox1	NM_183188	-545900
chr16	6611252	6611451	200	*	200	6611352	5	8.42687	5.35714	4.13306	7-8-HDAC3_peak_996	Intron (NM_021477/Rbfox1, intron 3 of 16)	16	7069835	7412480	342646	1	Rbfox1	NM_183188	-458384
chr16	7012231	7012430	200	*	200	7012259	5	8.42687	5.35714	4.13306	7-8-HDAC3_peak_997	Intron (NM_021477/Rbfox1, intron 5 of 16)	16	7069835	7412480	342646	1	Rbfox1	NM_183188	-57405
chr16	8729766	8729965	200	*	200	8729813	7	8.90417	6.15385	4.47985	7-8-HDAC3_peak_998	Intron (NM_001003918/Usp7, intron 1 of 30)	16	8688722	8738342	49621	2	Usp7	NM_001003918	8377
chr16	8829537	8829838	302	*	302	8829731	5	4.66299	3.8961	1.50554	7-8-HDAC3_peak_999	Promoter (<=1kb)	16	8830100	8858924	28825	1	1810013L24Rik	NM_001081400	-262
chr16	9359204	9359403	200	*	200	9359304	5	8.03261	5.26316	3.8634	7-8-HDAC3_peak_1000	Distal Intergenic	16	8830100	8858924	28825	1	1810013L24Rik	NM_001081400	529104
chr16	9617896	9618097	202	*	202	9617998	8	11.9286	7.5	6.8521	7-8-HDAC3_peak_1001	Intron (NM_008170/Grin2a, intron 9 of 11)	16	9577710	9992533	414824	2	Grin2a	NM_008170	374436
chr16	10411934	10412133	200	*	200	10412063	5	7.69209	5.17241	3.60895	7-8-HDAC3_peak_1002	Promoter (<=1kb)	16	10411938	10424425	12488	1	Nubp1	NM_011955	0
chr16	10785642	10786051	410	*	410	10785732	9	7.64752	5.43478	3.60538	7-8-HDAC3_peak_1003	Promoter (<=1kb)	16	10783809	10785536	1728	2	Socs1	NM_009896	-106
chr16	10992042	10992375	334	*	334	10992180	5	5.65309	4.41176	2.13497	7-8-HDAC3_peak_1004	Promoter (<=1kb)	16	10959273	10993121	33849	2	Litaf	NM_019980	746
chr16	11175593	11175792	200	*	200	11175711	6	7.47634	5.38462	3.45465	7-8-HDAC3_peak_1005	Promoter (<=1kb)	16	11136594	11176393	39800	2	Zc3h7a	NM_145931	601
chr16	11203135	11203614	480	*	480	11203242	5	6.10598	4.61538	2.47979	7-8-HDAC3_peak_1006	Promoter (<=1kb)	16	11203383	11225796	22414	1	2610020C07Rik	NR_038156	0
chr16	11254103	11254393	291	*	291	11254212	8	8.94032	6.25	4.50799	7-8-HDAC3_peak_1007	Promoter (<=1kb)	16	11216241	11254325	38085	2	Gspt1	NM_001130008	0
chr16	11581724	11581927	204	*	204	11581826	7	10.6328	6.77966	5.7984	7-8-HDAC3_peak_1008	Intron (NM_028964/Snx29, intron 15 of 20)	16	11405648	11755473	349826	1	Snx29	NM_001290148	176076
chr16	11909149	11909405	257	*	257	11909298	7	8.29379	5.88235	4.07249	7-8-HDAC3_peak_1009	Promoter (<=1kb)	16	11803721	11909423	105703	2	Cpped1	NM_146067	18
chr16	13044981	13045180	200	*	200	13045030	7	9.65636	6.45161	5.06413	7-8-HDAC3_peak_1010	Distal Intergenic	16	13109736	13152009	42274	1	Ercc4	NM_015769	-64556
chr16	13109651	13109893	243	*	243	13109791	7	8.90417	6.15385	4.47985	7-8-HDAC3_peak_1011	Promoter (<=1kb)	16	13109736	13152009	42274	1	Ercc4	NM_015769	0
chr16	13336388	13336587	200	*	200	13336519	7	9.13618	6.25	4.65	7-8-HDAC3_peak_1012	Intron (NM_001122667/Mkl2, intron 3 of 16)	16	13358421	13417529	59109	1	Mkl2	NM_153588	-21834
chr16	13818780	13819182	403	*	403	13819142	7	6.83551	5.12821	2.95779	7-8-HDAC3_peak_1013	Promoter (<=1kb)	16	13819277	13835451	16175	1	Ntan1	NM_010946	-95
chr16	15637573	15637923	351	*	351	15637671	12	13.1033	8.22785	7.85244	7-8-HDAC3_peak_1014	Promoter (<=1kb)	16	15637866	15842239	204374	1	Prkdc	NM_011159	0
chr16	16358788	16358987	200	*	200	16358858	7	9.65636	6.45161	5.06413	7-8-HDAC3_peak_1015	Promoter (<=1kb)	16	16312228	16359031	46804	2	Dnm1l	NM_001025947	44
chr16	19805252	19805453	202	*	202	19805264	6	9.33432	6.03448	4.79374	7-8-HDAC3_peak_1016	Distal Intergenic	16	19760234	19772753	12520	1	B3gnt5	NM_054052	45018
chr16	20098073	20098272	200	*	200	20098106	5	6.46405	4.7619	2.74259	7-8-HDAC3_peak_1017	Promoter (<=1kb)	16	20097554	20127744	30191	1	Klhl24	NM_029436	519
chr16	20237393	20237812	420	*	420	20237691	8	8.31849	5.92105	4.09212	7-8-HDAC3_peak_1018	Intron (NM_198599/Map6d1, intron 1 of 2)	16	20233309	20241358	8050	2	Map6d1	NM_198599	3546
chr16	20611518	20611717	200	*	200	20611589	4	4.80175	3.84615	1.62071	7-8-HDAC3_peak_1019	Promoter (<=1kb)	16	20611601	20618869	7269	1	Ece2	NM_025462	0
chr16	20745168	20745369	202	*	202	20745215	6	8.98384	5.9322	4.52482	7-8-HDAC3_peak_1020	Distal Intergenic	16	20724454	20734511	10058	2	Thpo	NM_009379	-10657
chr16	22857709	22857908	200	*	200	22857882	6	7.89624	5.55556	3.78504	7-8-HDAC3_peak_1021	Promoter (<=1kb)	16	22857845	22872465	14621	1	Dnajb11	NM_001190804	0
chr16	22881754	22881953	200	*	200	22881797	6	7.11097	5.22388	3.1751	7-8-HDAC3_peak_1022	Intron (NR_110508/Gm30505, intron 3 of 3)	16	22892015	22899451	7437	1	Ahsg	NM_001276449	-10062
chr16	22928650	22928936	287	*	287	22928765	5	7.69209	5.17241	3.60895	7-8-HDAC3_peak_1023	Intron (NM_001083905/Fetub, intron 1 of 7)	16	22920222	22939768	19547	1	Fetub	NM_021564	8428
chr16	23727256	23727455	200	*	200	23727326	5	8.03261	5.26316	3.8634	7-8-HDAC3_peak_1024	Distal Intergenic	16	23609919	23614222	4304	1	Rtp4	NM_023386	117337
chr16	24041998	24042197	200	*	200	24042098	5	8.03261	5.26316	3.8634	7-8-HDAC3_peak_1025	Distal Intergenic	16	23965052	23988612	23561	2	Bcl6	NM_009744	-53386
chr16	24053111	24053310	200	*	200	24053211	5	7.69209	5.17241	3.60895	7-8-HDAC3_peak_1026	Distal Intergenic	16	23965052	23988612	23561	2	Bcl6	NM_009744	-64499
chr16	24516990	24517526	537	*	537	24517164	7	6.02366	4.65116	2.43202	7-8-HDAC3_peak_1027	Intron (NM_178665/Lpp, intron 3 of 12)	16	24529314	24534472	5159	1	Morf4l1-ps1	NR_038091	-11788
chr16	25059093	25059709	617	*	617	25059170	13	11.5769	7.14286	6.57105	7-8-HDAC3_peak_1028	Promoter (<=1kb)	16	25059639	25069058	9420	1	A230028O05Rik	NR_040374	0
chr16	25587192	25587474	283	*	283	25587215	5	6.10598	4.61538	2.47979	7-8-HDAC3_peak_1029	Distal Intergenic	16	25683765	25877143	193379	1	Trp63	NM_001127261	-96291
chr16	26036212	26036411	200	*	200	26036312	5	7.69209	5.17241	3.60895	7-8-HDAC3_peak_1030	Intron (NM_173379/P3h2, intron 1 of 14)	16	25960323	26105784	145462	2	P3h2	NM_173379	69373
chr16	29579284	29579483	200	*	200	29579423	4	6.72664	4.46429	2.92007	7-8-HDAC3_peak_1031	Promoter (<=1kb)	16	29579334	29654602	75269	1	Opa1	NM_001199177	0
chr16	30587618	30587817	200	*	200	30587753	6	7.28771	5.30303	3.31574	7-8-HDAC3_peak_1032	Promoter (<=1kb)	16	30561369	30587589	26221	2	Lsg1	NM_178069	-29
chr16	31200215	31200414	200	*	200	31200229	5	6.27835	4.6875	2.61923	7-8-HDAC3_peak_1033	Promoter (<=1kb)	16	31092413	31201238	108826	2	Acap2	NM_030138	824
chr16	31371757	31371956	200	*	200	31371784	4	6.72664	4.46429	2.92007	7-8-HDAC3_peak_1034	Distal Intergenic	16	31422297	31458901	36605	1	Bdh1	NM_175177	-50341
chr16	32002928	32003127	200	*	200	32003034	4	6.39912	4.38596	2.69395	7-8-HDAC3_peak_1035	Promoter (<=1kb)	16	31959670	32003287	43618	2	Senp5	NM_177103	160
chr16	32419851	32420206	356	*	356	32420021	4	4.94438	3.90625	1.70809	7-8-HDAC3_peak_1036	Promoter (<=1kb)	16	32419702	32428892	9191	1	Tctex1d2	NM_025329	149
chr16	32979160	32979361	202	*	202	32979261	6	8.98384	5.9322	4.52482	7-8-HDAC3_peak_1037	Intron (NM_001081255/Lrch3, intron 8 of 20)	16	32914100	33016029	101930	1	Lrch3	NM_001081255	65060
chr16	33560496	33561061	566	*	566	33560639	13	12.6209	7.77778	7.42617	7-8-HDAC3_peak_1038	Intron (NM_134251/Slc12a8, intron 4 of 12)	16	33518595	33664135	145541	1	Slc12a8	NM_001083902	41901
chr16	33581949	33582189	241	*	241	33582053	9	6.43876	4.6729	2.72966	7-8-HDAC3_peak_1039	Intron (NM_134251/Slc12a8, intron 4 of 12)	16	33518595	33664135	145541	1	Slc12a8	NM_001083902	63354
chr16	33594280	33594821	542	*	542	33594352	12	8.31418	5.32787	4.09212	7-8-HDAC3_peak_1040	Intron (NM_134251/Slc12a8, intron 5 of 12)	16	33518595	33664135	145541	1	Slc12a8	NM_001083902	75685
chr16	33659886	33660410	525	*	525	33660233	9	9.76709	6.66667	5.1251	7-8-HDAC3_peak_1041	Intron (NM_134251/Slc12a8, intron 12 of 12)	16	33684466	33768195	83730	1	Heg1	NM_175256	-24056
chr16	33676563	33676846	284	*	284	33676717	14	10.0841	6	5.39509	7-8-HDAC3_peak_1042	Distal Intergenic	16	33684466	33768195	83730	1	Heg1	NM_175256	-7620
chr16	33849409	33849663	255	*	255	33849563	9	11.9069	7.69231	6.84957	7-8-HDAC3_peak_1043	Intron (NM_001145884/Itgb5, intron 2 of 14)	16	33829665	33949338	119674	1	Itgb5	NM_010580	19744
chr16	34700390	34700589	200	*	200	34700407	5	8.03261	5.26316	3.8634	7-8-HDAC3_peak_1044	Intron (NM_172824/Ccdc14, intron 5 of 12)	16	34690616	34725194	34579	1	Ccdc14	NM_172824	9774
chr16	34997401	34997600	200	*	200	34997438	7	6.83551	5.12821	2.95779	7-8-HDAC3_peak_1045	Intron (NM_139300/Mylk, intron 31 of 31)	16	35022421	35109175	86755	1	Hacd2	NM_023587	-24821
chr16	37653737	37654345	609	*	609	37654159	9	9.60462	6.57895	5.02614	7-8-HDAC3_peak_1046	Promoter (<=1kb)	16	37647602	37654368	6767	2	Ndufb4	NM_026610	23
chr16	37814575	37814774	200	*	200	37814655	7	9.13618	6.25	4.65	7-8-HDAC3_peak_1047	Intron (NM_008047/Fstl1, intron 2 of 10)	16	37777055	37836516	59462	1	Fstl1	NM_008047	37520
chr16	38088996	38089402	407	*	407	38089157	14	11.8333	7.07547	6.78256	7-8-HDAC3_peak_1048	Promoter (<=1kb)	16	38085064	38089260	4197	2	BC031361	NR_033221	0
chr16	38452837	38453135	299	*	299	38453032	5	6.27835	4.6875	2.61923	7-8-HDAC3_peak_1049	Promoter (<=1kb)	16	38445399	38452689	7291	2	Adprh	NM_007414	-148
chr16	38522781	38523006	226	*	226	38522893	8	9.69352	6.61765	5.09745	7-8-HDAC3_peak_1050	Promoter (<=1kb)	16	38497843	38522663	24821	2	Timmdc1	NM_024273	-118
chr16	38743020	38743221	202	*	202	38743029	7	8.90417	6.15385	4.47985	7-8-HDAC3_peak_1051	Promoter (<=1kb)	16	38742259	38769054	26796	1	B4galt4	NM_019804	761
chr16	39253486	39253685	200	*	200	39253586	5	6.46405	4.7619	2.74259	7-8-HDAC3_peak_1052	Distal Intergenic	16	38902345	39027157	124813	1	Igsf11	NM_170599	351141
chr16	41276879	41277078	200	*	200	41276979	5	8.03261	5.26316	3.8634	7-8-HDAC3_peak_1053	Distal Intergenic	16	41533342	42146213	612872	1	Lsamp	NM_175548	-256264
chr16	41465204	41465403	200	*	200	41465304	5	8.03261	5.26316	3.8634	7-8-HDAC3_peak_1054	Distal Intergenic	16	41533342	42146213	612872	1	Lsamp	NM_175548	-67939
chr16	42357774	42357973	200	*	200	42357874	5	8.03261	5.26316	3.8634	7-8-HDAC3_peak_1055	Distal Intergenic	16	42248561	42340651	92091	2	Gap43	NM_008083	-17123
chr16	42874933	42875810	878	*	878	42875701	23	17.4005	8	11.6793	7-8-HDAC3_peak_1056	Promoter (<=1kb)	16	42725702	42875587	149886	2	4932412D23Rik	NR_040521	0
chr16	43364015	43364320	306	*	306	43364130	7	7.48057	5.47945	3.45465	7-8-HDAC3_peak_1057	Intron (NM_001285805/Zbtb20, intron 4 of 10)	16	43410518	43420196	9679	2	Gm15713	NR_046026	55876
chr16	43889884	43890125	242	*	242	43889987	13	15.3573	9.33333	9.78735	7-8-HDAC3_peak_1058	Promoter (<=1kb)	16	43889902	43964314	74413	1	2610015P09Rik	NM_027801	0
chr16	44509373	44509725	353	*	353	44509551	6	5.78009	4.54545	2.24973	7-8-HDAC3_peak_1059	Intron (NM_172506/Boc, intron 3 of 18)	16	44558046	44558129	84	2	Mir3081	NR_037242	48404
chr16	44768172	44768371	200	*	200	44768236	4	5.86782	4.23729	2.30221	7-8-HDAC3_peak_1060	Promoter (2-3kb)	16	44765736	44794977	29242	1	Cd200r1	NM_021325	2436
chr16	46497394	46497761	368	*	368	46497444	6	7.28771	5.30303	3.31574	7-8-HDAC3_peak_1061	Promoter (<=1kb)	16	46447161	46496967	49807	2	Pvrl3	NM_021495	-427
chr16	47852374	47852800	427	*	427	47852473	4	6.39912	4.38596	2.69395	7-8-HDAC3_peak_1062	Distal Intergenic	16	48283735	48294292	10558	1	Dppa4	NM_001018002	-430935
chr16	49698941	49699259	319	*	319	49699091	5	7.39259	5.08475	3.38827	7-8-HDAC3_peak_1063	Promoter (<=1kb)	16	49699294	49765126	65833	1	Ift57	NM_028680	-35
chr16	49855148	49855347	200	*	200	49855321	8	7.02491	5.17241	3.11195	7-8-HDAC3_peak_1064	Promoter (<=1kb)	16	49855654	49911683	56030	1	Cd47	NM_010581	-307
chr16	50010665	50011032	368	*	368	50011001	4	6.11638	4.31034	2.47979	7-8-HDAC3_peak_1065	Distal Intergenic	16	49980460	49997475	17016	1	Gm6936	NR_045001	30205
chr16	52031154	52031852	699	*	699	52031396	11	9.69844	6.38298	5.09745	7-8-HDAC3_peak_1066	Promoter (<=1kb)	16	52031549	52208046	176498	1	Cblb	NM_001033238	0
chr16	58280781	58280980	200	*	200	58280881	5	8.42687	5.35714	4.13306	7-8-HDAC3_peak_1067	Distal Intergenic	16	58408535	58469745	61211	1	Dcbld2	NM_028523	-127555
chr16	58408221	58408504	284	*	284	58408357	5	6.46405	4.7619	2.74259	7-8-HDAC3_peak_1068	Promoter (<=1kb)	16	58408535	58469745	61211	1	Dcbld2	NM_028523	-31
chr16	60052309	60052508	200	*	200	60052409	5	8.42687	5.35714	4.13306	7-8-HDAC3_peak_1069	Intron (NM_007938/Epha6, intron 6 of 17)	16	59613321	59639339	26019	2	Arl6	NM_019665	-412970
chr16	60700511	60700710	200	*	200	60700611	5	8.03261	5.26316	3.8634	7-8-HDAC3_peak_1070	Distal Intergenic	16	59653483	60605531	952049	2	Epha6	NM_007938	-94980
chr16	64699031	64699232	202	*	202	64699101	6	9.33432	6.03448	4.79374	7-8-HDAC3_peak_1071	Distal Intergenic	16	64766105	64770939	4835	2	4930453N24Rik	NM_026273	71707
chr16	64851729	64851949	221	*	221	64851830	11	13.6158	8.57143	8.26752	7-8-HDAC3_peak_1072	Promoter (<=1kb)	16	64852085	64859491	7407	1	Cggbp1	NM_178647	-136
chr16	64873706	64873905	200	*	200	64873839	6	7.28771	5.30303	3.31574	7-8-HDAC3_peak_1073	Distal Intergenic	16	64852085	64859491	7407	1	Cggbp1	NM_178647	21621
chr16	66949139	66949338	200	*	200	66949270	5	8.42687	5.35714	4.13306	7-8-HDAC3_peak_1074	Intron (NM_001145977/Cadm2, intron 1 of 8)	16	66657118	66664626	7509	1	1700010K23Rik	NR_040512	292021
chr16	69164963	69165162	200	*	200	69165063	5	8.50321	5.37405	4.16317	7-8-HDAC3_peak_1075	Distal Intergenic	16	69796141	69800381	4241	2	4930428D20Rik	NR_130991	635219
chr16	69432231	69432430	200	*	200	69432237	5	8.03261	5.26316	3.8634	7-8-HDAC3_peak_1076	Distal Intergenic	16	69796141	69800381	4241	2	4930428D20Rik	NR_130991	367951
chr16	70313518	70313863	346	*	346	70313625	4	4.80175	3.84615	1.62071	7-8-HDAC3_peak_1077	Promoter (<=1kb)	16	70313949	70569720	255772	1	Gbe1	NM_028803	-86
chr16	71614866	71615071	206	*	206	71614886	10	14.922	9.01639	9.4141	7-8-HDAC3_peak_1078	Distal Intergenic	16	71249904	71267176	17273	1	4930567J20Rik	NR_040576	364962
chr16	76373213	76373640	428	*	428	76373325	9	8.15876	5.74713	3.95563	7-8-HDAC3_peak_1079	Promoter (<=1kb)	16	76290862	76373049	82188	2	Nrip1	NM_173440	-164
chr16	84834673	84834872	200	*	200	84834698	7	7.07764	5.26316	3.15804	7-8-HDAC3_peak_1080	Promoter (<=1kb)	16	84827871	84834998	7128	2	Atp5j	NM_001302216	126
chr16	87268157	87268466	310	*	310	87268237	7	5.76852	4.49438	2.24185	7-8-HDAC3_peak_1081	Distal Intergenic	16	87354185	87368649	14465	1	N6amt1	NM_001159331	-85719
chr16	87354201	87354477	277	*	277	87354350	11	13.1351	8.33333	7.87612	7-8-HDAC3_peak_1082	Promoter (<=1kb)	16	87354185	87368649	14465	1	N6amt1	NM_026366	16
chr16	90736760	90737045	286	*	286	90736857	11	7.41979	4.95868	3.41528	7-8-HDAC3_peak_1083	Promoter (1-2kb)	16	90738324	90749776	11453	1	Mrap	NM_029844	-1279
chr16	91406669	91406949	281	*	281	91406861	7	6.83551	5.12821	2.95779	7-8-HDAC3_peak_1084	Promoter (<=1kb)	16	91406235	91425834	19600	1	Il10rb	NM_008349	434
chr16	91416898	91417112	215	*	215	91416955	8	7.22659	5.29412	3.26593	7-8-HDAC3_peak_1085	Intron (NM_008349/Il10rb, intron 4 of 6)	16	91406235	91425834	19600	1	Il10rb	NM_008349	10663
chr16	91647058	91647257	200	*	200	91647152	9	8.88004	6.17284	4.46504	7-8-HDAC3_peak_1086	Promoter (<=1kb)	16	91621397	91646972	25576	2	Gart	NM_010256	-86
chr16	91647512	91647734	223	*	223	91647615	8	7.79026	5.625	3.69566	7-8-HDAC3_peak_1087	Promoter (<=1kb)	16	91647824	91663318	15495	1	Son	NM_019973	-90
chr16	91728859	91729290	432	*	432	91729034	16	13.6963	7.72727	8.32783	7-8-HDAC3_peak_1088	Promoter (<=1kb)	16	91689322	91728802	39481	2	Cryzl1	NM_133679	-57
chr16	92103982	92104224	243	*	243	92104146	7	6.02366	4.65116	2.43202	7-8-HDAC3_peak_1089	Intron (NM_080456/Mrps6, intron 2 of 2)	16	92058336	92112227	53892	1	Mrps6	NM_080456	45646
chr16	92345595	92345939	345	*	345	92345766	10	10.2799	6.875	5.51692	7-8-HDAC3_peak_1090	Distal Intergenic	16	92346001	92359468	13468	2	Kcne1	NM_008424	13529
chr16	93220393	93220599	207	*	207	93220497	9	8.05079	5.68182	3.87458	7-8-HDAC3_peak_1091	Distal Intergenic	16	93343724	93353189	9466	2	1810053B23Rik	NR_040486	132590
chr16	93603786	93604087	302	*	302	93603959	7	8.68763	6.06061	4.29814	7-8-HDAC3_peak_1092	Promoter (<=1kb)	16	93583461	93603815	20355	2	Setd4	NM_145482	0
chr16	93789137	93789336	200	*	200	93789265	5	8.03261	5.26316	3.8634	7-8-HDAC3_peak_1093	Intron (NM_027293/Dopey2, intron 26 of 36)	16	93832121	93876073	43953	1	Morc3	NM_001045529	-42785
chr16	94526618	94526874	257	*	257	94526729	8	7.915	5.6962	3.79855	7-8-HDAC3_peak_1094	Promoter (<=1kb)	16	94497724	94526629	28906	2	Dscr3	NM_007834	0
chr16	94872484	94872683	200	*	200	94872583	5	8.42687	5.35714	4.13306	7-8-HDAC3_peak_1095	Intron (NM_001025584/Kcnj6, intron 2 of 4)	16	94822532	94856690	34159	2	Kcnj6	NM_001025590	-15794
chr16	95702020	95702364	345	*	345	95702114	7	7.07764	5.26316	3.15804	7-8-HDAC3_peak_1096	Promoter (<=1kb)	16	95702407	95721049	18643	1	Ets2	NM_011809	-43
chr16	98107470	98107716	247	*	247	98107594	19	26.5103	14.2857	20.4984	7-8-HDAC3_peak_1097	Distal Intergenic	16	98062512	98082439	19928	2	A630089N07Rik	NR_015491	-25031
chr17	3326529	3326761	233	*	233	3326685	6	8.98384	5.9322	4.52482	7-8-HDAC3_peak_1098	Promoter (<=1kb)	17	3326573	3519397	192825	1	Tiam2	NM_001122998	0
chr17	3557531	3557917	387	*	387	3557645	6	7.28771	5.30303	3.31574	7-8-HDAC3_peak_1099	Promoter (<=1kb)	17	3557824	3559863	2040	1	1700102H20Rik	NR_045302	0
chr17	3702540	3702884	345	*	345	3702712	8	11.2316	7.25806	6.28727	7-8-HDAC3_peak_1100	Distal Intergenic	17	3635240	3696261	61022	2	Nox3	NM_198958	-6279
chr17	5189627	5190236	610	*	610	5190075	17	16.3669	9.09091	10.7305	7-8-HDAC3_peak_1101	Intron (NM_001085355/Arid1b, intron 4 of 19)	17	4995074	5347656	352583	1	Arid1b	NM_001085355	194553
chr17	6424722	6424951	230	*	230	6424801	6	8.132	5.64516	3.93254	7-8-HDAC3_peak_1102	Distal Intergenic	17	6430112	6436295	6184	1	Dynlt1b	NM_009342	-5161
chr17	6596261	6596474	214	*	214	6596320	7	7.62733	5.55556	3.58725	7-8-HDAC3_peak_1103	Distal Intergenic	17	6601671	6607899	6229	1	Dynlt1f	NM_001166627	-5197
chr17	6661142	6661341	200	*	200	6661229	5	6.10598	4.61538	2.47979	7-8-HDAC3_peak_1104	Distal Intergenic	17	6648939	6655939	7001	2	Dynlt1f	NM_001166627_1	-5203
chr17	6827935	6828227	293	*	293	6828124	8	9.69352	6.61765	5.09745	7-8-HDAC3_peak_1105	Distal Intergenic	17	6738131	6782780	44650	2	Ezr	NM_009510	-45155
chr17	6961336	6961540	205	*	205	6961424	8	10.6446	7.03125	5.80366	7-8-HDAC3_peak_1106	Promoter (<=1kb)	17	6954965	6961156	6192	2	Tagap1	NM_147155	-180
chr17	6978590	6978789	200	*	200	6978716	7	7.62733	5.55556	3.58725	7-8-HDAC3_peak_1107	Promoter (<=1kb)	17	6978860	6998193	19334	1	Rnaset2b	NM_026611_1	-71
chr17	8147910	8148109	200	*	200	8147937	6	6.78796	5.07246	2.92007	7-8-HDAC3_peak_1108	Promoter (<=1kb)	17	8128591	8147832	19242	2	Rnaset2b	NM_026611	-78
chr17	8391560	8391759	200	*	200	8391567	5	7.39259	5.08475	3.38827	7-8-HDAC3_peak_1109	Promoter (2-3kb)	17	8379045	8389468	10424	2	Gm16702	NR_045795	-2092
chr17	8662007	8662208	202	*	202	8662108	6	9.33432	6.03448	4.79374	7-8-HDAC3_peak_1110	Intron (NM_001290707/Pde10a, intron 1 of 22)	17	8526801	8986648	459848	1	Pde10a	NM_001290707	135206
chr17	10375207	10375406	200	*	200	10375307	5	7.69209	5.17241	3.60895	7-8-HDAC3_peak_1111	Distal Intergenic	17	10324602	10329312	4711	1	1700110C19Rik	NR_045461	50605
chr17	10629794	10629993	200	*	200	10629894	5	7.39259	5.08475	3.38827	7-8-HDAC3_peak_1112	Intron (NM_027032/Pacrg, intron 2 of 4)	17	10456216	10493057	36842	1	A230009B12Rik	NR_077237	173578
chr17	11328322	11328555	234	*	234	11328401	6	8.38894	5.7377	4.13306	7-8-HDAC3_peak_1113	Intron (NM_016694/Park2, intron 4 of 11)	17	10840384	12063360	1222977	1	Park2	NM_016694	487938
chr17	12318881	12319083	203	*	203	12318986	10	12.1375	7.85714	7.02692	7-8-HDAC3_peak_1114	Promoter (<=1kb)	17	12318853	12327250	8398	1	4732491K20Rik	NR_045290	28
chr17	15704645	15704844	200	*	200	15704744	5	7.69209	5.17241	3.60895	7-8-HDAC3_peak_1115	Promoter (<=1kb)	17	15704967	15772612	67646	1	Chd1	NM_007690	-123
chr17	15919076	15919275	200	*	200	15919176	5	7.69209	5.17241	3.60895	7-8-HDAC3_peak_1116	Distal Intergenic	17	15806253	15826586	20334	2	Rgmb	NM_178615	-92490
chr17	17624737	17625363	627	*	627	17625230	13	9.95686	6.14035	5.27965	7-8-HDAC3_peak_1117	Promoter (<=1kb)	17	17527723	17624489	96767	2	Lnpep	NM_172827	-248
chr17	17837952	17838188	237	*	237	17838108	7	7.62733	5.55556	3.58725	7-8-HDAC3_peak_1118	Exon (NM_001162909/Spaca6, exon 7 of 9)	17	17830975	17839071	8097	1	Spaca6	NM_001162909	6977
chr17	18674195	18674396	202	*	202	18674292	6	10.1937	6.25	5.45455	7-8-HDAC3_peak_1119	Distal Intergenic	17	18581727	18598157	16431	1	Vmn2r96	NM_001104547	92468
chr17	21650630	21650854	225	*	225	21650699	10	9.33348	6.32184	4.79374	7-8-HDAC3_peak_1120	Promoter (<=1kb)	17	21650611	21664966	14356	1	3110052M02Rik	NM_001166497	19
chr17	23598916	23599130	215	*	215	23598977	7	8.68763	6.06061	4.29814	7-8-HDAC3_peak_1121	Promoter (<=1kb)	17	23575852	23599487	23636	2	Zfp13	NM_011747	357
chr17	23924601	23924800	200	*	200	23924704	7	7.62733	5.55556	3.58725	7-8-HDAC3_peak_1122	Distal Intergenic	17	23917458	23919441	1984	1	Dcpp3	NM_001077633	7143
chr17	23993484	23993683	200	*	200	23993502	9	10.2987	6.94444	5.52781	7-8-HDAC3_peak_1123	3' UTR	17	23993534	23998100	4567	2	Prss22	NM_133731	4417
chr17	24220491	24220784	294	*	294	24220585	4	4.54433	3.73134	1.42755	7-8-HDAC3_peak_1124	Promoter (<=1kb)	17	24215056	24220769	5714	2	1600002H07Rik	NM_028056	0
chr17	24850115	24850402	288	*	288	24850279	10	11.1112	7.33333	6.18648	7-8-HDAC3_peak_1125	Promoter (<=1kb)	17	24848896	24850302	1407	2	Fahd1	NM_023480	0
chr17	25016136	25016335	200	*	200	25016203	6	5.4824	4.375	2.01101	7-8-HDAC3_peak_1126	Promoter (<=1kb)	17	25016086	25099497	83412	1	Ift140	NM_134126	50
chr17	25189323	25189522	200	*	200	25189362	7	8.68763	6.06061	4.29814	7-8-HDAC3_peak_1127	Promoter (<=1kb)	17	25188914	25234443	45530	1	Unkl	NM_001290736	409
chr17	25273609	25273853	245	*	245	25273803	10	8.98481	6.11111	4.52482	7-8-HDAC3_peak_1128	Promoter (<=1kb)	17	25260511	25273914	13404	2	Ube2i	NM_001177609	61
chr17	25698037	25698236	200	*	200	25698213	5	8.50321	5.37405	4.16317	7-8-HDAC3_peak_1129	Distal Intergenic	17	25717172	25719102	1931	1	Gng13	NM_022422	-18936
chr17	25785284	25785483	200	*	200	25785369	7	7.48057	5.47945	3.45465	7-8-HDAC3_peak_1130	Promoter (<=1kb)	17	25782787	25785338	2552	2	Haghl	NM_026897	0
chr17	25833023	25833534	512	*	512	25833261	18	15.9468	8.55856	10.3367	7-8-HDAC3_peak_1131	Promoter (<=1kb)	17	25830636	25833361	2726	2	Stub1	NM_019719	0
chr17	25919893	25920520	628	*	628	25920086	17	16.0706	8.91089	10.4558	7-8-HDAC3_peak_1132	Promoter (<=1kb)	17	25882114	25919714	37601	2	Rab40c	NM_139154	-179
chr17	25985861	25986060	200	*	200	25985872	6	6.94477	5.14706	3.03959	7-8-HDAC3_peak_1133	Distal Intergenic	17	25959556	25965505	5950	2	Capn15	NM_015830	-20356
chr17	26138377	26138576	200	*	200	26138524	7	7.94311	5.71429	3.82036	7-8-HDAC3_peak_1134	Promoter (<=1kb)	17	26138686	26195811	57126	1	Axin1	NM_001159598	-110
chr17	26244025	26244227	203	*	203	26244090	8	8.77436	6.16438	4.3676	7-8-HDAC3_peak_1135	Promoter (<=1kb)	17	26212692	26244242	31551	2	Itfg3	NM_001206335	15
chr17	26716094	26716334	241	*	241	26716175	10	9.84835	6.62651	5.19894	7-8-HDAC3_peak_1136	Promoter (<=1kb)	17	26715650	26776626	60977	1	Crebrf	NM_029870	444
chr17	27231268	27231467	200	*	200	27231368	5	7.39259	5.08475	3.38827	7-8-HDAC3_peak_1137	Distal Intergenic	17	27235075	27248066	12992	2	9630028I04Rik	NR_131118	16599
chr17	27562454	27562653	200	*	200	27562472	7	5.38764	4.25532	1.94575	7-8-HDAC3_peak_1138	3' UTR	17	27563769	27565727	1959	2	AI413582	NM_001002895	3074
chr17	27875328	27875527	200	*	200	27875391	6	7.28771	5.30303	3.31574	7-8-HDAC3_peak_1139	Intron (NM_001080769/Uhrf1bp1, intron 1 of 20)	17	27856507	27900040	43534	1	Uhrf1bp1	NM_001080769	18821
chr17	28515875	28516210	336	*	336	28515971	11	4.79975	3.37079	1.62071	7-8-HDAC3_peak_1140	Distal Intergenic	17	28530861	28538975	8115	1	Armc12	NM_026290	-14651
chr17	28780939	28781320	382	*	382	28781018	7	6.61114	5	2.87511	7-8-HDAC3_peak_1141	Distal Intergenic	17	28769317	28778704	9388	1	Mapk13	NM_011950	11622
chr17	29094925	29095124	200	*	200	29094972	8	6.74347	5	2.92007	7-8-HDAC3_peak_1142	Promoter (1-2kb)	17	29093772	29100722	6951	1	Cdkn1a	NM_007669	1153
chr17	30004400	30004659	260	*	260	30004599	12	12.0898	7.64706	6.98929	7-8-HDAC3_peak_1143	Promoter (<=1kb)	17	30005087	30210020	204934	1	Zfand3	NM_148926	-428
chr17	30612330	30612594	265	*	265	30612468	8	9.48998	6.52174	4.92518	7-8-HDAC3_peak_1144	Promoter (<=1kb)	17	30592862	30612659	19798	2	Glo1	NM_001113560	65
chr17	31564322	31564536	215	*	215	31564345	7	7.48057	5.47945	3.45465	7-8-HDAC3_peak_1145	Promoter (<=1kb)	17	31564773	31607693	42921	1	Pknox1	NM_016670	-237
chr17	31604488	31604687	200	*	200	31604583	5	7.39259	5.08475	3.38827	7-8-HDAC3_peak_1146	Intron (NM_016670/Pknox1, intron 10 of 10)	17	31612623	31637205	24583	2	Cbs	NM_001271353	32518
chr17	31621444	31621643	200	*	200	31621549	4	5.86782	4.23729	2.30221	7-8-HDAC3_peak_1147	Exon (NM_001271353/Cbs, exon 9 of 16)	17	31612623	31637205	24583	2	Cbs	NM_001271353	15562
chr17	31694436	31694637	202	*	202	31694463	9	10.1135	6.84932	5.41472	7-8-HDAC3_peak_1148	Distal Intergenic	17	31677931	31681730	3800	1	Cryaa	NM_013501	16505
chr17	32320629	32320972	344	*	344	32320812	10	7.99793	5.5	3.8634	7-8-HDAC3_peak_1149	Promoter (<=1kb)	17	32303672	32321238	17567	2	Akap8	NM_019774	266
chr17	32891474	32891673	200	*	200	32891507	5	7.39259	5.08475	3.38827	7-8-HDAC3_peak_1150	Promoter (<=1kb)	17	32879221	32891603	12383	2	Zfp870	NM_207245	0
chr17	33504663	33504866	204	*	204	33504856	9	8.3844	5.88235	4.13306	7-8-HDAC3_peak_1151	Distal Intergenic	17	33524196	33553782	29587	1	Adamts10	NM_172619	-19330
chr17	34210749	34210948	200	*	200	34210791	8	7.915	5.6962	3.79855	7-8-HDAC3_peak_1152	Intron (NM_011530/Tap2, intron 5 of 11)	17	34204479	34216321	11843	1	Tap2	NM_011530	6270
chr17	34603631	34604467	837	*	837	34603910	17	13.2526	7.2	7.95798	7-8-HDAC3_peak_1153	Promoter (<=1kb)	17	34601099	34603561	2463	2	Rnf5	NM_019403	-70
chr17	34681466	34681721	256	*	256	34681609	7	4.58742	3.73832	1.46542	7-8-HDAC3_peak_1154	Intron (NM_031176/Tnxb, intron 5 of 32)	17	34670535	34719815	49281	1	Tnxb	NM_031176	10931
chr17	34931701	34931979	279	*	279	34931813	6	5.78009	4.54545	2.24973	7-8-HDAC3_peak_1155	Promoter (<=1kb)	17	34931253	34937297	6045	1	Neu1	NM_010893	448
chr17	35121892	35122107	216	*	216	35122007	9	7.74433	5.49451	3.65803	7-8-HDAC3_peak_1156	Promoter (<=1kb)	17	35116195	35122053	5859	2	Csnk2b	NM_001303446	0
chr17	35165017	35165407	391	*	391	35165066	8	6.48406	4.83871	2.76172	7-8-HDAC3_peak_1157	Promoter (<=1kb)	17	35149086	35164877	15792	2	Prrc2a	NM_020027	-140
chr17	35236296	35236519	224	*	224	35236417	14	11.9425	7.14286	6.85754	7-8-HDAC3_peak_1158	Promoter (<=1kb)	17	35236596	35238768	2173	1	Atp6v1g2	NM_023179	-77
chr17	35569307	35569506	200	*	200	35569357	4	6.11638	4.31034	2.47979	7-8-HDAC3_peak_1159	Promoter (1-2kb)	17	35567485	35568945	1461	1	2300002M23Rik	NM_175148	1822
chr17	35667124	35667323	200	*	200	35667242	6	6.78796	5.07246	2.92007	7-8-HDAC3_peak_1160	Promoter (<=1kb)	17	35655635	35667592	11958	2	Vars2	NM_175137	269
chr17	35916476	35916961	486	*	486	35916618	11	8.89162	5.88235	4.47577	7-8-HDAC3_peak_1161	Promoter (<=1kb)	17	35910385	35916369	5985	2	Mrps18b	NM_025878	-107
chr17	39844530	39844888	359	*	359	39844605	17	5.55367	3.125	2.07155	7-8-HDAC3_peak_1162	Promoter (1-2kb)	17	39842997	39848829	5833	1	Rn45s	NR_046233	1533
chr17	40934714	40934913	200	*	200	40934757	6	7.89624	5.55556	3.78504	7-8-HDAC3_peak_1163	Promoter (<=1kb)	17	40934685	40961989	27305	1	Mut	NM_008650	29
chr17	43722372	43722573	202	*	202	43722509	6	9.33432	6.03448	4.79374	7-8-HDAC3_peak_1164	Intron (NM_001285947/Cyp39a1, intron 6 of 10)	17	43667372	43751431	84060	1	Cyp39a1	NM_018887	55000
chr17	44814750	44814949	200	*	200	44814926	9	9.76709	6.66667	5.1251	7-8-HDAC3_peak_1165	Promoter (<=1kb)	17	44603989	44814797	210809	2	Runx2	NR_073392	0
chr17	46698316	46698808	493	*	493	46698439	7	6.11388	4.70588	2.47979	7-8-HDAC3_peak_1166	Intron (NM_009358/Ppp2r5d, intron 2 of 14)	17	46682991	46705002	22012	2	Ppp2r5d	NM_009358	6194
chr17	47283086	47283517	432	*	432	47283420	5	6.66521	4.83871	2.91066	7-8-HDAC3_peak_1167	Intron (NM_001097623/Trerf1, intron 4 of 19)	17	47230230	47359458	129229	1	Trerf1	NM_172622	52856
chr17	47592304	47592534	231	*	231	47592419	10	10.5936	7.05128	5.77691	7-8-HDAC3_peak_1168	Promoter (<=1kb)	17	47593467	47599688	6222	1	Ccnd3	NM_007632	-933
chr17	47748850	47749290	441	*	441	47748932	7	7.94311	5.71429	3.82036	7-8-HDAC3_peak_1169	Intron (NM_001161722/Tfeb, intron 1 of 8)	17	47737931	47792416	54486	1	Tfeb	NM_001161723	10919
chr17	48409857	48410207	351	*	351	48410044	12	12.4059	7.83133	7.24261	7-8-HDAC3_peak_1170	Promoter (<=1kb)	17	48410000	48417270	7271	1	Oard1	NM_001289490	0
chr17	53751564	53751763	200	*	200	53751654	3	4.84423	3.50877	1.62938	7-8-HDAC3_peak_1171	Distal Intergenic	17	53716509	53733843	17335	1	4932415M13Rik	NR_073205	35055
chr17	55878707	55878906	200	*	200	55878769	7	9.13618	6.25	4.65	7-8-HDAC3_peak_1172	Promoter (<=1kb)	17	55864892	55878953	14062	2	Zfp119a	NM_144546	47
chr17	55891933	55892358	426	*	426	55892179	8	9.90914	6.71642	5.25166	7-8-HDAC3_peak_1173	Promoter (<=1kb)	17	55892093	55898930	6838	1	Zfp959	NM_145490	0
chr17	55931999	55932203	205	*	205	55932086	6	9.73268	6.14035	5.09745	7-8-HDAC3_peak_1174	Distal Intergenic	17	55938373	55945259	6887	2	Zfp119b	NM_146249	13056
chr17	56079032	56079572	541	*	541	56079271	10	7.66189	5.28846	3.60895	7-8-HDAC3_peak_1175	Promoter (<=1kb)	17	56079631	56100604	20974	1	Hdgfrp2	NM_001304784	-59
chr17	56256405	56256780	376	*	376	56256600	10	9.33348	6.32184	4.79374	7-8-HDAC3_peak_1176	Promoter (<=1kb)	17	56256793	56263608	6816	1	Fem1a	NM_010192	-13
chr17	56325738	56325939	202	*	202	56325844	9	9.60462	6.57895	5.02614	7-8-HDAC3_peak_1177	Promoter (<=1kb)	17	56326050	56402873	76824	1	Kdm4b	NM_172132	-111
chr17	56461971	56462812	842	*	842	56462295	9	6.23946	4.54545	2.59276	7-8-HDAC3_peak_1178	Promoter (<=1kb)	17	56412426	56462221	49796	2	Ptprs	NM_001252456	0
chr17	56507682	56507908	227	*	227	56507823	6	5.88728	4.60526	2.31682	7-8-HDAC3_peak_1179	Distal Intergenic	17	56511248	56512483	1236	2	Znrf4	NM_011483	4575
chr17	56717119	56717324	206	*	206	56717180	8	8.17876	5.84416	3.96975	7-8-HDAC3_peak_1180	Promoter (<=1kb)	17	56713932	56716921	2990	2	Vmac	NM_178926	-198
chr17	56997334	56997555	222	*	222	56997484	9	9.60462	6.57895	5.02614	7-8-HDAC3_peak_1181	Promoter (<=1kb)	17	56997339	56999336	1998	1	Alkbh7	NM_025538	0
chr17	57031671	57032149	479	*	479	57031927	10	9.21401	6.25	4.71991	7-8-HDAC3_peak_1182	Promoter (<=1kb)	17	57021049	57031507	10459	2	Khsrp	NM_010613	-164
chr17	57987456	57987655	200	*	200	57987552	5	8.03261	5.26316	3.8634	7-8-HDAC3_peak_1183	Intron (NM_001081653/Cntnap5c, intron 3 of 23)	17	57769570	58410342	640773	1	Cntnap5c	NM_001081653	217886
chr17	61071668	61071869	202	*	202	61071769	6	8.98384	5.9322	4.52482	7-8-HDAC3_peak_1184	Distal Intergenic	17	62602957	62881317	278361	2	Efna5	NM_010109	1809448
chr17	62078081	62078282	202	*	202	62078175	6	9.33432	6.03448	4.79374	7-8-HDAC3_peak_1185	Distal Intergenic	17	62602957	62881317	278361	2	Efna5	NM_010109	803035
chr17	62284227	62284426	200	*	200	62284259	5	7.69209	5.17241	3.60895	7-8-HDAC3_peak_1186	Distal Intergenic	17	62602957	62881317	278361	2	Efna5	NM_010109	596891
chr17	62793959	62794158	200	*	200	62793991	5	7.39259	5.08475	3.38827	7-8-HDAC3_peak_1187	Intron (NM_010109/Efna5, intron 1 of 3)	17	62602957	62881317	278361	2	Efna5	NM_010109	87159
chr17	63157060	63157261	202	*	202	63157216	6	8.98384	5.9322	4.52482	7-8-HDAC3_peak_1188	Intron (NM_015794/Fbxl17, intron 7 of 8)	17	63305446	63312973	7528	2	4930405O22Rik	NR_130176	155712
chr17	63317578	63317777	200	*	200	63317588	4	5.86782	4.23729	2.30221	7-8-HDAC3_peak_1189	Intron (NM_015794/Fbxl17, intron 6 of 8)	17	63305446	63312973	7528	2	4930405O22Rik	NR_130176	-4605
chr17	64332061	64332520	460	*	460	64332204	8	9.11436	6.33803	4.63644	7-8-HDAC3_peak_1190	Promoter (<=1kb)	17	64281006	64331883	50878	2	Pja2	NM_144859	-178
chr17	65571347	65571546	200	*	200	65571380	6	6.36494	4.86111	2.69395	7-8-HDAC3_peak_1191	Distal Intergenic	17	65256005	65540782	284778	2	Tmem232	NM_001289486	-30565
chr17	65613713	65613964	252	*	252	65613851	17	14.9972	8.25688	9.48269	7-8-HDAC3_peak_1192	Promoter (<=1kb)	17	65580053	65613555	33503	2	Vapa	NM_013933	-158
chr17	65648548	65648787	240	*	240	65648670	18	13.6783	7.19697	8.31658	7-8-HDAC3_peak_1193	Distal Intergenic	17	65637505	65642204	4700	2	Txndc2	NM_001146002	-6344
chr17	65648993	65649192	200	*	200	65649032	11	6.81252	4.58015	2.94132	7-8-HDAC3_peak_1194	Distal Intergenic	17	65637505	65642204	4700	2	Txndc2	NM_001146002	-6789
chr17	65885139	65885390	252	*	252	65885205	13	12.9166	7.95455	7.68195	7-8-HDAC3_peak_1195	Promoter (<=1kb)	17	65848428	65884923	36496	2	Ralbp1	NM_001198949	-216
chr17	66111123	66111322	200	*	200	66111188	7	8.11363	5.7971	3.92847	7-8-HDAC3_peak_1196	Promoter (<=1kb)	17	66111546	66120503	8958	1	Wash1	NM_026833	-224
chr17	67604189	67604388	200	*	200	67604253	5	6.46405	4.7619	2.74259	7-8-HDAC3_peak_1197	Distal Intergenic	17	67630965	67632723	1759	2	Lrrc30	NM_001033340	28335
chr17	67667204	67667403	200	*	200	67667283	7	6.61114	5	2.87511	7-8-HDAC3_peak_1198	Distal Intergenic	17	67697265	67822645	125381	1	Lama1	NM_008480	-29862
chr17	68004615	68004814	200	*	200	68004756	5	5.0513	4.10959	1.75779	7-8-HDAC3_peak_1199	Promoter (<=1kb)	17	67842708	68004108	161401	2	Arhgap28	NM_172964	-507
chr17	71526617	71526820	204	*	204	71526725	4	5.86782	4.23729	2.30221	7-8-HDAC3_peak_1200	Promoter (<=1kb)	17	71496100	71526857	30758	2	Ndc80	NM_023294	37
chr17	71811366	71811565	200	*	200	71811474	4	5.86782	4.23729	2.30221	7-8-HDAC3_peak_1201	Intron (NM_001271484/Clip4, intron 8 of 14)	17	71781947	71858351	76405	1	Clip4	NM_030179	29419
chr17	72515094	72515293	200	*	200	72515194	5	8.42687	5.35714	4.13306	7-8-HDAC3_peak_1202	Intron (NM_007439/Alk, intron 1 of 28)	17	71868988	72604307	735320	2	Alk	NM_007439	89014
chr17	74309785	74309984	200	*	200	74309815	5	7.69209	5.17241	3.60895	7-8-HDAC3_peak_1203	Intron (NM_001146224/Dpy30, intron 2 of 3)	17	74299474	74316211	16738	2	Dpy30	NM_001146224	6227
chr17	74395266	74395465	200	*	200	74395291	4	6.11638	4.31034	2.47979	7-8-HDAC3_peak_1204	Promoter (<=1kb)	17	74395608	74424229	28622	1	Slc30a6	NM_001252478	-143
chr17	74527907	74528331	425	*	425	74528187	11	11.2623	7.31707	6.31009	7-8-HDAC3_peak_1205	Promoter (<=1kb)	17	74528295	74703356	175062	1	Birc6	NM_007566	0
chr17	74669547	74669746	200	*	200	74669627	6	7.47634	5.38462	3.45465	7-8-HDAC3_peak_1206	Intron (NM_007566/Birc6, intron 63 of 72)	17	74717750	74863570	145821	1	Ttc27	NM_152817	-48004
chr17	75442606	75442805	200	*	200	75442706	5	8.03261	5.26316	3.8634	7-8-HDAC3_peak_1207	Intron (NM_001166493/Rasgrp3, intron 1 of 16)	17	75435905	75529053	93149	1	Rasgrp3	NM_001166493	6701
chr17	75812970	75813169	200	*	200	75813162	5	8.42687	5.35714	4.13306	7-8-HDAC3_peak_1208	Distal Intergenic	17	75861023	75889039	28017	1	Gm4710	NR_033456	-47854
chr17	78615063	78615262	200	*	200	78615163	5	7.39259	5.08475	3.38827	7-8-HDAC3_peak_1209	Intron (NM_001197028/Vit, intron 9 of 12)	17	78508063	78627409	119347	1	Vit	NM_028813	107000
chr17	79052435	79052634	200	*	200	79052604	4	5.86782	4.23729	2.30221	7-8-HDAC3_peak_1210	Promoter (<=1kb)	17	79051906	79090243	38338	1	Qpct	NM_027455	529
chr17	80966621	80966820	200	*	200	80966721	7	9.38596	6.34921	4.83582	7-8-HDAC3_peak_1211	Intron (NM_026516/Tmem178, intron 1 of 3)	17	80944632	81001816	57185	1	Tmem178	NM_026516	21989
chr17	84188112	84188665	554	*	554	84188480	14	11.0282	6.57895	6.11777	7-8-HDAC3_peak_1212	Promoter (<=1kb)	17	84183928	84187947	4020	2	Zfp36l2	NM_001001806	-165
chr17	84350900	84351099	200	*	200	84351032	7	8.29379	5.88235	4.07249	7-8-HDAC3_peak_1213	Intron (NM_183021/Thada, intron 26 of 37)	17	84190056	84466208	276153	2	Thada	NM_183021	115109
chr17	84790627	84790844	218	*	218	84790736	10	12.3746	7.97101	7.2211	7-8-HDAC3_peak_1214	Promoter (<=1kb)	17	84705247	84790786	85540	2	Lrpprc	NM_028233	0
chr17	84957379	84957883	505	*	505	84957512	13	12.4788	7.69231	7.31144	7-8-HDAC3_peak_1215	Promoter (<=1kb)	17	84917182	84957423	40242	2	1110020A21Rik	NR_027929	0
chr17	85090283	85090488	206	*	206	85090412	6	6.94477	5.14706	3.03959	7-8-HDAC3_peak_1216	Promoter (<=1kb)	17	85063477	85090274	26798	2	Prepl	NM_001163624	-9
chr17	87025344	87025543	200	*	200	87025534	4	5.86782	4.23729	2.30221	7-8-HDAC3_peak_1217	Promoter (<=1kb)	17	86997259	87025401	28143	2	Pigf	NM_008838	0
chr17	88001834	88002033	200	*	200	88001990	5	7.69209	5.17241	3.60895	7-8-HDAC3_peak_1218	Intron (NM_001081034/Fbxo11, intron 12 of 22)	17	87975050	87990892	15843	1	Msh6	NM_010830	26784
chr17	88066172	88066591	420	*	420	88066283	9	10.6968	7.14286	5.84434	7-8-HDAC3_peak_1219	Promoter (<=1kb)	17	87990859	88065285	74427	2	Fbxo11	NM_001081034	-887
chr17	88840308	88840507	200	*	200	88840387	5	4.49152	3.79747	1.38429	7-8-HDAC3_peak_1220	Distal Intergenic	17	88741549	88791976	50428	2	Lhcgr	NM_013582	-48332
chr17	93875116	93875317	202	*	202	93875162	6	10.1937	6.25	5.45455	7-8-HDAC3_peak_1221	Distal Intergenic	17	93199422	93205489	6068	1	Adcyap1	NM_009625	675694
chr17	94749654	94749879	226	*	226	94749688	5	6.88453	4.91803	2.98957	7-8-HDAC3_peak_1222	Promoter (<=1kb)	17	94727080	94749892	22813	2	Mettl4	NM_176917	13
chr18	4268651	4268850	200	*	200	4268749	7	9.65636	6.45161	5.06413	7-8-HDAC3_peak_1223	Distal Intergenic	18	4331327	4352953	21627	2	Map3k8	NM_007746	84103
chr18	5334500	5334829	330	*	330	5334653	14	16.3502	9.74026	10.716	7-8-HDAC3_peak_1224	Promoter (<=1kb)	18	5210031	5334439	124409	2	Zfp438	NM_178722	-61
chr18	5740084	5740515	432	*	432	5740323	6	6.94477	5.14706	3.03959	7-8-HDAC3_peak_1225	Intron (NM_011546/Zeb1, intron 2 of 7)	18	5491501	5592437	100937	2	Gm10125	NR_033552	-147647
chr18	5819922	5820121	200	*	200	5819962	8	8.17876	5.84416	3.96975	7-8-HDAC3_peak_1226	Distal Intergenic	18	5491501	5592437	100937	2	Gm10125	NR_033552	-227485
chr18	5989918	5990163	246	*	246	5990054	5	5.79463	4.47761	2.25489	7-8-HDAC3_peak_1227	Distal Intergenic	18	6024450	6136098	111649	2	Arhgap12	NM_001039692	145935
chr18	7781208	7781425	218	*	218	7781317	7	10.6328	6.77966	5.7984	7-8-HDAC3_peak_1228	Distal Intergenic	18	7868832	7929028	60197	1	Wac	NM_001282093	-87407
chr18	8198107	8198306	200	*	200	8198207	5	8.03261	5.26316	3.8634	7-8-HDAC3_peak_1229	Distal Intergenic	18	7869197	7929028	59832	1	Wac	NM_153085	328910
chr18	10029839	10030038	200	*	200	10029951	7	9.13618	6.25	4.65	7-8-HDAC3_peak_1230	Promoter (<=1kb)	18	9993615	10030149	36535	2	Usp14	NM_001038589	111
chr18	10181945	10182144	200	*	200	10182066	4	5.86782	4.23729	2.30221	7-8-HDAC3_peak_1231	Promoter (<=1kb)	18	10064401	10181792	117392	2	Rock1	NM_009071	-153
chr18	10706785	10707010	226	*	226	10706859	8	9.90914	6.71642	5.25166	7-8-HDAC3_peak_1232	Promoter (<=1kb)	18	10706860	10711832	4973	1	4930563E18Rik	NR_045379	0
chr18	10941315	10941627	313	*	313	10941330	8	6.16739	4.63918	2.53011	7-8-HDAC3_peak_1233	Distal Intergenic	18	11052510	11085635	33126	1	Gata6	NM_010258	-110883
chr18	11052162	11052381	220	*	220	11052330	19	12.7341	6.41026	7.53018	7-8-HDAC3_peak_1234	Promoter (<=1kb)	18	11052510	11085635	33126	1	Gata6	NM_010258	-129
chr18	12973470	12974338	869	*	869	12974035	10	8.76756	5.97826	4.3676	7-8-HDAC3_peak_1235	Promoter (1-2kb)	18	12972252	12992948	20697	1	Impact	NM_008378	1218
chr18	14414382	14414581	200	*	200	14414482	5	7.69209	5.17241	3.60895	7-8-HDAC3_peak_1236	Distal Intergenic	18	14232306	14278542	46237	1	8430422H06Rik	NR_045373	182076
chr18	14918234	14918471	238	*	238	14918353	4	6.39912	4.38596	2.69395	7-8-HDAC3_peak_1237	Distal Intergenic	18	14988995	15047987	58993	1	4933424G05Rik	NR_045372	-70524
chr18	15248406	15248605	200	*	200	15248506	5	7.69209	5.17241	3.60895	7-8-HDAC3_peak_1238	Distal Intergenic	18	14968685	15151446	182762	2	Kctd1	NM_134112	-96960
chr18	15655721	15655920	200	*	200	15655821	5	8.03261	5.26316	3.8634	7-8-HDAC3_peak_1239	Intron (NM_199055/Chst9, intron 1 of 3)	18	15452175	15718046	265872	2	Chst9	NM_199055	62126
chr18	16495072	16495273	202	*	202	16495117	6	8.98384	5.9322	4.52482	7-8-HDAC3_peak_1240	Distal Intergenic	18	16588877	16809049	220173	2	Cdh2	NM_007664	313776
chr18	18441500	18441699	200	*	200	18441525	3	4.84423	3.50877	1.62938	7-8-HDAC3_peak_1241	Distal Intergenic	18	17568746	17580990	12245	2	4930545E07Rik	NR_045374	-860510
chr18	20961068	20961267	200	*	200	20961114	4	6.11638	4.31034	2.47979	7-8-HDAC3_peak_1242	Intron (NM_026301/Rnf125, intron 1 of 5)	18	20944625	20983848	39224	1	Rnf125	NM_026301	16443
chr18	21300213	21300442	230	*	230	21300305	6	6.94477	5.14706	3.03959	7-8-HDAC3_peak_1243	Promoter (<=1kb)	18	21127342	21300139	172798	2	Garem	NM_001033445	-74
chr18	21548394	21548593	200	*	200	21548494	5	7.39259	5.08475	3.38827	7-8-HDAC3_peak_1244	Distal Intergenic	18	21651565	21656107	4543	1	4930426D05Rik	NM_001271580	-102972
chr18	23804015	23804244	230	*	230	23804099	7	8.29379	5.88235	4.07249	7-8-HDAC3_peak_1245	Promoter (<=1kb)	18	23803970	23893861	89892	1	Mapre2	NM_153058	45
chr18	24603538	24603742	205	*	205	24603687	9	11.379	7.46269	6.41089	7-8-HDAC3_peak_1246	Promoter (<=1kb)	18	24579881	24603817	23937	2	Slc39a6	NM_139143	75
chr18	24815653	24815852	200	*	200	24815753	5	8.42687	5.35714	4.13306	7-8-HDAC3_peak_1247	Intron (NM_001289654/Fhod3, intron 3 of 24)	18	24708623	25133507	424885	1	Fhod3	NM_175276	107030
chr18	31232995	31233204	210	*	210	31233122	8	12.3326	7.62712	7.1842	7-8-HDAC3_peak_1248	Intron (NM_009065/Rit2, intron 2 of 4)	18	30974314	31317128	342815	2	Rit2	NM_009065	83924
chr18	31634159	31634409	251	*	251	31634353	7	6.95419	5.19481	3.04429	7-8-HDAC3_peak_1249	Promoter (<=1kb)	18	31634383	31723061	88679	1	Sap130	NM_172965	0
chr18	31634694	31634893	200	*	200	31634752	8	8.17876	5.84416	3.96975	7-8-HDAC3_peak_1250	Promoter (<=1kb)	18	31634383	31723061	88679	1	Sap130	NM_172965	311
chr18	31759357	31759729	373	*	373	31759575	6	6.11552	4.72973	2.47979	7-8-HDAC3_peak_1251	Promoter (<=1kb)	18	31759824	31784083	24260	1	Ammecr1l	NM_153515	-95
chr18	32147752	32147990	239	*	239	32147813	7	8.90417	6.15385	4.47985	7-8-HDAC3_peak_1252	Distal Intergenic	18	32123126	32139570	16445	2	Proc	NM_001042767	-8182
chr18	32665938	32666139	202	*	202	32666090	6	8.98384	5.9322	4.52482	7-8-HDAC3_peak_1253	Intron (NR_045381/4930455D15Rik, intron 4 of 4)	18	32528320	32560034	31715	2	Gypc	NM_001048207	-105904
chr18	32837338	32837537	200	*	200	32837371	4	5.86782	4.23729	2.30221	7-8-HDAC3_peak_1254	Promoter (<=1kb)	18	32663642	32837287	173646	2	4930455D15Rik	NR_045381	-51
chr18	33378267	33378466	200	*	200	33378303	5	5.94521	4.54545	2.36345	7-8-HDAC3_peak_1255	Distal Intergenic	18	33437019	33463634	26616	2	Nrep	NM_001267717	85168
chr18	34713480	34713681	202	*	202	34713581	6	8.98384	5.9322	4.52482	7-8-HDAC3_peak_1256	Intron (NM_010280/Gfra3, intron 1 of 7)	18	34689903	34720387	30485	2	Gfra3	NM_010280	6706
chr18	34860007	34860234	228	*	228	34860087	18	11.0952	5.72289	6.17779	7-8-HDAC3_peak_1257	Promoter (<=1kb)	18	34861207	34864956	3750	1	Egr1	NM_007913	-973
chr18	34860836	34861093	258	*	258	34860920	24	15.7508	6.86813	10.1506	7-8-HDAC3_peak_1258	Promoter (<=1kb)	18	34861207	34864956	3750	1	Egr1	NM_007913	-114
chr18	34954415	34954622	208	*	208	34954577	9	7.64752	5.43478	3.60538	7-8-HDAC3_peak_1259	Promoter (<=1kb)	18	34937415	34954351	16937	2	Hspa9	NM_010481	-64
chr18	35014346	35014737	392	*	392	35014506	8	9.90914	6.71642	5.25166	7-8-HDAC3_peak_1260	Distal Intergenic	18	34937415	34954351	16937	2	Hspa9	NM_010481	-59995
chr18	35094128	35094327	200	*	200	35094265	6	6.49881	4.92958	2.7712	7-8-HDAC3_peak_1261	Distal Intergenic	18	35118912	35254775	135864	1	Ctnna1	NM_009818	-24585
chr18	36559955	36560458	504	*	504	36560333	8	8.17876	5.84416	3.96975	7-8-HDAC3_peak_1262	Promoter (<=1kb)	18	36560603	36658908	98306	1	Ankhd1	NM_175375	-145
chr18	36735190	36735595	406	*	406	36735509	7	7.20623	5.33333	3.2486	7-8-HDAC3_peak_1263	Promoter (<=1kb)	18	36735070	36742391	7322	1	Tmco6	NM_028036	120
chr18	36782969	36783397	429	*	429	36783278	5	6.27835	4.6875	2.61923	7-8-HDAC3_peak_1264	Promoter (<=1kb)	18	36766528	36783205	16678	2	Hars	NM_008214	0
chr18	37644005	37644204	200	*	200	37644169	4	5.86782	4.23729	2.30221	7-8-HDAC3_peak_1265	Promoter (<=1kb)	18	37640491	37644204	3714	2	Taf7	NM_175770	0
chr18	38296660	38296931	272	*	272	38296814	7	8.48469	5.97015	4.16317	7-8-HDAC3_peak_1266	Promoter (<=1kb)	18	38296805	38317849	21045	1	Rnf14	NM_001164621	0
chr18	38992669	38992941	273	*	273	38992817	10	11.6981	7.63889	6.66909	7-8-HDAC3_peak_1267	Promoter (<=1kb)	18	38993145	39376285	383141	1	Arhgap26	NM_175164	-204
chr18	39215733	39215932	200	*	200	39215803	5	7.69209	5.17241	3.60895	7-8-HDAC3_peak_1268	Intron (NM_175164/Arhgap26, intron 12 of 22)	18	38993145	39376285	383141	1	Arhgap26	NM_175164	222588
chr18	45156039	45156238	200	*	200	45156139	5	8.42687	5.35714	4.13306	7-8-HDAC3_peak_1269	Distal Intergenic	18	44828665	44889720	61056	1	Ythdc2	NM_001163013	327374
chr18	48331359	48331560	202	*	202	48331457	6	8.98384	5.9322	4.52482	7-8-HDAC3_peak_1270	Distal Intergenic	18	48045335	48048383	3049	1	Eno1b	NM_001025388	286024
chr18	50783220	50783419	200	*	200	50783247	4	5.86782	4.23729	2.30221	7-8-HDAC3_peak_1271	Distal Intergenic	18	50567656	50568699	1044	2	Hdhd1a	NM_026108	-214521
chr18	51554224	51554425	202	*	202	51554325	6	9.33432	6.03448	4.79374	7-8-HDAC3_peak_1272	Distal Intergenic	18	51117898	51304641	186744	1	Prr16	NM_001081224	436326
chr18	52275481	52275680	200	*	200	52275581	5	7.39259	5.08475	3.38827	7-8-HDAC3_peak_1273	Distal Intergenic	18	52331536	52332996	1461	1	Ftmt	NM_026286	-55856
chr18	53744822	53745059	238	*	238	53744979	11	12.9114	8.21918	7.68135	7-8-HDAC3_peak_1274	Promoter (<=1kb)	18	53681723	53744547	62825	2	Cep120	NM_178686	-275
chr18	53845577	53845778	202	*	202	53845742	6	9.73268	6.14035	5.09745	7-8-HDAC3_peak_1275	Distal Intergenic	18	53862113	53955684	93572	1	Csnk1g3	NM_152809	-16335
chr18	53861747	53861946	200	*	200	53861815	5	6.46405	4.7619	2.74259	7-8-HDAC3_peak_1276	Promoter (<=1kb)	18	53862113	53955684	93572	1	Csnk1g3	NM_152809	-167
chr18	53895224	53895423	200	*	200	53895324	5	7.39259	5.08475	3.38827	7-8-HDAC3_peak_1277	Intron (NM_152809/Csnk1g3, intron 1 of 12)	18	53862113	53955684	93572	1	Csnk1g3	NM_152809	33111
chr18	54791353	54791552	200	*	200	54791453	5	7.39259	5.08475	3.38827	7-8-HDAC3_peak_1278	Distal Intergenic	18	54611744	54639870	28127	1	9330117O12Rik	NR_045400	179609
chr18	55134146	55134593	448	*	448	55134397	9	9.60462	6.57895	5.02614	7-8-HDAC3_peak_1279	Distal Intergenic	18	54888045	54990180	102136	2	Zfp608	NM_175751	-143966
chr18	57213409	57213608	200	*	200	57213509	5	7.69209	5.17241	3.60895	7-8-HDAC3_peak_1280	Intron (NM_001001979/Megf10, intron 5 of 24)	18	57133090	57297467	164378	1	Megf10	NM_001001979	80319
chr18	57676528	57676727	200	*	200	57676619	5	8.03261	5.26316	3.8634	7-8-HDAC3_peak_1281	Intron (NM_029290/1700011I03Rik, intron 6 of 6)	18	57632079	57638585	6507	2	2210409D07Rik	NR_045360	-37943
chr18	59558083	59558284	202	*	202	59558184	6	9.33432	6.03448	4.79374	7-8-HDAC3_peak_1282	Distal Intergenic	18	59579630	59579735	106	1	Mir6355	NR_105773	-21346
chr18	60606078	60606519	442	*	442	60606427	15	8.73763	5	4.34585	7-8-HDAC3_peak_1283	Intron (NM_177340/Synpo, intron 1 of 2)	18	60600206	60610104	9899	2	Synpo	NM_001109975	3585
chr18	60660544	60661217	674	*	674	60660791	19	10.8721	5.40541	5.99977	7-8-HDAC3_peak_1284	Promoter (2-3kb)	18	60663410	60671624	8215	1	G630071F17Rik	NR_045401	-2193
chr18	60891372	60891971	600	*	600	60891557	8	7.915	5.6962	3.79855	7-8-HDAC3_peak_1285	Distal Intergenic	18	60912240	60917768	5529	1	Arsi	NM_001038499	-20269
chr18	61986379	61986739	361	*	361	61986563	9	7.74433	5.49451	3.65803	7-8-HDAC3_peak_1286	Intron (NM_172628/Sh3tc2, intron 8 of 16)	18	61953075	62015719	62645	1	Sh3tc2	NM_172628	33304
chr18	62180107	62180306	200	*	200	62180118	5	5.65309	4.41176	2.13497	7-8-HDAC3_peak_1287	Promoter (<=1kb)	18	62177713	62179981	2269	2	Adrb2	NM_007420	-126
chr18	62922027	62922240	214	*	214	62922159	7	8.29379	5.88235	4.07249	7-8-HDAC3_peak_1288	Promoter (<=1kb)	18	62922327	62953195	30869	1	Apcdd1	NM_133237	-87
chr18	63469305	63469504	200	*	200	63469408	5	8.03261	5.26316	3.8634	7-8-HDAC3_peak_1289	Distal Intergenic	18	63010213	63387183	376971	2	Piezo2	NM_001039485	-82122
chr18	65800169	65800379	211	*	211	65800268	7	9.13618	6.25	4.65	7-8-HDAC3_peak_1290	Promoter (<=1kb)	18	65800578	65817657	17080	1	Sec11c	NM_025468	-199
chr18	67205042	67205241	200	*	200	67205163	4	6.39912	4.38596	2.69395	7-8-HDAC3_peak_1291	Promoter (<=1kb)	18	67205359	67207887	2529	1	Chmp1b	NM_024190	-118
chr18	67800062	67800307	246	*	246	67800124	7	8.90417	6.15385	4.47985	7-8-HDAC3_peak_1292	Promoter (<=1kb)	18	67800107	67885170	85064	1	Cep192	NM_027556	0
chr18	68472125	68472539	415	*	415	68472403	5	5.65309	4.41176	2.13497	7-8-HDAC3_peak_1293	Distal Intergenic	18	68406899	68429320	22422	2	Mc2r	NM_008560	-42805
chr18	69344206	69344443	238	*	238	69344307	7	8.90417	6.15385	4.47985	7-8-HDAC3_peak_1294	Promoter (<=1kb)	18	69344492	69687967	343476	1	Tcf4	NM_013685	-49
chr18	69547458	69547949	492	*	492	69547509	6	7.47634	5.38462	3.45465	7-8-HDAC3_peak_1295	Intron (NM_013685/Tcf4, intron 6 of 19)	18	69345721	69687967	342247	1	Tcf4	NM_001083967	201737
chr18	70530214	70530542	329	*	329	70530397	4	5.86782	4.23729	2.30221	7-8-HDAC3_peak_1296	Promoter (<=1kb)	18	70508680	70530321	21642	2	Poli	NM_001136090	0
chr18	73122414	73122613	200	*	200	73122578	6	8.67112	5.83333	4.29234	7-8-HDAC3_peak_1297	Distal Intergenic	18	73572705	73592578	19874	1	Mex3c	NM_001039214	-450092
chr18	73176320	73176519	200	*	200	73176422	5	7.69209	5.17241	3.60895	7-8-HDAC3_peak_1298	Distal Intergenic	18	73572705	73592578	19874	1	Mex3c	NM_001039214	-396186
chr18	73514757	73514956	200	*	200	73514909	6	7.11097	5.22388	3.1751	7-8-HDAC3_peak_1299	Distal Intergenic	18	73572705	73592578	19874	1	Mex3c	NM_001039214	-57749
chr18	73572091	73572578	488	*	488	73572440	11	9.1774	6.06061	4.6854	7-8-HDAC3_peak_1300	Promoter (<=1kb)	18	73572705	73592578	19874	1	Mex3c	NM_001039214	-127
chr18	74778850	74779304	455	*	455	74779153	9	7.11464	5.10204	3.1751	7-8-HDAC3_peak_1301	Promoter (<=1kb)	18	74779212	74806207	26996	1	Acaa2	NM_177470	0
chr18	75005899	75006098	200	*	200	75005959	7	7.94311	5.71429	3.82036	7-8-HDAC3_peak_1302	Promoter (<=1kb)	18	75005900	75009933	4034	1	BC031181	NM_001001181	0
chr18	75128575	75128945	371	*	371	75128760	14	14.9054	8.92857	9.40057	7-8-HDAC3_peak_1303	Intron (NM_027727/Dym, intron 13 of 16)	18	75018772	75286966	268195	1	Dym	NM_027727	109803
chr18	75366456	75367109	654	*	654	75366505	12	8.45722	5.41667	4.16205	7-8-HDAC3_peak_1304	Promoter (<=1kb)	18	75367365	75395934	28570	1	Smad7	NM_001042660	-256
chr18	75375356	75375558	203	*	203	75375534	9	6.17549	4.5045	2.53802	7-8-HDAC3_peak_1305	Intron (NM_001042660/Smad7, intron 2 of 3)	18	75367365	75395934	28570	1	Smad7	NM_001042660	7991
chr18	75502918	75503121	204	*	204	75502973	10	8.46171	5.78947	4.16317	7-8-HDAC3_peak_1306	Intron (NM_201354/Ctif, intron 9 of 11)	18	75514645	75522806	8162	1	Gm10532	NR_045879	-11524
chr18	75589041	75589240	200	*	200	75589063	4	6.79008	4.47837	2.92007	7-8-HDAC3_peak_1307	Intron (NM_201354/Ctif, intron 6 of 11)	18	75514645	75522806	8162	1	Gm10532	NR_045879	74396
chr18	76072444	76072837	394	*	394	76072547	7	6.11388	4.70588	2.47979	7-8-HDAC3_peak_1308	Intron (NM_145356/Zbtb7c, intron 3 of 4)	18	76091557	76098471	6915	2	2900057B20Rik	NR_045365	25634
chr18	76240935	76241226	292	*	292	76241082	8	9.11436	6.33803	4.63644	7-8-HDAC3_peak_1309	Promoter (<=1kb)	18	76241701	76311747	70047	1	Smad2	NM_010754	-475
chr18	76638671	76638870	200	*	200	76638771	5	8.50321	5.37405	4.16317	7-8-HDAC3_peak_1310	Distal Intergenic	18	76856405	76900342	43938	1	Skor2	NM_001109743	-217535
chr18	77316784	77317105	322	*	322	77316787	5	6.88453	4.91803	2.98957	7-8-HDAC3_peak_1311	Intron (NM_172834/Loxhd1, intron 4 of 38)	18	77281958	77442257	160300	1	Loxhd1	NM_172834	34826
chr18	77553578	77553777	200	*	200	77553672	5	7.69209	5.17241	3.60895	7-8-HDAC3_peak_1312	Intron (NM_001164504/Rnf165, intron 1 of 7)	18	77456110	77565136	109027	2	Rnf165	NM_001164504	11359
chr18	80391041	80391240	200	*	200	80391224	7	9.95096	6.55738	5.2746	7-8-HDAC3_peak_1313	Distal Intergenic	18	80294544	80364254	69711	2	Kcng2	NM_001190373	-26787
chr18	84528003	84528202	200	*	200	84528103	5	8.03261	5.26316	3.8634	7-8-HDAC3_peak_1314	Intron (NM_001033341/Zfp407, intron 3 of 8)	18	84207702	84589504	381803	2	Zfp407	NM_001033341	61302
chr18	84951719	84951918	200	*	200	84951833	7	7.48057	5.47945	3.45465	7-8-HDAC3_peak_1315	Promoter (<=1kb)	18	84947294	84951524	4231	2	Timm21	NM_025969	-195
chr19	3575837	3576146	310	*	310	3575961	10	9.58311	6.47059	5.01234	7-8-HDAC3_peak_1316	Promoter (<=1kb)	19	3454929	3575749	120821	2	Ppp6r3	NM_029456	-88
chr19	3833033	3833232	200	*	200	3833155	6	7.11097	5.22388	3.1751	7-8-HDAC3_peak_1317	Distal Intergenic	19	3851773	3894369	42597	1	Chka	NM_001271496	-18541
chr19	4012664	4012993	330	*	330	4012799	6	5.57793	4.43038	2.09305	7-8-HDAC3_peak_1318	Promoter (<=1kb)	19	4007499	4012755	5257	2	Ndufv1	NM_133666	0
chr19	4096849	4097162	314	*	314	4096921	12	9.07831	5.80357	4.60976	7-8-HDAC3_peak_1319	Promoter (<=1kb)	19	4097351	4099017	1667	1	Cdk2ap2	NM_026373	-189
chr19	4191669	4192000	332	*	332	4191824	8	8.61579	6.08108	4.26513	7-8-HDAC3_peak_1320	Promoter (<=1kb)	19	4192174	4195419	3246	1	Ppp1ca	NM_031868	-174
chr19	4510086	4510292	207	*	207	4510145	9	8.50244	5.95238	4.16317	7-8-HDAC3_peak_1321	Promoter (<=1kb)	19	4510472	4621752	111281	1	Pcx	NM_001162946	-180
chr19	4767649	4767848	200	*	200	4767749	7	10.2744	6.66667	5.51692	7-8-HDAC3_peak_1322	Distal Intergenic	19	4756525	4765941	9417	1	Rbm4b	NM_025717	11124
chr19	4942919	4943222	304	*	304	4943037	5	6.66521	4.83871	2.91066	7-8-HDAC3_peak_1323	Promoter (<=1kb)	19	4931855	4943092	11238	2	Peli3	NM_172835	0
chr19	5024120	5024618	499	*	499	5024264	11	11.7513	7.59494	6.71266	7-8-HDAC3_peak_1324	Promoter (<=1kb)	19	5024006	5031972	7967	1	Slc29a2	NM_007854	114
chr19	5050505	5050957	453	*	453	5050632	12	10.8701	6.91489	5.99848	7-8-HDAC3_peak_1325	Promoter (<=1kb)	19	5050808	5057071	6264	1	Rin1	NM_145495	0
chr19	5088033	5088352	320	*	320	5088185	13	13.2291	8.13953	7.9353	7-8-HDAC3_peak_1326	Promoter (<=1kb)	19	5088538	5092879	4342	1	Yif1a	NM_026553	-186
chr19	5510579	5510997	419	*	419	5510628	6	6.11552	4.72973	2.47979	7-8-HDAC3_peak_1327	Promoter (<=1kb)	19	5495278	5510489	15212	2	Snx32	NM_001024560	-90
chr19	5688606	5689148	543	*	543	5688803	17	12.789	6.92308	7.56995	7-8-HDAC3_peak_1328	Promoter (<=1kb)	19	5689131	5702864	13734	1	Map3k11	NM_022012	0
chr19	5743526	5743862	337	*	337	5743667	13	8.33755	5.14706	4.11088	7-8-HDAC3_peak_1329	Promoter (2-3kb)	19	5740904	5758532	17629	1	Ltbp3	NM_008520	2622
chr19	5786647	5786853	207	*	207	5786741	13	11.2325	6.93069	6.28727	7-8-HDAC3_peak_1330	Distal Intergenic	19	5758427	5771401	12975	2	Scyl1	NM_023912	-15246
chr19	5794104	5794719	616	*	616	5794226	20	9.10165	4.375	4.62915	7-8-HDAC3_peak_1331	Distal Intergenic	19	5795690	5802671	6982	2	Malat1	NR_002847	7952
chr19	5803384	5803920	537	*	537	5803489	20	11.3067	5.44041	6.35111	7-8-HDAC3_peak_1332	Promoter (<=1kb)	19	5795690	5802671	6982	2	Malat1	NR_002847	-713
chr19	5810182	5810622	441	*	441	5810485	21	8.24018	3.87324	4.02997	7-8-HDAC3_peak_1333	Distal Intergenic	19	5795690	5802671	6982	2	Malat1	NR_002847	-7511
chr19	5878145	5878732	588	*	588	5878336	19	11.4584	5.71429	6.48311	7-8-HDAC3_peak_1334	Promoter (<=1kb)	19	5878466	5885768	7303	1	Slc25a45	NM_134154	0
chr19	5912298	5912861	564	*	564	5912329	8	6.74347	5	2.92007	7-8-HDAC3_peak_1335	Promoter (<=1kb)	19	5896516	5912871	16356	2	Dpf2	NM_001291078	10
chr19	5924585	5924961	377	*	377	5924669	12	10.8701	6.91489	5.99848	7-8-HDAC3_peak_1336	Promoter (<=1kb)	19	5917556	5924816	7261	2	Cdc42ep2	NM_026772	0
chr19	6077002	6077201	200	*	200	6077096	9	10.4928	7.04225	5.69071	7-8-HDAC3_peak_1337	Promoter (<=1kb)	19	6067842	6077187	9346	2	Vps51	NM_001081041	0
chr19	6127906	6128187	282	*	282	6128058	9	9.76709	6.66667	5.1251	7-8-HDAC3_peak_1338	Promoter (<=1kb)	19	6119404	6128215	8812	2	Snx15	NM_026912	28
chr19	6235894	6236243	350	*	350	6236047	7	7.62733	5.55556	3.58725	7-8-HDAC3_peak_1339	Promoter (<=1kb)	19	6227767	6235840	8074	2	Ppp2r5b	NM_198168	-54
chr19	6363424	6363689	266	*	266	6363491	7	7.48057	5.47945	3.45465	7-8-HDAC3_peak_1340	Promoter (<=1kb)	19	6363690	6378038	14349	1	Sf1	NM_001110791	-1
chr19	6942254	6942470	217	*	217	6942292	10	8.36462	5.72917	4.13306	7-8-HDAC3_peak_1341	Promoter (<=1kb)	19	6938070	6942450	4381	2	Gpr137	NM_001177361	0
chr19	6979644	6980409	766	*	766	6979790	27	23.6098	10.2941	17.7015	7-8-HDAC3_peak_1342	Promoter (<=1kb)	19	6977739	6980440	2702	2	Fkbp2	NM_008020	31
chr19	7040059	7040404	346	*	346	7040209	14	13.7426	8.24176	8.36747	7-8-HDAC3_peak_1343	Promoter (<=1kb)	19	7020696	7040026	19331	2	Stip1	NM_016737	-33
chr19	7057759	7057958	200	*	200	7057852	4	4.42739	3.67647	1.32445	7-8-HDAC3_peak_1344	Promoter (<=1kb)	19	7056768	7198062	141295	1	Macrod1	NM_134147	991
chr19	7068715	7068914	200	*	200	7068895	9	9.44858	6.49351	4.89354	7-8-HDAC3_peak_1345	Intron (NM_134147/Macrod1, intron 3 of 10)	19	7056768	7198062	141295	1	Macrod1	NM_134147	11947
chr19	7217307	7217567	261	*	261	7217451	5	4.57559	3.84615	1.45391	7-8-HDAC3_peak_1346	Promoter (<=1kb)	19	7215158	7217616	2459	2	Cox8a	NM_007750	49
chr19	7494256	7494640	385	*	385	7494442	6	5.67707	4.48718	2.15505	7-8-HDAC3_peak_1347	Promoter (<=1kb)	19	7494438	7538609	44172	1	Atl3	NM_146091	0
chr19	7554745	7554944	200	*	200	7554843	8	8.94032	6.25	4.50799	7-8-HDAC3_peak_1348	Promoter (2-3kb)	19	7557459	7588545	31087	1	Pla2g16	NM_139269	-2515
chr19	7680419	7680626	208	*	208	7680550	6	8.98384	5.9322	4.52482	7-8-HDAC3_peak_1349	Intron (NM_144785/Slc22a19, intron 8 of 9)	19	7673076	7711310	38235	2	Slc22a19	NM_144785	30684
chr19	8741473	8741672	200	*	200	8741534	7	7.20623	5.33333	3.2486	7-8-HDAC3_peak_1350	Promoter (<=1kb)	19	8741424	8755642	14219	1	Stx5a	NM_001167799	49
chr19	8786069	8786268	200	*	200	8786227	7	7.94311	5.71429	3.82036	7-8-HDAC3_peak_1351	Promoter (<=1kb)	19	8774354	8786316	11963	2	Taf6l	NM_146092	48
chr19	8802429	8802688	260	*	260	8802622	7	6.83551	5.12821	2.95779	7-8-HDAC3_peak_1352	Promoter (<=1kb)	19	8802496	8804854	2359	1	Zbtb3	NM_133759	0
chr19	8819500	8819830	331	*	331	8819685	14	13.1687	7.89474	7.90243	7-8-HDAC3_peak_1353	Promoter (<=1kb)	19	8819401	8834142	14742	1	Hnrnpul2	NM_001081196	99
chr19	8967057	8967256	200	*	200	8967076	6	5.78009	4.54545	2.24973	7-8-HDAC3_peak_1354	Promoter (<=1kb)	19	8967041	8978180	11140	1	Eef1g	NM_026007	16
chr19	11965327	11965623	297	*	297	11965482	11	12.9114	8.21918	7.68135	7-8-HDAC3_peak_1355	Promoter (<=1kb)	19	11965844	11994114	28271	1	Osbp	NM_001033174	-221
chr19	12795646	12796129	484	*	484	12795798	11	10.8192	7.05882	5.95134	7-8-HDAC3_peak_1356	Promoter (<=1kb)	19	12766939	12796123	29185	2	Zfp91	NM_053009	0
chr19	14598399	14598598	200	*	200	14598504	8	7.12424	5.23256	3.1751	7-8-HDAC3_peak_1357	Promoter (<=1kb)	19	14448072	14598183	150112	2	Tle4	NM_011600	-216
chr19	17570096	17570295	200	*	200	17570120	5	8.50321	5.37405	4.16317	7-8-HDAC3_peak_1358	Intron (NM_001190483/Pcsk5, intron 16 of 37)	19	17394043	17401349	7307	1	Rfk	NM_019437	176053
chr19	18873075	18873343	269	*	269	18873168	9	9.60462	6.57895	5.02614	7-8-HDAC3_peak_1359	Intron (NM_153417/Trpm6, intron 32 of 38)	19	18749983	18892511	142529	1	Trpm6	NM_153417	123092
chr19	18890328	18890674	347	*	347	18890513	8	10.9265	7.14286	6.04141	7-8-HDAC3_peak_1360	Intron (NM_153417/Trpm6, intron 38 of 38)	19	18930609	19001117	70509	2	Rorb	NM_001289921	110443
chr19	20306804	20307003	200	*	200	20306887	5	7.69209	5.17241	3.60895	7-8-HDAC3_peak_1361	Distal Intergenic	19	20373434	20390671	17238	2	Anxa1	NM_010730	83668
chr19	20372491	20372690	200	*	200	20372591	5	8.03261	5.26316	3.8634	7-8-HDAC3_peak_1362	Distal Intergenic	19	20373434	20390671	17238	2	Anxa1	NM_010730	17981
chr19	20496279	20496478	200	*	200	20496356	4	5.86782	4.23729	2.30221	7-8-HDAC3_peak_1363	Intron (NR_015502/E030003E18Rik, intron 2 of 3)	19	20492715	20556410	63696	1	E030003E18Rik	NR_015502	3564
chr19	21809712	21809911	200	*	200	21809812	5	7.69209	5.17241	3.60895	7-8-HDAC3_peak_1364	Intron (NM_001033759/Tmem2, intron 7 of 23)	19	21778340	21858360	80021	1	Tmem2	NM_031997	31372
chr19	25285960	25286227	268	*	268	25286093	7	8.11363	5.7971	3.92847	7-8-HDAC3_peak_1365	Intron (NM_181404/Kank1, intron 2 of 13)	19	25237202	25434496	197295	1	Kank1	NM_181404	48758
chr19	25286391	25286651	261	*	261	25286586	5	5.65309	4.41176	2.13497	7-8-HDAC3_peak_1366	Intron (NM_181404/Kank1, intron 2 of 13)	19	25237202	25434496	197295	1	Kank1	NM_181404	49189
chr19	26675617	26675816	200	*	200	26675716	5	7.39259	5.08475	3.38827	7-8-HDAC3_peak_1367	Intron (NM_011416/Smarca2, intron 14 of 32)	19	26605160	26778321	173162	1	Smarca2	NM_011416	70457
chr19	27791554	27791755	202	*	202	27791741	6	9.73268	6.14035	5.09745	7-8-HDAC3_peak_1368	Intron (NM_001166414/Rfx3, intron 15 of 17)	19	27761721	27982948	221228	2	Rfx3	NM_001166414	191193
chr19	27914625	27914824	200	*	200	27914725	5	7.69209	5.17241	3.60895	7-8-HDAC3_peak_1369	Intron (NM_001166414/Rfx3, intron 2 of 17)	19	27761721	27982948	221228	2	Rfx3	NM_001166414	68124
chr19	28150073	28150304	232	*	232	28150231	6	9.73268	6.14035	5.09745	7-8-HDAC3_peak_1370	Distal Intergenic	19	27761721	28011166	249446	2	Rfx3	NM_011265	-138907
chr19	28941285	28941484	200	*	200	28941316	6	8.132	5.64516	3.93254	7-8-HDAC3_peak_1371	Intron (NM_198651/4430402I18Rik, intron 8 of 12)	19	28963920	28966801	2882	1	Ppapdc2	NM_028922	-22436
chr19	29211381	29211582	202	*	202	29211483	6	8.98384	5.9322	4.52482	7-8-HDAC3_peak_1372	Distal Intergenic	19	29251803	29313080	61278	1	Jak2	NM_001048177	-40221
chr19	29334190	29334543	354	*	354	29334357	3	4.84423	3.50877	1.62938	7-8-HDAC3_peak_1373	Promoter (<=1kb)	19	29331755	29334670	2916	2	Rln1	NM_011272	127
chr19	29667190	29667389	200	*	200	29667218	8	7.12424	5.23256	3.1751	7-8-HDAC3_peak_1374	Distal Intergenic	19	29609883	29648420	38538	2	Ermp1	NM_001081213	-18770
chr19	30029971	30030340	370	*	370	30030156	6	7.67852	5.46875	3.60895	7-8-HDAC3_peak_1375	Promoter (<=1kb)	19	30030513	30093724	63212	1	Uhrf2	NM_144873	-173
chr19	33100880	33101079	200	*	200	33101023	5	7.39259	5.08475	3.38827	7-8-HDAC3_peak_1376	Distal Intergenic	19	33137745	33392295	254551	2	Rnls	NM_001146342	291216
chr19	33126796	33126995	200	*	200	33126958	5	8.42687	5.35714	4.13306	7-8-HDAC3_peak_1377	Distal Intergenic	19	33137745	33392295	254551	2	Rnls	NM_001146342	265300
chr19	33589754	33589953	200	*	200	33589766	4	6.39912	4.38596	2.69395	7-8-HDAC3_peak_1378	Promoter (<=1kb)	19	33555281	33590311	35031	2	Lipo1	NM_001013770	358
chr19	35075757	35075956	200	*	200	35075789	5	8.50321	5.37405	4.16317	7-8-HDAC3_peak_1379	Distal Intergenic	19	34922358	34975731	53374	1	Kif20b	NM_183046	153399
chr19	35580898	35581099	202	*	202	35580999	6	10.1937	6.25	5.45455	7-8-HDAC3_peak_1380	Distal Intergenic	19	35958729	36057360	98632	2	Htr7	NM_008315	476261
chr19	36932046	36932245	200	*	200	36932145	5	8.42687	5.35714	4.13306	7-8-HDAC3_peak_1381	Intron (NM_001080706/Btaf1, intron 1 of 37)	19	36926079	37014057	87979	1	Btaf1	NM_001080706	5967
chr19	36993301	36993500	200	*	200	36993401	5	7.39259	5.08475	3.38827	7-8-HDAC3_peak_1382	Intron (NM_001080706/Btaf1, intron 25 of 37)	19	36926079	37014057	87979	1	Btaf1	NM_001080706	67222
chr19	37291204	37291403	200	*	200	37291244	4	6.72664	4.46429	2.92007	7-8-HDAC3_peak_1383	Intron (NM_031156/Ide, intron 13 of 23)	19	37258426	37264095	5670	2	4931408D14Rik	NR_040299	-27109
chr19	38054419	38054805	387	*	387	38054664	12	12.7428	8.02469	7.53512	7-8-HDAC3_peak_1384	Promoter (<=1kb)	19	38055025	38074425	19401	1	Cep55	NM_028293	-220
chr19	40544903	40545102	200	*	200	40545043	3	4.61917	3.44828	1.46992	7-8-HDAC3_peak_1385	Distal Intergenic	19	40292040	40513812	221773	2	Sorbs1	NM_009166	-31091
chr19	41288466	41288747	282	*	282	41288628	7	6.20693	4.7619	2.56666	7-8-HDAC3_peak_1386	Intron (NM_031376/Pik3ap1, intron 13 of 16)	19	41210842	41264004	53163	2	Tm9sf3	NM_133352	-24462
chr19	41702291	41702677	387	*	387	41702484	9	10.9117	7.24638	6.03051	7-8-HDAC3_peak_1387	Intron (NM_015748/Slit1, intron 4 of 36)	19	41600257	41743856	143600	2	Slit1	NM_015748	41179
chr19	41829712	41829935	224	*	224	41829852	10	11.1112	7.33333	6.18648	7-8-HDAC3_peak_1388	Promoter (<=1kb)	19	41829970	41832583	2614	1	Frat1	NM_008043	-35
chr19	41848156	41848377	222	*	222	41848251	10	11.1112	7.33333	6.18648	7-8-HDAC3_peak_1389	Promoter (<=1kb)	19	41845976	41848132	2157	2	Frat2	NM_177603	-24
chr19	42053165	42053545	381	*	381	42053396	10	8.98481	6.11111	4.52482	7-8-HDAC3_peak_1390	Promoter (<=1kb)	19	42052228	42053628	1401	1	4933411K16Rik	NM_025752	937
chr19	42126056	42126298	243	*	243	42126126	11	8.80032	5.82524	4.392	7-8-HDAC3_peak_1391	Promoter (2-3kb)	19	42123275	42128993	5719	2	Avpi1	NM_027106	2695
chr19	42779555	42779865	311	*	311	42779701	6	7.67852	5.46875	3.60895	7-8-HDAC3_peak_1392	Promoter (<=1kb)	19	42755196	42779976	24781	2	Hps1	NM_019424	111
chr19	43524467	43525034	568	*	568	43524844	8	7.12424	5.23256	3.1751	7-8-HDAC3_peak_1393	Promoter (<=1kb)	19	43499753	43524605	24853	2	Got1	NM_010324	0
chr19	43675071	43675535	465	*	465	43675263	14	11.4162	6.81818	6.44474	7-8-HDAC3_peak_1394	Promoter (<=1kb)	19	43675178	43677170	1993	1	BC037704	NR_045645	0
chr19	43906398	43906597	200	*	200	43906417	6	7.28771	5.30303	3.31574	7-8-HDAC3_peak_1395	Intron (NM_028029/Dnmbp, intron 3 of 15)	19	43846815	43879768	32954	2	Dnmbp	NM_001306088	-26630
chr19	44248003	44248625	623	*	623	44248380	13	9.78588	6.03448	5.14287	7-8-HDAC3_peak_1396	Distal Intergenic	19	44203288	44244016	40729	1	Scd3	NM_024450	44715
chr19	44266786	44267385	600	*	600	44267219	35	29.2667	10.7784	23.1799	7-8-HDAC3_peak_1397	Distal Intergenic	19	44293676	44306862	13187	1	Scd2	NM_009128	-26291
chr19	44284264	44284829	566	*	566	44284419	20	15.5724	7.77778	9.98219	7-8-HDAC3_peak_1398	Distal Intergenic	19	44293676	44306862	13187	1	Scd2	NM_009128	-8847
chr19	44931063	44931563	501	*	501	44931214	12	11.7921	7.47126	6.74917	7-8-HDAC3_peak_1399	Promoter (<=1kb)	19	44931119	44983787	52669	1	Fam178a	NM_001081225	0
chr19	45047973	45048229	257	*	257	45048143	11	9.08008	6	4.61009	7-8-HDAC3_peak_1400	Promoter (<=1kb)	19	45047576	45056383	8808	1	Sfxn3	NM_053197	397
chr19	45363683	45363882	200	*	200	45363814	5	5.65309	4.41176	2.13497	7-8-HDAC3_peak_1401	Promoter (<=1kb)	19	45363734	45533343	169610	1	Btrc	NM_001037758	0
chr19	47168332	47168531	200	*	200	47168342	3	4.42147	3.38983	1.32445	7-8-HDAC3_peak_1402	Distal Intergenic	19	47178820	47259441	80622	1	Neurl1a	NM_021360	-10289
chr19	47730865	47731430	566	*	566	47730958	7	7.34038	5.40541	3.3604	7-8-HDAC3_peak_1403	Promoter (<=1kb)	19	47731756	47735588	3833	1	Sfr1	NM_026377	-326
chr19	50407610	50407811	202	*	202	50407803	6	9.33432	6.03448	4.79374	7-8-HDAC3_peak_1404	Intron (NM_001252501/Sorcs1, intron 2 of 25)	19	50143301	50678646	535346	2	Sorcs1	NM_001252501	270835
chr19	51098712	51098913	202	*	202	51098813	6	9.33432	6.03448	4.79374	7-8-HDAC3_peak_1405	Distal Intergenic	19	50152953	50678646	525694	2	Sorcs1	NM_001290356	-420066
chr19	51909047	51909246	200	*	200	51909147	5	8.03261	5.26316	3.8634	7-8-HDAC3_peak_1406	Distal Intergenic	19	52264323	52265458	1136	1	Ins1	NM_008386	-355077
chr19	53142432	53142787	356	*	356	53142504	11	11.4198	7.40741	6.44474	7-8-HDAC3_peak_1407	Promoter (<=1kb)	19	53142756	53247326	104571	1	Add3	NM_001164100	0
chr19	53313932	53314131	200	*	200	53314109	7	7.07764	5.26316	3.15804	7-8-HDAC3_peak_1408	Intron (NM_001008542/Mxi1, intron 1 of 5)	19	53310506	53375810	65305	1	Mxi1	NM_001008542	3426
chr19	53600142	53600355	214	*	214	53600237	10	11.6981	7.63889	6.66909	7-8-HDAC3_peak_1409	Promoter (<=1kb)	19	53600396	53645831	45436	1	Smc3	NM_007790	-41
chr19	53731966	53732165	200	*	200	53732048	5	5.79463	4.47761	2.25489	7-8-HDAC3_peak_1410	Intron (NM_001170847/Rbm20, intron 1 of 13)	19	53677306	53867080	189775	1	Rbm20	NM_001170847	54660
chr19	53944041	53944741	701	*	701	53944609	12	11.9388	7.55814	6.85754	7-8-HDAC3_peak_1411	Promoter (<=1kb)	19	53929659	53944627	14969	2	Bbip1	NM_001195338	0
chr19	54356317	54356518	202	*	202	54356342	6	9.33432	6.03448	4.79374	7-8-HDAC3_peak_1412	Distal Intergenic	19	54045182	54048982	3801	1	Adra2a	NM_007417	311135
chr19	54924716	54924915	200	*	200	54924816	7	9.95096	6.55738	5.2746	7-8-HDAC3_peak_1413	Distal Intergenic	19	55069734	55099447	29714	2	Gpam	NM_008149	174532
chr19	55244840	55245094	255	*	255	55245019	6	7.47634	5.38462	3.45465	7-8-HDAC3_peak_1414	Distal Intergenic	19	55198098	55241236	43139	2	Gucy2g	NM_001081076	-3604
chr19	55756541	55756742	202	*	202	55756632	7	9.65636	6.45161	5.06413	7-8-HDAC3_peak_1415	Intron (NM_001142918/Tcf7l2, intron 3 of 14)	19	55741810	55933655	191846	1	Tcf7l2	NM_009333	14731
chr19	57204428	57204627	200	*	200	57204568	5	6.46405	4.7619	2.74259	7-8-HDAC3_peak_1416	Intron (NM_001290813/Ablim1, intron 1 of 20)	19	57033264	57197631	164368	2	Ablim1	NM_001290816	-6797
chr19	60889733	60889952	220	*	220	60889803	4	5.86782	4.23729	2.30221	7-8-HDAC3_peak_1417	Promoter (<=1kb)	19	60889749	61092555	202807	1	Grk5	NM_018869	0
chr19	60950409	60950608	200	*	200	60950475	5	8.03261	5.26316	3.8634	7-8-HDAC3_peak_1418	Intron (NM_018869/Grk5, intron 1 of 15)	19	60889749	61092555	202807	1	Grk5	NM_018869	60660
chr19	61331226	61331425	200	*	200	61331348	5	8.42687	5.35714	4.13306	7-8-HDAC3_peak_1419	Distal Intergenic	19	61224402	61228418	4017	2	Csf2ra	NM_009970	-102808
chr1_GL456221_random	110992	111191	200	*	200	111092	5	8.03261	5.26316	3.8634	7-8-HDAC3_peak_1420	Distal Intergenic	23	111572	163011	51440	2	Csprs	NM_033616	51820
chr2	3283568	3284064	497	*	497	3283906	13	13.2291	8.13953	7.9353	7-8-HDAC3_peak_1421	Promoter (<=1kb)	2	3284212	3328877	44666	1	Nmt2	NM_001290368	-148
chr2	3332817	3333016	200	*	200	3332971	7	8.48469	5.97015	4.16317	7-8-HDAC3_peak_1422	Promoter (<=1kb)	2	3328949	3332628	3680	2	Rpp38	NM_001013376	-189
chr2	4932756	4932955	200	*	200	4932856	5	8.50321	5.37405	4.16317	7-8-HDAC3_peak_1423	Intron (NM_010726/Phyh, intron 6 of 8)	2	4918996	4938743	19748	1	Phyh	NM_010726	13760
chr2	5714667	5714917	251	*	251	5714751	5	5.65309	4.41176	2.13497	7-8-HDAC3_peak_1424	Promoter (<=1kb)	2	5293457	5714762	421306	2	Camk1d	NM_001290374	0
chr2	5951145	5951375	231	*	231	5951276	13	13.5605	8.33333	8.23054	7-8-HDAC3_peak_1425	Promoter (<=1kb)	2	5951469	6056703	105235	1	Upf2	NM_001081132	-94
chr2	6212903	6213260	358	*	358	6213101	8	8.31849	5.92105	4.09212	7-8-HDAC3_peak_1426	Promoter (<=1kb)	2	6188465	6212994	24530	2	Echdc3	NM_024208	0
chr2	6395297	6395496	200	*	200	6395479	6	7.28771	5.30303	3.31574	7-8-HDAC3_peak_1427	Intron (NM_001080548/Usp6nl, intron 4 of 14)	2	6352736	6443820	91085	1	Usp6nl	NM_181399	42561
chr2	6523403	6523602	200	*	200	6523496	5	7.69209	5.17241	3.60895	7-8-HDAC3_peak_1428	Distal Intergenic	2	6352736	6443820	91085	1	Usp6nl	NM_181399	170667
chr2	6756897	6757096	200	*	200	6756997	5	8.50321	5.37405	4.16317	7-8-HDAC3_peak_1429	Intron (NM_001110228/Celf2, intron 1 of 13)	2	6539699	6884996	345298	2	Celf2	NM_001110228	127900
chr2	8351796	8351995	200	*	200	8351871	5	8.50321	5.37405	4.16317	7-8-HDAC3_peak_1430	Distal Intergenic	2	9189515	9197484	7970	1	1700061F12Rik	NR_038180	-837520
chr2	9775544	9775743	200	*	200	9775713	4	6.72664	4.46429	2.92007	7-8-HDAC3_peak_1431	Distal Intergenic	2	9857078	9878600	21523	2	Gata3	NM_008091	102857
chr2	11180915	11181114	200	*	200	11181015	5	8.50321	5.37405	4.16317	7-8-HDAC3_peak_1432	Intron (NM_008859/Prkcq, intron 1 of 17)	2	11172382	11301226	128845	1	Prkcq	NM_008859	8533
chr2	11535451	11535685	235	*	235	11535565	8	8.46401	6	4.16317	7-8-HDAC3_peak_1433	Intron (NM_001177758/Pfkfb3, intron 1 of 14)	2	11471431	11553929	82499	2	Pfkfb3	NM_001177758	18244
chr2	11553450	11553888	439	*	439	11553560	8	8.61579	6.08108	4.26513	7-8-HDAC3_peak_1434	Promoter (<=1kb)	2	11471431	11553929	82499	2	Pfkfb3	NM_001177758	41
chr2	11568334	11568533	200	*	200	11568381	8	9.48998	6.52174	4.92518	7-8-HDAC3_peak_1435	Distal Intergenic	2	11471431	11553929	82499	2	Pfkfb3	NM_001177758	-14405
chr2	12897507	12897708	202	*	202	12897606	6	8.98384	5.9322	4.52482	7-8-HDAC3_peak_1436	Distal Intergenic	2	12924041	13003454	79414	1	Pter	NM_001305436	-26333
chr2	13219343	13219542	200	*	200	13219353	7	9.38596	6.34921	4.83582	7-8-HDAC3_peak_1437	Intron (NM_009105/Rsu1, intron 4 of 8)	2	13076967	13271415	194449	2	Rsu1	NM_009105	51873
chr2	16892514	16892726	213	*	213	16892574	8	8.31849	5.92105	4.09212	7-8-HDAC3_peak_1438	Distal Intergenic	2	16918678	17013726	95049	2	4930515L03Rik	NR_040632	121000
chr2	21369554	21369753	200	*	200	21369695	5	7.69209	5.17241	3.60895	7-8-HDAC3_peak_1439	Promoter (1-2kb)	2	21367567	21830542	462976	1	Gpr158	NM_001004761	1987
chr2	22589589	22590006	418	*	418	22589807	32	36.5502	16.0194	30.309	7-8-HDAC3_peak_1440	Distal Intergenic	2	22622327	22693877	71551	1	Gad2	NM_008078	-32321
chr2	24935404	24935673	270	*	270	24935490	10	10.4339	6.96203	5.63906	7-8-HDAC3_peak_1441	Promoter (<=1kb)	2	24925355	24935281	9927	2	Arrdc1	NR_027876	-123
chr2	24975187	24975439	253	*	253	24975311	10	9.84835	6.62651	5.19894	7-8-HDAC3_peak_1442	Promoter (<=1kb)	2	24972470	24975098	2629	2	Mrpl41	NM_001031808	-89
chr2	25224684	25225187	504	*	504	25224839	9	7.94583	5.61798	3.8207	7-8-HDAC3_peak_1443	Promoter (<=1kb)	2	25222158	25224702	2545	2	Tubb4b	NM_146116	0
chr2	25574637	25574917	281	*	281	25574756	9	7.64752	5.43478	3.60538	7-8-HDAC3_peak_1444	Promoter (<=1kb)	2	25573431	25574871	1441	2	Phpt1	NM_029293	0
chr2	26022156	26022355	200	*	200	26022161	6	6.94477	5.14706	3.03959	7-8-HDAC3_peak_1445	Promoter (<=1kb)	2	25996958	26021760	24803	2	Ubac1	NM_133835	-396
chr2	26445613	26445846	234	*	234	26445749	11	10.5456	6.89655	5.73676	7-8-HDAC3_peak_1446	Promoter (<=1kb)	2	26409431	26445216	35786	2	Sec16a	NM_153125	-397
chr2	26601794	26601993	200	*	200	26601827	7	8.29379	5.88235	4.07249	7-8-HDAC3_peak_1447	Promoter (2-3kb)	2	26593057	26604417	11361	2	Agpat2	NM_026212	2424
chr2	30708346	30708545	200	*	200	30708451	8	8.04438	5.76923	3.8699	7-8-HDAC3_peak_1448	Distal Intergenic	2	30721210	30721293	84	1	Mir3089	NR_037272	-12665
chr2	30794719	30794918	200	*	200	30794841	10	8.98481	6.11111	4.52482	7-8-HDAC3_peak_1449	Distal Intergenic	2	30795563	30801737	6175	2	1700001O22Rik	NM_198000	6819
chr2	30807690	30808108	419	*	419	30807870	9	8.3844	5.88235	4.13306	7-8-HDAC3_peak_1450	Promoter (<=1kb)	2	30807977	30823014	15038	1	Ntmt1	NM_170592	0
chr2	30918028	30918355	328	*	328	30918308	7	5.85112	4.54545	2.30221	7-8-HDAC3_peak_1451	Distal Intergenic	2	30889471	30903297	13827	2	Ptges	NM_022415	-14731
chr2	32095589	32095788	200	*	200	32095687	6	7.47634	5.38462	3.45465	7-8-HDAC3_peak_1452	Promoter (<=1kb)	2	32095651	32110820	15170	1	Ppapdc3	NM_145521	0
chr2	32137747	32138175	429	*	429	32138138	6	6.11552	4.72973	2.47979	7-8-HDAC3_peak_1453	Distal Intergenic	2	32151148	32234537	83390	1	Prrc2b	NM_001159634	-12973
chr2	32395649	32396142	494	*	494	32396033	15	15.0343	8.79121	9.51299	7-8-HDAC3_peak_1454	Promoter (<=1kb)	2	32395890	32402740	6851	1	Ptges2	NM_133783	0
chr2	32451904	32452142	239	*	239	32451963	10	9.71366	6.54762	5.09745	7-8-HDAC3_peak_1455	Promoter (<=1kb)	2	32414487	32451470	36984	2	Slc25a25	NM_146118	-434
chr2	32693954	32694153	200	*	200	32694021	7	7.20623	5.33333	3.2486	7-8-HDAC3_peak_1456	Promoter (<=1kb)	2	32682609	32694175	11567	2	Fpgs	NM_010236	22
chr2	32966985	32967197	213	*	213	32967058	6	7.28771	5.30303	3.31574	7-8-HDAC3_peak_1457	Distal Intergenic	2	32963301	32963418	118	1	Snora65	NR_002898	3684
chr2	33130791	33131574	784	*	784	33130989	19	17.8644	9.43396	12.1333	7-8-HDAC3_peak_1458	Distal Intergenic	2	32986366	33087204	100839	2	Garnl3	NM_178888	-43587
chr2	33216303	33216583	281	*	281	33216447	8	8.17876	5.84416	3.96975	7-8-HDAC3_peak_1459	Promoter (<=1kb)	2	33215961	33247714	31754	1	Angptl2	NM_011923	342
chr2	34372878	34373077	200	*	200	34373038	7	7.20623	5.33333	3.2486	7-8-HDAC3_peak_1460	Promoter (<=1kb)	2	34171457	34372045	200589	2	Pbx3	NM_016768	-833
chr2	34629006	34629237	232	*	232	34629140	8	7.915	5.6962	3.79855	7-8-HDAC3_peak_1461	Distal Intergenic	2	34676983	34755232	78250	2	Gapvd1	NM_025709	125995
chr2	34905111	34905310	200	*	200	34905248	6	5.99897	4.66667	2.41058	7-8-HDAC3_peak_1462	Intron (NM_028716/Phf19, intron 6 of 14)	2	34893755	34913976	20222	2	Phf19	NM_028716	8666
chr2	37442706	37442905	200	*	200	37442718	5	8.03261	5.26316	3.8634	7-8-HDAC3_peak_1463	Promoter (<=1kb)	2	37432168	37443121	10954	2	Zbtb26	NM_199025	216
chr2	38824014	38824319	306	*	306	38824092	5	5.65309	4.41176	2.13497	7-8-HDAC3_peak_1464	Intron (NM_010264/Nr6a1, intron 3 of 10)	2	38852735	38852810	76	1	Mir181a-2	NR_029568	-28416
chr2	38926458	38926698	241	*	241	38926575	9	11.379	7.46269	6.41089	7-8-HDAC3_peak_1465	Promoter (<=1kb)	2	38723374	38926461	203088	2	Nr6a1	NM_010264	0
chr2	39835360	39835559	200	*	200	39835409	4	6.11638	4.31034	2.47979	7-8-HDAC3_peak_1466	Distal Intergenic	2	39196798	39226338	29541	2	Ppp6c	NM_024209	-609022
chr2	42950741	42950940	200	*	200	42950886	5	7.69209	5.17241	3.60895	7-8-HDAC3_peak_1467	Distal Intergenic	2	40596773	42653598	2056826	2	Lrp1b	NM_053011	-297143
chr2	43415934	43416133	200	*	200	43416034	5	8.03261	5.26316	3.8634	7-8-HDAC3_peak_1468	Distal Intergenic	2	43555325	43636758	81434	1	Kynu	NM_001289594	-139192
chr2	43900382	43900581	200	*	200	43900481	5	8.03261	5.26316	3.8634	7-8-HDAC3_peak_1469	Intron (NM_001301832/Arhgap15, intron 7 of 14)	2	43748824	44395953	647130	1	Arhgap15	NM_001301831	151558
chr2	51147809	51148157	349	*	349	51148081	8	7.33212	5.35714	3.35756	7-8-HDAC3_peak_1470	Promoter (<=1kb)	2	51130439	51149111	18673	2	Rnd3	NM_028810	954
chr2	57554512	57554711	200	*	200	57554636	4	6.11638	4.31034	2.47979	7-8-HDAC3_peak_1471	Distal Intergenic	2	57238382	57370719	132338	1	Gpd2	NM_010274	316130
chr2	57629491	57629719	229	*	229	57629586	11	16.6594	9.83607	10.9838	7-8-HDAC3_peak_1472	Distal Intergenic	2	57998155	58039171	41017	1	Galnt5	NM_172855	-368436
chr2	59302576	59302775	200	*	200	59302660	3	4.84423	3.50877	1.62938	7-8-HDAC3_peak_1473	Intron (NM_026361/Pkp4, intron 4 of 21)	2	59382493	59386682	4190	2	5330411J11Rik	NR_040510	83907
chr2	59824554	59824759	206	*	206	59824588	6	7.11097	5.22388	3.1751	7-8-HDAC3_peak_1474	Intron (NM_198294/Tanc1, intron 19 of 26)	2	59852365	59882606	30242	2	Wdsub1	NM_028118	57847
chr2	60085988	60086189	202	*	202	60086028	7	9.65636	6.45161	5.06413	7-8-HDAC3_peak_1475	Intron (NM_001001182/Baz2b, intron 1 of 35)	2	59899363	60125740	226378	2	Baz2b	NM_001001182	39551
chr2	60826654	60826853	200	*	200	60826738	6	6.94477	5.14706	3.03959	7-8-HDAC3_peak_1476	Intron (NM_001141931/Rbms1, intron 2 of 13)	2	60751953	60881438	129486	2	Rbms1	NM_001141931	54585
chr2	67864418	67864621	204	*	204	67864520	7	11.0343	6.89655	6.11777	7-8-HDAC3_peak_1477	Distal Intergenic	2	67781043	67781140	98	1	Mir6335	NR_105752	83375
chr2	69587884	69588083	200	*	200	69587907	5	7.69209	5.17241	3.60895	7-8-HDAC3_peak_1478	Promoter (1-2kb)	2	69424335	69586067	161733	2	Lrp2	NM_001081088	-1817
chr2	69898064	69898318	255	*	255	69898177	5	5.65309	4.41176	2.13497	7-8-HDAC3_peak_1479	Promoter (<=1kb)	2	69897246	70024010	126765	1	Ubr3	NM_177783	818
chr2	71690470	71690754	285	*	285	71690591	5	6.46405	4.7619	2.74259	7-8-HDAC3_peak_1480	Intron (NR_039557_2/Mir5098, intron 2 of 3)	2	71719417	71730966	11550	1	Platr26	NR_037979	-28663
chr2	73004225	73004424	200	*	200	73004238	8	8.77436	6.16438	4.3676	7-8-HDAC3_peak_1481	Distal Intergenic	2	72936432	72980446	44015	2	Sp3	NM_001018042	-23779
chr2	73386502	73386815	314	*	314	73386701	9	12.1986	7.8125	7.07472	7-8-HDAC3_peak_1482	Promoter (<=1kb)	2	73341506	73386480	44975	2	Gpr155	NM_001276444	-22
chr2	73500378	73500577	200	*	200	73500478	5	7.69209	5.17241	3.60895	7-8-HDAC3_peak_1483	Intron (NM_153138/Wipf1, intron 1 of 7)	2	73429610	73485753	56144	2	Wipf1	NM_001289723	-14625
chr2	75658769	75658968	200	*	200	75658905	9	9.01459	6.25	4.54813	7-8-HDAC3_peak_1484	Promoter (<=1kb)	2	75659259	75669407	10149	1	Hnrnpa3	NM_053263	-291
chr2	76406022	76406221	200	*	200	76406132	5	5.94521	4.54545	2.36345	7-8-HDAC3_peak_1485	Promoter (<=1kb)	2	76406508	76600647	194140	1	Osbpl6	NM_001290733	-287
chr2	84715467	84715666	200	*	200	84715502	5	6.27835	4.6875	2.61923	7-8-HDAC3_peak_1486	Promoter (<=1kb)	2	84687920	84715164	27245	2	Zdhhc5	NM_144887	-303
chr2	84973873	84974074	202	*	202	84973974	6	9.33432	6.03448	4.79374	7-8-HDAC3_peak_1487	Distal Intergenic	2	84980461	84983632	3172	1	Prg2	NM_008920	-6387
chr2	85958368	85958624	257	*	257	85958401	5	6.66521	4.83871	2.91066	7-8-HDAC3_peak_1488	Distal Intergenic	2	85951065	85952039	975	1	Olfr1028	NM_001011774	7303
chr2	91070466	91070842	377	*	377	91070775	6	5.99897	4.66667	2.41058	7-8-HDAC3_peak_1489	Promoter (<=1kb)	2	91061781	91070315	8535	2	Slc39a13	NR_110981	-151
chr2	92093575	92093815	241	*	241	92093698	15	20.9559	11.9403	15.1081	7-8-HDAC3_peak_1490	Distal Intergenic	2	91982328	92024170	41843	2	Creb3l1	NM_011957	-69405
chr2	92665951	92666150	200	*	200	92666051	5	7.69209	5.17241	3.60895	7-8-HDAC3_peak_1491	Distal Intergenic	2	92599707	92615252	15546	1	Chst1	NM_023850	66244
chr2	93024719	93024997	279	*	279	93024916	5	5.79463	4.47761	2.25489	7-8-HDAC3_peak_1492	Intron (NM_001177536/Prdm11, intron 1 of 6)	2	93029348	93033445	4098	1	4631405J19Rik	NR_110333	-4351
chr2	93462453	93462921	469	*	469	93462748	18	18.6841	10.2151	12.927	7-8-HDAC3_peak_1493	Promoter (<=1kb)	2	93419102	93462502	43401	2	Cd82	NM_001271430	0
chr2	94158038	94158237	200	*	200	94158169	7	8.90417	6.15385	4.47985	7-8-HDAC3_peak_1494	Promoter (<=1kb)	2	94032697	94157909	125213	2	Hsd17b12	NM_019657	-129
chr2	98662580	98662781	202	*	202	98662674	33	16.6092	5.59211	10.9521	7-8-HDAC3_peak_1495	Distal Intergenic	2	97467657	97631664	164008	1	Lrrc4c	NM_178725	1194923
chr2	98666616	98667305	690	*	690	98667162	73	57.2265	12.0915	50.2428	7-8-HDAC3_peak_1496	Distal Intergenic	2	97467657	97631664	164008	1	Lrrc4c	NM_178725	1198959
chr2	99285613	99285812	200	*	200	99285713	5	7.39259	5.08475	3.38827	7-8-HDAC3_peak_1497	Distal Intergenic	2	97467657	97631664	164008	1	Lrrc4c	NM_178725	1817956
chr2	101628509	101628722	214	*	214	101628693	9	11.9069	7.69231	6.84957	7-8-HDAC3_peak_1498	Promoter (<=1kb)	2	101560781	101628986	68206	2	B230118H07Rik	NM_026592	264
chr2	103850585	103850784	200	*	200	103850623	7	6.83551	5.12821	2.95779	7-8-HDAC3_peak_1499	Distal Intergenic	2	103804452	103810622	6171	2	4930547E08Rik	NR_040514	-39963
chr2	109722215	109722414	200	*	200	109722315	5	8.42687	5.35714	4.13306	7-8-HDAC3_peak_1500	Promoter (<=1kb)	2	109722921	109727043	4123	1	Bdnf	NM_001285422	-507
chr2	109917396	109917595	200	*	200	109917409	5	4.84879	4	1.62938	7-8-HDAC3_peak_1501	Promoter (<=1kb)	2	109917647	110014257	96611	1	Lgr4	NM_172671	-52
chr2	110081095	110081294	200	*	200	110081195	5	7.39259	5.08475	3.38827	7-8-HDAC3_peak_1502	Distal Intergenic	2	110031250	110050479	19230	2	Ccdc34os	NR_040508	-30616
chr2	113535528	113535862	335	*	335	113535722	5	5.65309	4.41176	2.13497	7-8-HDAC3_peak_1503	Intron (NM_001285458/Fmn1, intron 5 of 16)	2	113441064	113716767	275704	1	Fmn1	NM_001285459	94464
chr2	113784494	113784699	206	*	206	113784603	8	12.7852	7.75862	7.56642	7-8-HDAC3_peak_1504	Intron (NM_009162/Scg5, intron 4 of 5)	2	113748675	113758648	9974	2	Grem1	NM_011824	-25846
chr2	114673140	114673339	200	*	200	114673240	5	8.42687	5.35714	4.13306	7-8-HDAC3_peak_1505	Distal Intergenic	2	114516418	114654928	138511	2	Dph6	NM_025675	-18212
chr2	118256662	118256935	274	*	274	118256845	4	6.11638	4.31034	2.47979	7-8-HDAC3_peak_1506	Promoter (<=1kb)	2	118204888	118256966	52079	2	Fsip1	NM_027759	31
chr2	118388374	118388837	464	*	464	118388548	8	8.17876	5.84416	3.96975	7-8-HDAC3_peak_1507	Promoter (<=1kb)	2	118388617	118475234	86618	1	Eif2ak4	NM_013719	0
chr2	119208639	119208847	209	*	209	119208790	8	9.48998	6.52174	4.92518	7-8-HDAC3_peak_1508	Promoter (<=1kb)	2	119172500	119208795	36296	2	Dnajc17	NM_139139	0
chr2	120850431	120850808	378	*	378	120850524	5	6.27835	4.6875	2.61923	7-8-HDAC3_peak_1509	Promoter (<=1kb)	2	120850656	120866690	16035	1	AV039307	NR_038349	0
chr2	121705338	121705699	362	*	362	121705513	8	7.12424	5.23256	3.1751	7-8-HDAC3_peak_1510	Intron (NM_172673/Frmd5, intron 1 of 14)	2	121545529	121807057	261529	2	Frmd5	NM_172673	101358
chr2	125601725	125602067	343	*	343	125601826	12	12.5716	7.92683	7.38388	7-8-HDAC3_peak_1511	Intron (NM_001081091/Cep152, intron 11 of 27)	2	125563088	125625113	62026	2	Cep152	NM_001081091	23046
chr2	127248016	127248215	200	*	200	127248027	5	6.10598	4.61538	2.47979	7-8-HDAC3_peak_1512	Promoter (<=1kb)	2	127247975	127260764	12790	1	Tmem127	NM_175145	41
chr2	128698637	128698836	200	*	200	128698752	7	6.40224	4.87805	2.69395	7-8-HDAC3_peak_1513	Promoter (<=1kb)	2	128698997	128802188	103192	1	Mertk	NM_008587	-161
chr2	128817687	128818481	795	*	795	128818171	10	8.76756	5.97826	4.3676	7-8-HDAC3_peak_1514	Promoter (<=1kb)	2	128818303	128854261	35959	1	Tmem87b	NM_028248	0
chr2	130760525	130760724	200	*	200	130760600	4	6.11638	4.31034	2.47979	7-8-HDAC3_peak_1515	Intron (NM_029432/4930402H24Rik, intron 20 of 36)	2	130801966	130804101	2136	2	Gm14057	NR_024097	43377
chr2	131210060	131210341	282	*	282	131210222	12	13.6957	8.55263	8.32783	7-8-HDAC3_peak_1516	Promoter (<=1kb)	2	131210360	131213514	3155	1	Ap5s1	NM_001291031	-19
chr2	131442210	131442411	202	*	202	131442325	6	10.1937	6.25	5.45455	7-8-HDAC3_peak_1517	Intron (NR_037281/Mir3098, intron 1 of 2)	2	131491862	131525183	33322	1	Smox	NM_001177833	-49451
chr2	132252726	132253211	486	*	486	132252831	8	8.61579	6.08108	4.26513	7-8-HDAC3_peak_1518	Promoter (<=1kb)	2	132249286	132253180	3895	2	Pcna	NM_011045	0
chr2	134437469	134437668	200	*	200	134437631	5	8.42687	5.35714	4.13306	7-8-HDAC3_peak_1519	Distal Intergenic	2	134497361	134554352	56992	2	Hao1	NM_010403	116684
chr2	135988461	135988768	308	*	308	135988621	5	7.69209	5.17241	3.60895	7-8-HDAC3_peak_1520	Intron (NM_013829/Plcb4, intron 30 of 36)	2	136057927	136069917	11991	1	Lamp5	NM_029530	-69159
chr2	137116829	137117028	200	*	200	137116937	8	8.17876	5.84416	3.96975	7-8-HDAC3_peak_1521	Promoter (<=1kb)	2	137081451	137116520	35070	2	Jag1	NM_013822	-309
chr2	139997601	139997800	200	*	200	139997735	5	7.39259	5.08475	3.38827	7-8-HDAC3_peak_1522	Intron (NM_001159640/Tasp1, intron 5 of 13)	2	139833479	140066805	233327	2	Tasp1	NM_001159640	69005
chr2	143315727	143315926	200	*	200	143315827	5	7.69209	5.17241	3.60895	7-8-HDAC3_peak_1523	Distal Intergenic	2	143546133	143816282	270150	1	Pcsk2	NM_008792	-230207
chr2	143616500	143616699	200	*	200	143616600	5	8.50321	5.37405	4.16317	7-8-HDAC3_peak_1524	Intron (NM_008792/Pcsk2, intron 2 of 11)	2	143535476	143547837	12362	2	Pcsk2os1	NR_040354	-68663
chr2	144223783	144223982	200	*	200	144223803	9	8.62423	6.0241	4.26805	7-8-HDAC3_peak_1525	Distal Intergenic	2	144173150	144189290	16141	2	Gm5535	NM_001033778	-34493
chr2	150299120	150299457	338	*	338	150299149	4	5.64624	4.16667	2.13497	7-8-HDAC3_peak_1526	Distal Intergenic	2	150257517	150270300	12784	1	Gm14124	NM_001142410	41603
chr2	150749358	150749599	242	*	242	150749432	7	8.68763	6.06061	4.29814	7-8-HDAC3_peak_1527	Promoter (<=1kb)	2	150749081	150771674	22594	1	Entpd6	NM_172117	277
chr2	151530107	151530431	325	*	325	151530279	12	11.1167	7.06522	6.18791	7-8-HDAC3_peak_1528	Distal Intergenic	2	151542483	151561691	19209	1	Fkbp1a	NM_001302077	-12052
chr2	152105496	152105695	200	*	200	152105559	8	9.48998	6.52174	4.92518	7-8-HDAC3_peak_1529	Promoter (<=1kb)	2	152105524	152111376	5853	1	Srxn1	NM_029688	0
chr2	152332494	152332693	200	*	200	152332582	7	6.83551	5.12821	2.95779	7-8-HDAC3_peak_1530	Promoter (<=1kb)	2	152316334	152332639	16306	2	Rbck1	NM_019705	0
chr2	152363683	152364008	326	*	326	152363826	7	6.95419	5.19481	3.04429	7-8-HDAC3_peak_1531	Intron (NR_033505/Gm14164, intron 2 of 4)	2	152368758	152376566	7809	2	Nrsn2	NM_001009948	12558
chr2	152785982	152786320	339	*	339	152786168	7	5.76852	4.49438	2.24185	7-8-HDAC3_peak_1532	Intron (NM_001289739/Bcl2l1, intron 2 of 4)	2	152754173	152765037	10865	1	Cox4i2	NM_053091	31809
chr2	153241672	153241881	210	*	210	153241736	7	8.90417	6.15385	4.47985	7-8-HDAC3_peak_1533	Promoter (<=1kb)	2	153241532	153270249	28718	1	Pofut1	NM_080463	140
[truncated: 1,142 more rows]

## Sheet: H4_HDAC3_peaks_rep3
seqnames	start	end	width	strand	length	abs_summit	pileup	X.log10.pvalue.	fold_enrichment	X.log10.qvalue.	name	annotation	geneChr	geneStart	geneEnd	geneLength	geneStrand	geneId	transcriptId	distanceToTSS
[truncated: 555 more rows]

[truncated: 17 more sheets: P48_HDAC3_peaks_rep1, P48_HDAC3_peaks_rep2, P48_HDAC3_peaks_rep3, H4_H3K14ac_peaks_rep1, H4_H3K14ac_peaks_rep2, H4_H3K27ac_peaks_rep1, H4_H3K27ac_peaks_rep2, H4_HDAC3OE_H3K14ac_peaks_rep1, H4-HDAC3OE_H3K14ac_peaks_rep2, H4_HDAC3OE_H3K14ac_peaks_rep3, H4_HDAC3OE_H3K27ac_peaks_rep1, H4_HDAC3OE_H3K27ac_peaks_rep2, H4_HDAC3OE_H3K27ac_rep3, P48_H3K14ac_peaks_rep1, P48_H3K14ac_peaks_rep2, P48_H3K27ac_peaks_rep1, P48_H3K27ac_peaks_rep2]
