# Supplementary material for: Pathogenic mechanism of abnormal expression of HDAC3 in ovulatory granulosa cells inducing oocyte maturation disorder and its application in IVM
Source: J Biol Chem. 2025 Feb 10;301(3):108287. doi: 10.1016/j.jbc.2025.108287 (PMC11923827; doi:10.1016/j.jbc.2025.108287)
Supplement: RNA-seq data [file mmc4.xlsx]

## Sheet: DEG between HDAC3OEffP48 and H4
genes	baseMean	log2FoldChange	lfcSE	stat	pvalue	padj	P48_ff_1	P48_ff_2	P48_3	P48_4	H4_1	H4_2	H4_3
Tnfaip6	26617.1	-10.5573	0.238945	-44.183	0	0	35.6935	28.0315	48.736	52.9473	60019	72492.3	53642.7
Btc	20197.2	-9.68265	0.229826	-42.1303	0	0	79.3189	53.6604	46.9954	48.4602	43769.3	55862	41520.8
Has2	1878.79	-6.86996	0.193866	-35.4366	4.67e-275	3.98e-271	37.2799	38.4432	39.1628	33.2042	4129.29	4990.38	3883.78
Serpinb9	5259.03	-4.40695	0.126367	-34.8743	1.82e-266	1.17e-262	554.439	497.359	538.707	586.907	12544.7	11023.7	11067.4
Ggct	4716.45	-4.48358	0.129923	-34.5094	5.79e-261	2.96e-257	455.29	522.988	411.645	466.654	10672	10417.5	10069.1
Apcdd1	2257.08	-4.37028	0.128779	-33.9363	1.94e-252	8.28e-249	228.438	246.677	265.437	216.276	4921.87	4866.86	5054.03
Osgin2	20168.3	-5.15503	0.152674	-33.7651	6.43e-250	2.35e-246	1411.08	1184.53	1264.52	1232.15	44326.6	52490	39269.3
Ptprn	1981.19	-8.37859	0.248828	-33.6723	1.47e-248	4.71e-245	11.8978	14.4162	17.4057	11.6663	4157.81	4381.7	5273.45
Ptx3	10360.6	-11.7254	0.349917	-33.509	3.56e-246	1.01e-242	6.34551	7.20811	4.35143	10.7689	17974	23688.7	30832.5
Olfr1251	5625.55	-5.72568	0.176468	-32.446	6.17e-231	1.58e-227	274.443	223.451	249.772	219.866	11363.6	15367.2	11680.6
Snap25	4711.13	-10.5487	0.337936	-31.2152	6.62e-214	1.54e-210	4.75913	10.4117	6.96228	7.17929	8159.95	12963	11825.7
Vmn2r89	4561.03	-7.7187	0.249467	-30.9408	3.38e-210	7.21e-207	39.6594	32.8369	60.0497	69.1007	11371.9	10560.2	9793.56
Pcsk5	17349.3	-4.84009	0.157722	-30.6874	8.39e-207	1.65e-203	1221.51	1247	1661.37	1272.53	37769.6	40838.6	37434.7
Lepr	4639.44	-8.67333	0.289697	-29.9393	6.07e-197	1.11e-193	28.5548	36.0405	18.276	22.4353	7708.4	13630.3	11032.1
Dusp6	2754.58	-4.94625	0.169332	-29.2103	1.44e-187	2.45e-184	236.37	213.841	168.835	179.482	5925.97	6750.19	5807.38
Ptgs2	28696.9	-11.5184	0.400675	-28.7475	9.73e-182	1.56e-178	18.2433	10.4117	19.1463	43.9732	50587.6	91237.8	58961.3
Pgr	10625.7	-10.1706	0.357633	-28.4388	6.71e-178	1.01e-174	27.7616	31.2351	16.5354	9.87153	24201.8	32916.9	17175.9
Arc	1069.95	-7.91223	0.279221	-28.3368	1.22e-176	1.73e-173	6.34551	8.80991	13.0543	13.4612	2794.84	2458.9	2194.22
Ugdh	5757.87	-2.71873	0.0961259	-28.283	5.6e-176	7.54e-173	1722.01	1753.97	1708.37	1603.67	11057	11329.3	11130.8
Clcf1	780.687	-5.30774	0.190802	-27.818	2.63e-170	3.36e-167	45.2117	54.4613	36.552	41.2809	1598.24	1834.94	1854.12
Bin1	10268.1	-4.37203	0.161759	-27.0281	6.91e-161	8.42e-158	974.036	954.674	1147.91	1272.53	20496.7	24819.5	22211.6
Tagln2	12464.6	-5.41533	0.200683	-26.9845	2.25e-160	2.62e-157	705.938	475.735	645.752	816.644	26527.3	29774.2	28306.7
Chst15	10083	-6.31807	0.235062	-26.8783	3.93e-159	4.38e-156	245.095	253.886	369.001	292.556	17396.5	29267.4	22756.5
Gm47662	916.296	-7.50261	0.281237	-26.6772	8.66e-157	9.23e-154	10.3115	16.018	13.0543	7.17929	2437.17	2146.92	1783.42
Ereg	14293.7	-10.0678	0.378995	-26.5644	1.75e-155	1.79e-152	53.9368	27.2306	15.6651	26.9223	27852.2	47280.6	24799.6
Vapa	14221.1	-2.66007	0.101321	-26.2539	6.45e-152	6.35e-149	4103.96	4372.12	4313.13	4552.57	26568.8	26867.1	28769.9
Mrap	19741.7	-5.52626	0.210643	-26.2352	1.05e-151	9.98e-149	693.247	876.186	1151.39	1165.74	42851.9	45379.5	46073.8
AC106834.1	2692.93	-10.9695	0.41837	-26.2196	1.59e-151	1.45e-148	6.34551	4.0045	0.870285	0.897411	6528.43	6774.39	5535.54
Vmp1	13494.3	-4.15021	0.158672	-26.1559	8.45e-151	7.45e-148	1687.11	1911.75	1467.3	1530.98	26180.3	33101.5	28581
Aif1l	3057.68	3.32347	0.128184	25.9273	3.28e-148	2.79e-145	4813.86	4686.87	5305.26	5106.27	544.234	487.705	459.568
Egr3	6344.51	-9.11932	0.351927	-25.9125	4.81e-148	3.97e-145	18.2433	20.8234	16.5354	51.1525	15958.7	16084.1	12262.1
Sdc1	30042.5	-4.30545	0.16706	-25.7718	1.84e-146	1.47e-143	3751.78	3503.14	3291.42	2738	61054	60564.6	75394.8
Srxn1	2917.48	-4.43488	0.172268	-25.744	3.76e-146	2.92e-143	265.718	258.691	319.395	342.811	6567.65	7111.83	5556.26
Mlh1	12328.8	-4.67887	0.18275	-25.6025	1.43e-144	1.08e-141	1088.25	987.511	1232.32	962.025	21734.9	31615.5	28681
Enpp3	2538.09	-6.28975	0.246459	-25.5205	1.17e-143	8.54e-141	72.9733	56.0631	108.786	60.1266	5119.13	6560.46	5789.1
Epgn	1606.87	-10.0387	0.394577	-25.4417	8.71e-143	6.19e-140	6.34551	1.6018	1.74057	4.48706	3480.48	4180.51	3572.93
Tmem206	4226.25	2.98275	0.117623	25.3587	7.21e-142	4.99e-139	6408.17	6360.75	7335.64	6915.45	841.305	883.727	838.681
Tpm4	16654.9	-3.08318	0.122522	-25.1643	9.85e-140	6.63e-137	4027.81	3795.47	3948.49	4076.94	30155.1	37277	33303.5
Klc1	5254.59	-2.38404	0.0955665	-24.9465	2.33e-137	1.53e-134	1857.65	1831.66	1921.59	1872.9	9338.72	10066.1	9893.51
Jarid2	6791.77	-3.11971	0.126544	-24.6532	3.4e-134	2.18e-131	1649.04	1730.75	1446.41	1495.98	13749.6	12879	14591.6
Nfil3	1640.22	-3.29124	0.134553	-24.4606	3.89e-132	2.42e-129	328.38	369.215	305.47	373.323	3383.04	3208.92	3513.2
Oit3	1133.35	-4.26296	0.176858	-24.1038	2.28e-128	1.39e-125	119.771	147.366	106.175	141.791	2181.69	2592.6	2644.04
Abhd2	27968.7	-4.45818	0.186481	-23.9069	2.59e-126	1.54e-123	2641.32	3631.28	2558.64	2364.68	57914.6	66529.1	60141.3
Slc7a11	3878.26	-4.97621	0.208609	-23.8542	9.16e-126	5.33e-123	302.205	324.365	246.291	229.737	7212.88	10730.8	8101.56
Errfi1	12094.3	-5.18007	0.218008	-23.7609	8.47e-125	4.82e-122	655.967	937.855	537.836	871.387	27095.3	25631.9	28929.6
St6gal1	13797.9	-2.88105	0.121524	-23.7077	3e-124	1.67e-121	3805.72	3483.12	3739.62	3773.62	27245	29961.4	24576.5
Prkg2	2461.44	-8.39153	0.354134	-23.6959	3.97e-124	2.16e-121	23.7957	16.8189	20.8869	6.28188	4439.43	4939.45	7783.4
Sema4f	988.803	-9.17791	0.393847	-23.3032	4.11e-120	2.19e-117	1.58638	8.00901	4.35143	1.79482	2116.33	2113.81	2675.73
Ephx2	120366	-3.45246	0.149802	-23.0468	1.58e-117	8.26e-115	23404.6	19979.3	23254.9	24843	215114	260175	275792
Aldob	1151.75	-5.9429	0.258105	-23.0252	2.61e-117	1.34e-114	57.9028	46.4522	41.7737	24.2301	2489.45	2992.45	2409.99
Fam110c	2050.8	-3.23944	0.140884	-22.9937	5.39e-117	2.7e-114	433.874	490.952	398.591	452.295	3876.18	4081.19	4622.5
Ncoa7	10499.4	-4.50491	0.195941	-22.9912	5.71e-117	2.81e-114	1168.37	1218.17	824.16	865.105	22869.7	25719.8	20830.5
F3	11734.8	-7.3122	0.324008	-22.568	8.94e-113	4.32e-110	144.36	204.23	170.576	164.226	22689.1	42943.5	15827.7
Gm16485	3154.62	-9.56822	0.428457	-22.3318	1.82e-110	8.6e-108	15.0706	15.2171	5.22171	2.69223	6529.62	10196	5318.56
Arf6	9351.46	-3.44145	0.155532	-22.127	1.74e-108	8.09e-106	1729.15	1592.99	2060.84	1773.29	19932.3	21489.6	16882.1
Top1	19816.3	-2.47008	0.111637	-22.126	1.78e-108	8.13e-106	7164.87	6463.27	6819.56	6457.77	39470	34536.6	37801.6
Trib1	1042.11	-4.06639	0.183973	-22.1032	2.95e-108	1.32e-105	111.046	139.357	121.84	166.021	2312.4	2416.88	2027.22
Zfp804a	1077.96	-8.49135	0.386486	-21.9706	5.5e-107	2.43e-104	0.793189	9.61081	5.22171	12.5638	2980.22	2373.58	2163.75
St3gal1	3054.93	-3.93631	0.179337	-21.9492	8.82e-107	3.82e-104	426.735	457.314	501.284	327.555	6444.06	7110.56	6117.01
Htr1d	448.868	-5.01193	0.228556	-21.9287	1.38e-106	5.9e-104	29.348	22.4252	33.9411	39.4861	892.401	1135.86	988.62
Smim10l2a	1611.83	4.9092	0.225105	21.8085	1.93e-105	8.08e-103	2966.53	2671	3169.58	2201.35	116.452	72.5827	85.331
Adarb1	2028.06	-3.67629	0.168611	-21.8033	2.16e-105	8.9e-103	386.283	297.134	305.47	351.785	4453.69	4725.52	3676.55
Sult1e1	31038.9	-16.3954	0.754821	-21.7209	1.3e-104	5.29e-102	0	0	0.870285	2.69223	56221.3	83859.8	77187.9
Efnb2	1626.35	-5.00184	0.230306	-21.7183	1.38e-104	5.51e-102	136.428	144.162	78.3257	95.1256	3459.09	3654.6	3816.73
Adh7	1715.71	-7.36969	0.341324	-21.5914	2.16e-103	8.51e-101	25.382	39.2441	15.6651	15.256	5309.25	3495.43	3109.7
Fam84a	1452.74	-4.8067	0.22302	-21.5528	4.99e-103	1.93e-100	92.0099	117.732	114.007	139.099	2441.92	3490.34	3774.07
Dnah2	1389.46	4.49472	0.209599	21.4444	5.15e-102	1.97e-99	2013.11	2003.05	2831.04	2565.7	99.8159	118.424	95.0831
Gclc	9361.41	-2.74519	0.128021	-21.4433	5.28e-102	1.99e-99	2634.18	2596.52	2846.7	2792.74	16019.3	19846.9	18793.5
Rnf180	9959.57	-5.78034	0.27379	-21.1123	6.13e-99	2.27e-96	311.723	553.422	288.935	497.166	18301.9	26781.8	22982.1
Rhbdf2	4325.58	-2.68163	0.127102	-21.0982	8.26e-99	3.02e-96	1200.89	1194.14	1423.79	1391.89	8454.64	8588.96	8024.77
Creb3	2891.68	-2.14126	0.101755	-21.0434	2.63e-98	9.48e-96	1118.4	1197.35	1155.74	1226.76	5110.81	5348.2	5084.51
Parm1	7609	-3.61939	0.172301	-21.0062	5.76e-98	2.05e-95	1450.74	1393.57	1274.97	1093.05	13462.1	16368	18220.6
Tmem25	856.069	4.28205	0.206556	20.7307	1.83e-95	6.41e-93	1480.09	1372.74	1608.29	1309.32	96.251	62.3957	63.3887
Pcyt1a	3822.2	-2.7263	0.131588	-20.7184	2.36e-95	8.17e-93	1165.19	1243	1022.59	1055.36	7992.4	7133.48	7143.42
Cobll1	3854.51	-3.2827	0.159092	-20.634	1.36e-94	4.64e-92	787.636	798.498	935.557	729.596	8751.71	8206.94	6771.62
Rnf125	472.134	-5.61853	0.276741	-20.3025	1.22e-91	4.11e-89	23.7957	31.2351	18.276	13.4612	885.272	1106.57	1226.33
Hmga1	9707.28	-6.28233	0.310568	-20.2285	5.49e-91	1.83e-88	199.884	169.791	399.461	376.015	20804.5	24170	21831.3
Slc5a7	2028.82	-8.13949	0.403505	-20.172	1.73e-90	5.66e-88	22.2093	15.2171	9.57314	19.7431	2216.15	6407.65	5511.16
Nmu	732.619	-8.90542	0.442476	-20.1263	4.34e-90	1.41e-87	4.75913	3.2036	4.35143	1.79482	1203.73	1682.14	2228.36
Retn	431.305	-7.76039	0.385724	-20.119	5.03e-90	1.61e-87	2.37957	6.40721	5.22171	4.48706	936.368	1239	825.272
Wnt11	449.951	-6.5001	0.323449	-20.0962	7.96e-90	2.51e-87	11.1046	20.8234	5.22171	8.0767	987.464	1102.75	1014.22
Klf4	699.313	-3.92064	0.195579	-20.0464	2.17e-89	6.77e-87	116.599	81.6919	106.175	91.536	1428.32	1745.81	1325.07
Runx1	9451.23	-5.49028	0.274153	-20.0263	3.25e-89	1e-86	513.193	708.797	338.541	344.606	22518	19960.3	21775.2
Ppp1r13b	3722.34	-2.87677	0.145247	-19.806	2.64e-87	8.05e-85	870.128	1080.42	959.055	1093.94	6655.58	7849.12	7548.13
Pthlh	539.133	-7.15448	0.361375	-19.798	3.1e-87	9.33e-85	9.51826	13.6153	3.48114	8.0767	1101.54	1650.3	987.401
Slc6a8	1619.09	-2.2464	0.114389	-19.6382	7.29e-86	2.17e-83	648.828	591.065	615.292	630.88	2847.13	3151.62	2848.83
Lynx1	465.977	-3.81681	0.194656	-19.608	1.32e-85	3.89e-83	80.9052	79.2892	56.5686	64.6136	879.33	1017.43	1083.7
Acly	31729.1	-2.63613	0.134637	-19.5796	2.31e-85	6.71e-83	9965.62	10873	9903.85	8480.54	61866.8	64118.6	56895
Ybx1	84142.1	-3.35266	0.172196	-19.47	1.97e-84	5.67e-82	16334.1	13670.6	20861.6	17136.1	172677	181580	166735
Ramp3	267.017	-4.77038	0.245456	-19.4348	3.92e-84	1.11e-81	21.4161	23.2261	24.368	17.9482	541.857	527.18	713.123
Plk3	474.911	-4.36785	0.22476	-19.4334	4.03e-84	1.13e-81	44.4186	40.8459	46.9954	69.9981	982.711	1171.51	967.897
Kdm4dl	405.064	-6.8851	0.357035	-19.2841	7.3e-83	2.03e-80	11.1046	10.4117	4.35143	5.38447	1220.37	750.022	833.805
Hs3st1	10845.8	-4.2221	0.219926	-19.1979	3.86e-82	1.06e-79	1004.18	1418.4	1449.9	1189.97	21441.4	30214.8	19201.9
Gm26809	11250	-4.64848	0.243468	-19.0928	2.9e-81	7.89e-79	1039.87	1140.48	872.026	922.539	17654.3	22871.2	34249.4
Nedd9	7966.44	-3.09309	0.162043	-19.088	3.18e-81	8.56e-79	1687.11	1892.53	2164.4	1792.13	17392.9	17326.9	13509.1
Gsta2	2041.21	-4.18813	0.219933	-19.0427	7.55e-81	2.01e-78	181.64	251.483	254.994	286.274	3709.82	4102.83	5501.41
Maml2	724.107	-2.6097	0.137155	-19.0275	1.01e-80	2.66e-78	203.056	242.673	226.274	236.917	1393.86	1456.75	1309.22
Gm19610	484.915	-5.44743	0.289499	-18.8167	5.51e-79	1.44e-76	35.6935	14.4162	18.276	32.3068	1007.66	1208.44	1077.61
Olfr1250	1380.85	-4.08079	0.217286	-18.7808	1.08e-78	2.8e-76	216.54	117.732	190.593	181.277	2964.77	2824.36	3170.65
Ier5	1285.64	-3.58562	0.192671	-18.61	2.66e-77	6.82e-75	246.682	265.899	187.982	198.328	2474.01	3160.53	2466.06
Itga2	27819.2	-4.6149	0.248138	-18.5981	3.33e-77	8.44e-75	3214	2050.31	3054.7	1730.21	54820.3	67796.1	62068.5
Adam2	357.405	-4.04221	0.217566	-18.5793	4.73e-77	1.19e-74	51.5573	46.4522	50.4766	38.5887	641.673	756.388	916.698
Avil	227.624	-4.93147	0.26603	-18.5372	1.03e-76	2.57e-74	18.2433	21.6243	16.5354	9.87153	519.28	449.504	558.308
Mical2	3021.28	-4.33536	0.234149	-18.5153	1.55e-76	3.82e-74	266.511	234.664	416.867	393.066	6302.66	7206.06	6329.12
Sh2d4a	586.733	2.97425	0.161162	18.455	4.75e-76	1.16e-73	904.235	973.095	919.892	952.154	134.276	123.518	99.9591
Il1r1	5583.98	-2.74063	0.149605	-18.3191	5.83e-75	1.41e-72	1490.4	1456.04	1682.26	1872.9	10660.1	11899.7	10026.4
Slc12a7	5823.72	2.76003	0.150966	18.2824	1.14e-74	2.73e-72	8289.61	8318.16	10702.8	9392.31	1433.07	1244.09	1386.02
Gm11843	1943.44	-5.67639	0.310742	-18.2672	1.51e-74	3.58e-72	134.842	72.0811	84.4177	53.8447	3305.81	5250.15	4702.95
Acsl4	20724.8	-4.20465	0.230225	-18.2632	1.62e-74	3.81e-72	2447.78	3380.6	1838.91	2115.2	50712.4	42247	42331.5
Mis18a	3668.6	-3.4311	0.188085	-18.2423	2.38e-74	5.54e-72	695.626	551.02	815.457	763.697	6869.47	7138.58	8846.38
Lrrn3	2621.72	-6.95588	0.381553	-18.2304	2.96e-74	6.83e-72	28.5548	93.7054	36.552	35.8965	5903.39	7404.71	4849.24
Gm12648	641.851	-9.80206	0.538273	-18.2102	4.28e-74	9.78e-72	0.793189	3.2036	2.61086	0	1441.39	1452.93	1592.03
Tnfrsf12a	5772.5	-6.09667	0.336166	-18.1359	1.66e-73	3.76e-71	99.9418	251.483	137.505	283.582	12966.6	14162.5	12505.9
Osbpl3	1120.72	-2.7598	0.152917	-18.0477	8.22e-73	1.85e-70	353.762	329.971	300.248	306.017	2507.28	2042.5	2005.28
Spry2	1607.38	-3.48236	0.193411	-18.0049	1.78e-72	3.96e-70	331.553	303.541	280.232	283.582	3046.76	4232.72	2773.26
Gm15767	245.868	-6.88494	0.382736	-17.9887	2.39e-72	5.27e-70	7.1387	6.40721	0	5.38447	609.59	492.799	599.755
Bves	1559.22	-4.24147	0.236041	-17.9692	3.4e-72	7.43e-70	199.884	234.664	116.618	166.919	3349.77	3585.84	3260.86
Tle3	2927.43	-2.34127	0.130735	-17.9084	1.01e-71	2.2e-69	1091.43	1042.77	1174.02	960.23	5589.69	5662.73	4971.14
Odc1	46675.8	-3.6059	0.201489	-17.8962	1.26e-71	2.71e-69	9031.24	6408.01	9753.29	7056.35	102991	108235	83256.2
Gm20400	374.117	-8.01521	0.448553	-17.869	2.06e-71	4.38e-69	3.17275	2.4027	5.22171	2.69223	620.284	1096.38	888.661
Sv2c	361.037	-4.27722	0.239682	-17.8454	3.14e-71	6.63e-69	37.2799	40.045	57.4388	27.8198	754.56	851.892	758.226
Bnip3	1995.72	2.86555	0.160977	17.801	6.94e-71	1.46e-68	3160.06	2663.8	3710.9	3131.97	457.489	424.036	421.779
2010109I03Rik	598.808	-9.70037	0.545425	-17.785	9.24e-71	1.92e-68	0.793189	2.4027	1.74057	1.79482	1282.16	1605.73	1297.03
Mtcl1	3023.2	3.35091	0.18874	17.7541	1.6e-70	3.3e-68	5370.68	5310.77	4703.02	4329.11	596.519	462.237	390.084
Rassf4	1258.18	3.22225	0.181605	17.7432	1.94e-70	3.98e-68	1800.54	2091.95	1992.95	2266.86	257.858	221.568	175.538
Plk2	2685.32	-4.84168	0.27348	-17.7039	3.91e-70	7.94e-68	172.915	263.496	131.413	267.429	5344.9	7115.65	5501.41
Pnoc	328.148	-6.57876	0.371769	-17.6958	4.52e-70	9.1e-68	12.691	8.80991	5.22171	4.48706	576.318	998.331	691.181
Ripk2	1357.94	-2.43433	0.137644	-17.6857	5.41e-70	1.08e-67	441.806	428.482	495.192	516.012	2592.84	2693.2	2338.07
Tulp2	446.167	4.02823	0.22836	17.6399	1.22e-69	2.42e-67	752.736	655.137	906.837	671.264	49.9079	45.8417	41.4465
Btg1	8087.04	-2.85245	0.161904	-17.6182	1.79e-69	3.52e-67	2264.55	2058.32	2136.55	2362.88	15658	18888.1	13240.9
Gm13889	2783.62	-5.93473	0.338921	-17.5107	1.19e-68	2.32e-66	72.1802	63.2712	147.078	133.714	5742.98	8532.93	4793.16
Coq10b	1284.92	-2.38058	0.135964	-17.5089	1.23e-68	2.38e-66	451.324	499.762	402.942	479.218	2239.92	2514.93	2406.33
Tubb6	1533.15	-2.46469	0.140857	-17.4978	1.49e-68	2.87e-66	506.054	492.554	543.058	546.524	2491.83	3076.49	3075.57
Tex30	3620.89	-3.34275	0.191299	-17.4739	2.26e-68	4.32e-66	796.361	860.968	597.886	688.315	6155.31	8403.04	7844.35
Adgrf5	18499	-4.29926	0.246326	-17.4535	3.24e-68	6.14e-66	2165.4	2748.69	1301.08	1997.64	43423.5	39212.5	38644
Procr	5287.73	-7.58586	0.435768	-17.408	7.17e-68	1.35e-65	31.7275	32.036	91.38	100.51	17421.4	8532.93	10804.1
Ccdc30	636.055	-3.64211	0.211291	-17.2374	1.39e-66	2.6e-64	75.3529	106.52	122.71	125.638	1206.11	1459.29	1356.76
Inhbb	99650.7	4.15508	0.242564	17.1299	8.89e-66	1.65e-63	163061	116890	224425	165001	10288.2	7576.62	10314.1
Slc6a6	18895.5	-2.50186	0.146225	-17.1097	1.26e-65	2.31e-63	6079	6496.11	7128.51	5499.34	37129.1	31956.8	37979.6
Shisa5	7982.67	-2.3847	0.139414	-17.1051	1.36e-65	2.48e-63	2640.52	3049.03	2526.44	3149.02	13779.3	15773.4	14961
Cyp4f18	485.313	-5.02555	0.294629	-17.0572	3.09e-65	5.61e-63	31.7275	20.8234	33.9411	47.5628	793.774	1247.91	1221.45
Nptx1	254.216	-6.00998	0.352397	-17.0546	3.23e-65	5.82e-63	6.34551	10.4117	13.0543	6.28188	430.159	751.295	561.965
Sphk1	592.978	-5.63297	0.330482	-17.0447	3.83e-65	6.85e-63	25.382	36.8414	13.0543	33.2042	1081.34	1171.51	1789.51
Creb5	304.441	-5.07302	0.298025	-17.0222	5.63e-65	1e-62	27.7616	12.0135	26.9788	14.3586	683.263	775.489	591.222
Abi3bp	1554.58	-3.91898	0.230489	-17.0029	7.81e-65	1.38e-62	260.166	200.225	261.956	158.842	2872.08	4026.43	3102.39
Ncbp1	6628.52	-2.1392	0.125892	-16.9923	9.36e-65	1.64e-62	2862.62	2388.29	2872.81	2657.24	11850.8	12553	11214.9
Crem	1653.46	-3.78612	0.223453	-16.9437	2.14e-64	3.73e-62	303.791	285.922	205.387	224.353	3070.53	4441.55	3042.66
Tspan11	826.089	-5.34322	0.316902	-16.8608	8.74e-64	1.51e-61	48.3845	72.882	22.6274	39.4861	1945.22	1927.9	1726.12
Osbpl1a	868.642	2.44246	0.144986	16.8462	1.12e-63	1.92e-61	1338.9	1339.11	1464.69	1200.74	262.611	234.302	240.146
Chgb	482.913	-4.17801	0.248308	-16.8259	1.58e-63	2.69e-61	38.8662	48.855	73.9743	70.8955	924.485	1081.1	1142.22
Cxcr4	8315.1	-6.31937	0.376444	-16.787	3.04e-63	5.15e-61	105.494	227.456	268.918	354.478	12316.6	23011.3	21921.5
Il7	1148.16	-4.96349	0.29604	-16.7663	4.31e-63	7.25e-61	65.0415	68.8775	109.656	86.1515	2100.89	3688.99	1917.51
Akr1c14	12418.7	4.12111	0.247698	16.6376	3.72e-62	6.22e-60	21029	24551.6	22347.2	15411.2	1462.78	1302.67	826.491
Zfp53	757.146	-2.19718	0.132208	-16.6192	5.06e-62	8.41e-60	307.757	325.967	271.529	288.069	1323.75	1426.19	1356.76
Ttc39c	776.021	-2.42458	0.146035	-16.6027	6.66e-62	1.1e-59	249.854	297.134	236.718	297.043	1448.52	1465.66	1437.22
D16Ertd472e	4054.2	-4.01779	0.24228	-16.5832	9.21e-62	1.51e-59	626.619	707.996	402.942	419.989	8025.67	10049.5	8146.67
Rras2	2961.68	-2.81358	0.169751	-16.5748	1.06e-61	1.73e-59	825.709	917.832	817.198	743.954	4864.83	5660.18	6902.06
Foxl2os	9874.27	3.03781	0.183527	16.5524	1.54e-61	2.49e-59	20210.4	14437.8	15608.6	13078.9	2017.71	1934.27	1832.18
Hs6st1	7428.74	-3.28573	0.198917	-16.5181	2.72e-61	4.37e-59	1158.85	1567.36	1892.87	1635.98	15984.8	16481.4	13279.9
Eno2	168.658	-3.8703	0.234313	-16.5176	2.74e-61	4.38e-59	29.348	25.6288	17.4057	26.0249	349.355	347.633	385.208
Rgs2	32735.7	-3.06678	0.186548	-16.4396	9.95e-61	1.58e-58	6623.12	9449.03	6595.89	8790.15	64046.1	72665.5	60979.9
Zfp948	2251.59	-3.33156	0.203007	-16.411	1.6e-60	2.52e-58	588.546	463.722	408.164	382.297	5177.35	3899.09	4841.92
Pmepa1	1329.57	-2.9773	0.181699	-16.3859	2.41e-60	3.79e-58	287.927	294.732	335.93	429.86	2768.7	2553.13	2636.73
Arhgef12	15855.5	-3.16005	0.193145	-16.361	3.63e-60	5.66e-58	4094.44	4116.63	3134.77	3060.17	29349.4	38598.7	28634.6
Slc23a2	20216	-4.01401	0.245385	-16.3581	3.81e-60	5.91e-58	3096.61	3511.15	2372.4	1807.39	39230	49507.8	41986.5
Gm20125	326.902	-8.82758	0.541331	-16.3072	8.78e-60	1.35e-57	3.17275	1.6018	0.870285	0.897411	770.008	718.187	793.578
Star	63162.9	-7.18337	0.441618	-16.266	1.72e-59	2.63e-57	885.992	2051.11	428.18	653.316	162712	133727	141684
Alcam	8908.64	-5.63171	0.346574	-16.2496	2.25e-59	3.42e-57	327.587	478.138	197.555	629.983	17035.2	21158.5	22533.5
Zfp706	6354.2	-2.27989	0.140374	-16.2415	2.57e-59	3.88e-57	2517.58	2627.76	2207.04	2228.27	10420.1	11669.3	12809.4
Arl4d	1022.09	-4.55929	0.28108	-16.2206	3.6e-59	5.42e-57	73.7665	72.882	149.689	87.0489	1886.99	2304.82	2579.43
Vcan	124824	-3.86246	0.23899	-16.1616	9.41e-59	1.41e-56	21792.1	16530.6	22594.4	12454.3	233575	308106	258716
Slc27a1	4699.43	2.39923	0.148489	16.1577	1e-58	1.49e-56	7176.77	6786.83	8030.12	6807.76	1557.84	1339.6	1197.07
Jag1	1909.9	-3.96097	0.24521	-16.1533	1.08e-58	1.59e-56	233.991	278.713	299.378	242.301	2908.92	5597.78	3808.2
Notch2	7206.62	-2.49273	0.154457	-16.1386	1.37e-58	2.01e-56	2666.7	2675.81	2362.83	1955.46	13447.8	13336.1	14001.6
Snap91	763.883	-4.86184	0.301834	-16.1077	2.25e-58	3.29e-56	59.4891	59.2667	62.6606	52.9473	1076.59	2542.94	1493.29
Tes	7276.08	-2.76276	0.171819	-16.0795	3.55e-58	5.16e-56	1756.91	2077.54	1929.42	2599.8	13421.7	14060.7	15086.5
Npr1	12169.9	-5.35837	0.333391	-16.0723	3.99e-58	5.76e-56	695.626	912.226	746.705	326.658	30027.9	32734.8	19745.6
Eid2	1258.03	-2.53971	0.15823	-16.0507	5.65e-58	8.13e-56	368.039	374.021	425.57	475.628	2178.12	2633.35	2351.48
Ifrd1	3290.03	-1.96682	0.122862	-16.0083	1.12e-57	1.6e-55	1491.99	1328.69	1491.67	1545.34	5535.03	6214.1	5423.39
Cbs	1520.73	3.50532	0.219398	15.977	1.85e-57	2.63e-55	2818.2	2630.96	2361.08	2175.33	261.422	245.763	152.377
Trib2	20545.7	2.61859	0.163961	15.9708	2.04e-57	2.88e-55	32296.3	31242.3	34686.1	29943.9	6363.26	4636.38	4651.76
Dzip1	1325.34	2.36695	0.148442	15.9453	3.07e-57	4.32e-55	2361.32	1994.24	1895.48	1848.67	394.51	384.561	398.617
Osbpl6	3346.7	-2.47279	0.155168	-15.9363	3.55e-57	4.96e-55	1297.66	1117.26	1024.33	1097.53	6573.59	5415.69	6900.84
Il1rl2	954.398	-3.69416	0.23195	-15.9266	4.15e-57	5.76e-55	147.533	191.415	103.564	181.277	1916.7	1868.05	2272.24
Bhlhe40	4004.77	-3.06724	0.192835	-15.906	5.76e-57	7.96e-55	1059.7	688.775	1113.97	985.358	8386.91	7972.64	7826.07
Per1	3540.35	-2.32764	0.147098	-15.8237	2.13e-56	2.94e-54	1290.52	1291.05	1354.16	1265.35	7187.93	6988.32	5405.11
Fam189a2	605.33	-3.93156	0.248511	-15.8205	2.25e-56	3.07e-54	72.1802	108.122	75.7148	84.3567	1386.73	1576.45	933.764
Pdzrn3	695.547	-4.9867	0.316185	-15.7715	4.89e-56	6.65e-54	46.0049	56.864	52.2171	41.2809	879.33	1617.19	2175.94
Etv5	372.994	-3.21385	0.204048	-15.7505	6.82e-56	9.23e-54	103.115	88.0991	63.5308	72.6903	794.962	774.216	714.342
Eaf1	2990.5	-1.94067	0.123311	-15.7379	8.31e-56	1.12e-53	1420.6	1482.47	1251.47	1241.12	5128.63	5253.97	5155.21
Kcnj3	908.301	2.55736	0.162621	15.7259	1.01e-55	1.35e-53	1468.19	1232.59	1505.59	1433.17	259.046	255.95	203.575
Gm11611	547.147	4.83412	0.307725	15.7093	1.31e-55	1.74e-53	1112.05	753.648	1166.18	699.981	38.0251	38.2014	21.9422
Kctd11	720.854	-2.80133	0.178563	-15.6882	1.82e-55	2.42e-53	172.122	210.637	180.149	247.686	1307.11	1517.87	1410.4
Asgr1	218.136	-4.68494	0.29908	-15.6645	2.64e-55	3.49e-53	16.657	24.027	18.276	16.1534	394.51	410.029	647.296
Ier3	4559.34	-5.44133	0.348214	-15.6264	4.81e-55	6.31e-53	126.117	186.61	228.015	410.117	10050.5	11492.3	9421.76
Srcin1	2117.1	4.43513	0.284337	15.5981	7.49e-55	9.78e-53	3621.7	2329.02	4900.58	3472.08	193.69	120.971	181.633
Dner	277.126	-4.23407	0.272577	-15.5335	2.06e-54	2.67e-52	19.0365	45.6513	28.7194	34.999	626.226	636.691	548.556
Paqr8	1303.63	2.88459	0.185966	15.5114	2.91e-54	3.76e-52	2306.59	2140.01	2221.84	1615.34	266.176	315.799	259.65
Hira	975.244	-1.91148	0.123261	-15.5076	3.08e-54	3.96e-52	471.154	437.292	431.662	446.013	1557.84	1799.29	1683.46
Sipa1l2	1133.31	-2.33763	0.151017	-15.4792	4.79e-54	6.13e-52	443.392	466.925	344.633	400.246	2059.3	2132.91	2085.73
Nr1h4	334.469	-4.23779	0.273786	-15.4785	4.85e-54	6.17e-52	28.5548	47.2531	31.3303	47.5628	867.447	546.281	772.855
Sgtb	791.322	-3.57245	0.230867	-15.4741	5.19e-54	6.57e-52	141.188	185.008	116.618	114.869	1456.84	2011.94	1512.8
Arpc1b	4181.33	-1.8852	0.121856	-15.4707	5.47e-54	6.89e-52	1798.16	1794.02	2041.69	2129.56	7010.88	7273.55	7221.44
Itgb1bp1	1202.58	-2.4465	0.158269	-15.4578	6.68e-54	8.38e-52	406.906	430.885	378.574	437.937	1952.35	2625.71	2185.69
Adcyap1	1261.48	-11.7749	0.766078	-15.3704	2.58e-53	3.23e-51	0	0.800901	0.870285	1.79482	2065.24	3449.59	3312.06
Pfkm	1061.66	2.50069	0.1628	15.3605	3.01e-53	3.74e-51	1644.28	1778	1582.18	1557.91	346.979	269.957	252.336
Gm29684	281.526	4.12896	0.26911	15.343	3.94e-53	4.88e-51	516.366	386.835	514.339	472.038	19.0125	26.741	35.3514
Slc25a35	1862.19	4.01801	0.262007	15.3355	4.43e-53	5.45e-51	2270.9	2422.73	3525.53	4239.37	198.443	210.108	168.224
Iah1	2197.53	-2.2732	0.14831	-15.3274	5.02e-53	6.14e-51	787.636	814.516	782.387	941.385	3708.63	4576.53	3771.63
Prkag2	1549.57	2.14169	0.140147	15.2817	1.01e-52	1.23e-50	2443.81	2502.82	2300.16	2024.56	558.493	496.619	520.519
Dglucy	331.229	2.84387	0.186105	15.281	1.02e-52	1.24e-50	533.023	504.568	541.318	520.499	85.5564	75.1295	58.5127
Smarcal1	2054.24	1.76332	0.115697	15.2408	1.9e-52	2.29e-50	3096.61	2833.59	3015.54	2832.23	891.213	804.777	905.727
Gramd1b	67641.1	-2.01723	0.132434	-15.2319	2.17e-52	2.61e-50	29273.4	27120.9	30742	30179.1	118334	132828	105011
Rnf128	1863.35	-2.5383	0.166808	-15.217	2.73e-52	3.26e-50	667.865	638.318	475.176	653.316	3762.11	3299.33	3547.33
Dnaja4	2314.47	-3.2052	0.21147	-15.1568	6.84e-52	8.13e-50	596.478	591.866	481.268	376.015	4680.65	5415.69	4059.32
Pip5k1b	463.186	2.64091	0.174688	15.1179	1.23e-51	1.46e-49	729.733	627.105	796.311	741.262	125.958	115.878	106.054
Arid5a	227.984	-2.83862	0.187976	-15.101	1.6e-51	1.88e-49	71.387	52.8595	58.3091	68.2033	424.217	469.878	451.035
Hey1	852.891	-5.05362	0.33497	-15.0868	1.98e-51	2.32e-49	54.73	48.855	72.2337	54.7421	2618.98	2141.83	978.868
Entpd7	1266.82	-2.25212	0.149516	-15.0627	2.85e-51	3.33e-49	441.806	454.111	574.388	469.346	2239.92	2223.32	2464.85
Akr1b8	2883.37	-3.5449	0.23543	-15.0571	3.1e-51	3.6e-49	371.212	493.355	481.268	724.211	5772.68	6671.24	5669.63
Dusp8	311.877	-4.20294	0.279426	-15.0414	3.93e-51	4.55e-49	51.5573	20.8234	42.644	32.3068	625.037	693.993	716.78
Olfm1	953.797	2.79338	0.185759	15.0377	4.16e-51	4.79e-49	1519.75	1256.61	1688.35	1559.7	193.69	259.77	198.699
Ywhaz	29799.2	-2.50142	0.166435	-15.0294	4.71e-51	5.41e-49	8885.3	8519.98	10275.5	12076.5	54801.3	53694.7	60341.2
Fam234b	3220.99	1.98342	0.132032	15.0223	5.25e-51	5.99e-49	4541	5122.56	4589.89	4698.85	1301.17	1239	1054.45
Vstm5	377.951	-3.80674	0.254342	-14.967	1.21e-50	1.37e-48	43.6254	58.4658	55.6983	72.6903	620.284	1011.06	783.826
Timp1	3898.74	-4.76363	0.319822	-14.8947	3.57e-50	4.04e-48	182.433	266.7	312.432	516.012	8423.75	7640.29	9949.59
Ly6d	392.639	-5.71581	0.383797	-14.8928	3.67e-50	4.14e-48	28.5548	16.018	7.83257	15.256	686.828	734.741	1259.24
AC154178.3	376.346	6.05991	0.409003	14.8163	1.15e-49	1.29e-47	543.334	486.147	861.583	714.34	15.4477	3.82014	9.75211
Adamts3	212.235	-4.8432	0.327569	-14.7853	1.82e-49	2.04e-47	19.8297	17.6198	13.9246	14.3586	298.259	546.281	575.374
Sh3gl2	281.361	-4.03084	0.272958	-14.7672	2.38e-49	2.65e-47	38.073	33.6378	39.1628	37.6913	501.456	840.432	479.072
Bmper	7055.98	-4.25257	0.288585	-14.7359	3.79e-49	4.2e-47	1218.34	873.783	571.778	564.472	13721.1	15206.7	17235.6
Eif4e	5909.85	-1.96706	0.133719	-14.7104	5.53e-49	6.1e-47	2809.47	2626.95	2633.48	2449.93	9499.14	11680.7	9669.22
Cln5	2509.24	-2.24918	0.153336	-14.6684	1.03e-48	1.13e-46	1031.15	1110.05	859.842	845.362	4359.81	4514.14	4844.36
Cdkn1a	1971.52	-3.26626	0.223234	-14.6315	1.77e-48	1.93e-46	347.417	406.057	355.076	571.651	3417.5	4548.52	4154.4
Gfod1	276.645	-3.19884	0.218659	-14.6293	1.83e-48	1.99e-46	63.4551	63.2712	44.3846	74.4852	621.473	494.072	575.374
Csrnp1	264.118	-2.60378	0.178263	-14.6064	2.56e-48	2.77e-46	82.4916	89.7009	67.012	93.3308	502.644	500.439	513.205
Kcnk5	2399.68	-3.8365	0.263115	-14.581	3.71e-48	4e-46	373.592	506.169	292.416	261.147	4016.4	5630.89	5717.17
Arhgap32	2817.02	-2.65747	0.182367	-14.5721	4.23e-48	4.54e-46	929.617	1031.56	768.462	709.852	5965.19	5490.82	4823.64
Rgcc	6584.28	-4.02378	0.276765	-14.5386	6.9e-48	7.38e-46	563.957	668.752	1029.55	1230.35	14672.9	13258.4	14666
Ogdhl	2278.5	3.91209	0.26923	14.5307	7.74e-48	8.26e-46	3547.93	3657.71	3601.24	4385.65	312.519	301.791	142.625
Ssbp2	427.386	-2.32517	0.160033	-14.5294	7.89e-48	8.38e-46	156.258	178.601	141.857	151.663	741.489	755.115	866.719
Cntln	771.105	2.3536	0.162352	14.4969	1.27e-47	1.34e-45	1344.45	1216.57	1026.07	1119.97	245.975	222.842	221.86
Ppp4r1	4749.76	-1.50677	0.103959	-14.4939	1.32e-47	1.39e-45	2523.13	2578.9	2671.78	2844.79	7340.03	7528.23	7761.46
Etv6	4342.17	-1.67005	0.115245	-14.4914	1.37e-47	1.44e-45	2335.94	2255.34	2087.81	2295.58	7429.15	7441.64	6549.76
F2r	1901.61	-2.67579	0.18488	-14.4731	1.79e-47	1.87e-45	701.179	583.056	550.02	463.064	3244.02	4081.19	3688.74
Slco1a1	803.944	-4.81779	0.333034	-14.4663	1.98e-47	2.06e-45	111.046	58.4658	42.644	41.2809	1619.63	1855.32	1899.22
Fdx1	35869.1	-3.79494	0.263399	-14.4076	4.64e-47	4.8e-45	6128.17	7592.54	4632.53	3651.57	75560.6	87788.2	65730.4
Srgap1	533.217	-2.42925	0.168923	-14.3808	6.83e-47	7.04e-45	183.227	197.823	151.43	208.199	1059.95	907.921	1023.97
Gtdc1	1841.2	-2.73217	0.190034	-14.3773	7.19e-47	7.38e-45	448.152	477.337	674.471	554.6	3163.21	3924.56	3646.07
Pde4d	510.312	-4.01848	0.279736	-14.3652	8.55e-47	8.75e-45	101.528	57.6649	67.012	44.8706	1276.22	1087.47	937.422
Klf3	2360.96	-2.06425	0.143788	-14.3562	9.74e-47	9.93e-45	1028.77	1092.43	841.566	1032.02	4017.59	4500.13	4014.21
Nts	6577.87	-15.1578	1.05918	-14.3109	1.87e-46	1.9e-44	0	0	0.870285	0.897411	8632.88	19874.9	17535.5
Adamts9	4366.36	-3.15826	0.220758	-14.3065	1.99e-46	2.02e-44	1135.05	1277.44	762.37	796.004	9015.51	9335.16	8242.97
Uevld	1076.74	2.28008	0.159951	14.2549	4.18e-46	4.21e-44	1853.68	1620.22	1623.95	1431.37	377.874	310.705	319.382
Ripply1	200.408	-8.11455	0.569577	-14.2466	4.7e-46	4.72e-44	0	2.4027	2.61086	1.79482	360.05	538.64	497.358
Slc25a3	26592.7	-1.54532	0.108607	-14.2286	6.09e-46	6.09e-44	13886.4	14888.7	14705.2	14891.6	41406.9	46264.5	40105.5
Phyhip	551.321	3.28677	0.231181	14.2173	7.16e-46	7.12e-44	822.537	683.168	1096.56	981.768	104.569	85.3165	85.331
Prune2	518.629	-4.49752	0.317218	-14.178	1.25e-45	1.24e-43	50.7641	67.2757	40.0331	43.9732	859.129	1702.51	866.719
Corin	559.66	-3.0638	0.216132	-14.1756	1.3e-45	1.28e-43	141.981	153.773	102.694	139.996	926.861	1362.52	1089.8
Sspn	1254.69	3.18934	0.225294	14.1563	1.71e-45	1.68e-43	2120.19	2425.13	1675.3	1895.33	287.565	175.727	203.575
Cblb	3244.02	-2.70862	0.19167	-14.1317	2.42e-45	2.38e-43	844.746	1080.42	811.976	1110.1	7335.28	6192.45	5333.18
Gm4926	241.452	4.61577	0.326796	14.1243	2.69e-45	2.63e-43	363.28	358.003	549.15	369.734	20.2008	12.7338	17.0662
Inpp1	1223.97	-2.88482	0.204385	-14.1147	3.09e-45	3e-43	409.285	305.944	336.8	257.557	2168.62	2830.73	2258.83
Junb	4949.99	-5.23743	0.371186	-14.11	3.3e-45	3.19e-43	206.229	201.026	233.237	542.934	11508.5	13788.2	8169.83
Mrfap1	11531.7	-1.51089	0.107087	-14.109	3.34e-45	3.23e-43	6833.32	6197.37	6462.74	6235.21	17228.9	18366	19398.2
Cltc	24297.9	-2.32421	0.164921	-14.0928	4.2e-45	4.04e-43	10149.6	9851.08	8436.55	7324.67	48192	45407.5	40723.6
Jph2	304.77	-4.13217	0.29325	-14.0909	4.32e-45	4.14e-43	30.1412	26.4297	40.9034	53.8447	764.067	490.252	727.751
Peak1	2796.32	-2.5413	0.180468	-14.0817	4.92e-45	4.7e-43	893.13	1134.88	762.37	857.028	5564.73	5664	4698.08
Tom1l1	7543.85	2.43403	0.173093	14.062	6.5e-45	6.18e-43	10025.9	10587.9	11363.3	14394.5	2180.5	1953.37	2301.5
Coasy	6388.53	2.93113	0.208463	14.0607	6.63e-45	6.28e-43	10861.9	7358.68	12025.6	10470.1	1484.17	1132.04	1387.24
Gm8216	100.76	-4.90794	0.349138	-14.0573	6.95e-45	6.56e-43	10.3115	8.80991	7.83257	2.69223	226.962	202.468	246.241
Rnd3	6240	-6.35096	0.451903	-14.0538	7.3e-45	6.87e-43	111.84	293.931	55.6983	240.506	13497.7	13783.1	15697.2
Dusp10	625.35	-3.0219	0.215187	-14.0431	8.49e-45	7.95e-43	153.879	139.357	134.024	190.251	1338.01	1450.38	971.554
Rab7b	350.904	-2.98047	0.21237	-14.0343	9.61e-45	8.98e-43	117.392	84.8955	67.8823	84.3567	739.113	681.259	681.429
Lrrfip1	1816.88	-2.25291	0.160739	-14.016	1.24e-44	1.16e-42	750.356	732.023	554.372	743.057	3555.35	3089.22	3293.77
Nat8f4	356.117	2.46064	0.175694	14.0053	1.45e-44	1.34e-42	603.616	573.445	487.36	529.473	104.569	98.0504	96.3021
Gm11560	135.927	-3.33468	0.238298	-13.9937	1.7e-44	1.57e-42	24.5888	23.2261	33.0708	30.512	295.883	297.971	246.241
Msi1	1828.85	-3.15603	0.225683	-13.9843	1.94e-44	1.79e-42	310.137	417.269	395.98	542.934	3967.68	4143.58	3024.37
Aldh3b1	1369.36	3.40934	0.244898	13.9215	4.69e-44	4.3e-42	1718.05	1774	2853.67	2607.88	238.845	212.655	180.414
Tmod1	102.291	-6.03969	0.434	-13.9164	5.04e-44	4.61e-42	3.17275	5.60631	1.74057	3.58965	226.962	275.05	199.918
Col17a1	342.555	-4.09159	0.294802	-13.8791	8.48e-44	7.72e-42	44.4186	60.0676	27.8491	41.2809	954.192	567.928	702.152
Gm8251	401.813	-5.02111	0.362302	-13.8589	1.12e-43	1.02e-41	36.4867	36.8414	16.5354	20.6405	570.376	1250.46	881.347
Kctd14	4177.28	3.55124	0.256464	13.8469	1.33e-43	1.2e-41	7735.97	8353.4	4660.38	6733.28	740.301	452.05	565.622
A730049H05Rik	3265.61	-6.79177	0.491203	-13.8268	1.76e-43	1.58e-41	37.2799	149.768	23.4977	61.024	7103.56	7142.4	8341.71
Slc35e4	435.059	-2.28844	0.165553	-13.823	1.85e-43	1.66e-41	140.394	177.8	164.484	170.508	766.443	733.468	892.318
Sema7a	15956.8	2.51977	0.182431	13.8121	2.15e-43	1.93e-41	23923.4	19703.8	28912.6	26240.3	4950.39	3853.25	4114.17
Tjp2	2258.29	-2.17012	0.157195	-13.8053	2.37e-43	2.11e-41	934.376	864.973	923.373	890.232	4773.34	4035.35	3386.42
Brinp3	177.293	-7.35097	0.532781	-13.7973	2.64e-43	2.35e-41	3.17275	1.6018	3.48114	1.79482	603.648	332.353	295.001
4933431E20Rik	617.799	2.41455	0.175045	13.7939	2.77e-43	2.46e-41	936.756	865.774	964.276	1024.84	215.079	164.266	153.596
1700016P03Rik	121.547	-6.92667	0.502618	-13.7812	3.31e-43	2.92e-41	2.37957	1.6018	4.35143	0.897411	249.54	333.626	258.431
Stradb	1054.61	1.6721	0.121417	13.7715	3.78e-43	3.32e-41	1510.23	1461.64	1529.09	1475.34	508.586	432.95	464.444
Sntb2	5026.84	-1.96469	0.142672	-13.7707	3.82e-43	3.35e-41	1996.46	2229.71	2337.59	2396.09	9090.37	9526.17	7611.52
Col24a1	650.619	-5.27283	0.383044	-13.7656	4.1e-43	3.58e-41	39.6594	28.0315	64.4011	19.7431	974.393	1947	1481.1
Kcnh2	1704.58	2.78266	0.202267	13.7574	4.6e-43	4e-41	2945.11	2743.89	3017.28	2053.28	465.807	362.914	343.762
Nav2	2387.88	2.65006	0.192661	13.755	4.75e-43	4.12e-41	3641.53	3262.07	4213.05	3814.9	747.431	543.734	492.482
Sfrp4	56433.9	-4.96796	0.361854	-13.7292	6.79e-43	5.87e-41	1622.86	5705.62	4720.43	4093.09	108755	145472	124667
Cebpe	101.879	-5.2376	0.38156	-13.7268	7.01e-43	6.04e-41	9.51826	1.6018	5.22171	8.0767	209.138	240.669	238.927
Akap7	601.805	2.08619	0.15226	13.7015	9.95e-43	8.54e-41	862.196	909.022	911.189	898.309	245.975	188.46	197.48
Greb1l	8355.49	3.1055	0.227244	13.6659	1.62e-42	1.39e-40	13784	15144.2	12686.2	12186	1948.79	1688.5	1050.79
Fut8	1833.86	1.68895	0.123608	13.6638	1.67e-42	1.42e-40	2627.83	2463.57	2833.65	2489.42	840.117	831.518	750.912
Trf	283.724	-4.40029	0.322073	-13.6624	1.7e-42	1.45e-40	19.0365	35.2396	21.7571	42.1783	718.912	443.137	705.809
Lyrm9	1248.55	2.97419	0.217775	13.6572	1.83e-42	1.55e-40	2170.16	1793.22	2174.84	1840.59	339.849	215.201	206.013
Gpr179	540.34	5.00183	0.367272	13.6189	3.09e-42	2.61e-40	1457.09	758.453	724.948	755.62	38.0251	16.554	31.6944
Gm44101	104.091	-6.06475	0.446024	-13.5974	4.15e-42	3.49e-40	3.17275	4.8054	2.61086	3.58965	218.644	192.281	303.534
Nrep	2248.56	2.57932	0.189712	13.596	4.23e-42	3.55e-40	3749.4	3821.9	2847.57	3566.31	579.883	478.791	696.057
Mpzl2	403.55	-6.49665	0.478456	-13.5784	5.38e-42	4.5e-40	4.75913	2.4027	19.1463	15.256	1099.16	672.345	1011.78
Rnf144b	654.23	3.65692	0.269989	13.5447	8.52e-42	7.1e-40	1214.37	1414.39	819.809	874.079	103.381	85.3165	68.2648
Il23a	341.761	-3.33599	0.247106	-13.5002	1.56e-41	1.29e-39	53.9368	70.4793	67.012	87.9463	526.41	813.691	772.855
Fam13a	12321.6	2.66942	0.197983	13.4831	1.97e-41	1.63e-39	19966.1	17774.4	20324.6	19090.6	3914.21	2842.19	2339.29
Ezr	8767.05	-2.07082	0.153644	-13.4781	2.1e-41	1.74e-39	4396.64	3270.08	3831.87	3285.42	14947.4	15781	15856.9
Zfand5	12872.6	-2.84055	0.210924	-13.4672	2.44e-41	2.01e-39	4104.75	4223.15	2864.11	2948	24974.2	29463.5	21530.2
Tmem221	174.074	5.19402	0.386131	13.4515	3.02e-41	2.48e-39	313.309	257.89	336.8	286.274	9.50627	2.54676	12.1901
Tead1	5847.41	-2.74087	0.204244	-13.4196	4.64e-41	3.8e-39	1630.8	2047.9	1378.53	1749.05	10849	13892.6	9383.97
Rasal1	789.55	-4.85003	0.361556	-13.4143	4.98e-41	4.06e-39	47.5913	32.036	87.8988	77.1774	2389.64	1679.59	1212.92
Vldlr	4577.45	-2.86812	0.214342	-13.381	7.81e-41	6.34e-39	914.546	1053.99	1500.37	1479.83	8568.72	8921.31	9603.39
Camk2n2	772.33	-4.85137	0.363967	-13.3291	1.57e-40	1.27e-38	50.7641	26.4297	103.564	58.3317	1651.71	1852.77	1662.73
Nxn	1233.11	-1.80524	0.135505	-13.3223	1.72e-40	1.39e-38	538.575	597.472	616.162	631.778	1998.69	2303.55	1945.55
Taz	1943.28	1.35094	0.101417	13.3206	1.76e-40	1.41e-38	2562.79	2717.46	2595.19	2636.59	1046.88	1050.54	993.496
Adck5	3864.25	2.49576	0.187369	13.32	1.77e-40	1.42e-38	5575.32	4896.71	6749.93	6653.41	1245.32	1013.61	915.479
Pcdh10	1217.9	-4.555	0.342286	-13.3076	2.09e-40	1.67e-38	118.978	120.936	132.283	85.2541	1606.56	4351.14	2110.11
Plxnc1	17358.8	2.23509	0.168058	13.2995	2.33e-40	1.86e-38	26381.5	26866.2	23395.9	28170.6	6654.39	5439.88	4603
Itga5	4747.03	-2.81091	0.211529	-13.2885	2.7e-40	2.14e-38	1196.13	1037.97	1399.42	1672.77	7643.04	10287.6	9992.25
Mro	8157.74	4.92839	0.37121	13.2766	3.17e-40	2.51e-38	12070.7	13655.4	12846.3	17159.4	790.209	359.094	223.079
Slco2a1	2005.89	-3.77025	0.284162	-13.268	3.55e-40	2.8e-38	306.964	476.536	255.864	209.994	3705.07	4118.11	4968.7
Slc25a30	9103.08	-1.91995	0.144973	-13.2435	4.92e-40	3.87e-38	4544.18	4506.67	3879.73	3671.31	17158.8	14302.6	15658.2
Gal	142.133	-4.46323	0.337085	-13.2407	5.11e-40	4.01e-38	6.34551	12.8144	18.276	19.7431	319.648	258.496	359.609
Kcnh4	103.202	-5.36747	0.405686	-13.2306	5.84e-40	4.57e-38	5.55232	5.60631	8.70285	2.69223	209.138	187.187	303.534
D3Ertd751e	292.301	2.67356	0.202222	13.2209	6.65e-40	5.19e-38	494.95	486.147	426.44	423.578	87.933	63.6691	63.3887
Gm32219	90.772	-4.04212	0.305937	-13.2123	7.45e-40	5.79e-38	13.4842	14.4162	10.4434	8.97411	219.833	202.468	165.786
Zfp398	2362.66	-2.09411	0.159024	-13.1685	1.33e-39	1.03e-37	998.624	1158.1	869.415	909.078	4589.15	3779.4	4234.85
Zpr1	2643.53	-1.99788	0.151763	-13.1645	1.41e-39	1.09e-37	985.14	1226.98	1117.45	1302.14	4401.4	4393.17	5078.41
Bzw1	30701.7	-2.4139	0.183908	-13.1256	2.35e-39	1.81e-37	12723.5	12170.5	9463.48	8651.05	57940.7	61205.1	52757.7
Cerk	1138.22	-2.00423	0.152721	-13.1235	2.42e-39	1.86e-37	564.75	439.695	479.527	503.448	2146.04	2061.6	1772.45
Rhob	3431.93	-2.14368	0.163694	-13.0956	3.49e-39	2.67e-37	1323.83	1203.75	1341.98	1699.7	6453.57	5641.08	6359.59
Uros	453.28	2.11562	0.162195	13.0437	6.9e-39	5.27e-37	687.694	702.39	601.367	713.442	169.925	159.173	138.968
Epha2	262.485	-3.77235	0.289558	-13.028	8.48e-39	6.46e-37	61.0755	41.6468	30.46	29.6146	588.201	634.144	452.254
Apela	109.408	-5.75445	0.442015	-13.0187	9.58e-39	7.27e-37	5.55232	4.0045	0.870285	8.0767	185.372	257.223	304.753
Sfr1	5047.34	-1.61903	0.124388	-13.016	9.93e-39	7.52e-37	2807.09	2538.05	2624.78	2724.54	8448.7	7301.57	8886.61
Gm2044	1028.74	3.5131	0.269912	13.0157	9.96e-39	7.52e-37	2207.44	1356.73	1885.91	1307.53	187.749	110.784	145.063
Pitpnc1	1711.69	-3.52933	0.271191	-13.0142	1.02e-38	7.64e-37	239.543	381.229	211.479	408.322	3567.23	3001.36	4172.68
Tro	925.138	-2.36604	0.182186	-12.9869	1.45e-38	1.09e-36	318.862	382.831	330.708	297.941	1449.71	2052.69	1643.23
Sec14l2	162.836	-3.04882	0.234987	-12.9744	1.71e-38	1.28e-36	35.6935	36.0405	38.2926	48.4602	294.694	294.151	392.522
Npy	621.866	-10.7573	0.829994	-12.9606	2.05e-38	1.53e-36	0.793189	0.800901	1.74057	0	622.661	1982.65	1744.41
Poldip3	9991.77	-1.58904	0.122614	-12.9597	2.07e-38	1.54e-36	5343.71	4976	5910.11	5248.96	15201.7	17442.8	15819.1
Gm13477	100.237	-5.50643	0.426632	-12.9067	4.12e-38	3.06e-36	9.51826	4.0045	1.74057	4.48706	254.293	250.856	176.757
Itprip	982.522	-2.43977	0.189271	-12.8904	5.1e-38	3.77e-36	313.309	347.591	301.119	394.861	1531.7	2209.32	1779.76
Zfp36	2152.73	-3.66082	0.284257	-12.8786	5.94e-38	4.38e-36	245.888	282.718	341.152	568.061	4491.71	4497.58	4642
Ptger4	244.253	-3.65924	0.284416	-12.8658	7.01e-38	5.15e-36	49.1777	32.036	50.4766	31.4094	462.242	673.619	410.808
Ptp4a2	16043.6	-1.39252	0.108346	-12.8525	8.32e-38	6.1e-36	9237.47	8792.29	9804.64	9991.78	26141.1	24275.7	24062.1
Tac1	500.256	-3.24797	0.252761	-12.85	8.6e-38	6.29e-36	138.015	107.321	106.175	78.9722	770.008	1251.73	1049.57
Areg	4493.48	-9.24954	0.720467	-12.8383	1e-37	7.3e-36	39.6594	9.61081	14.7949	4.48706	9511.02	13695.2	8179.58
Steap1	379.385	-5.55398	0.43288	-12.8303	1.11e-37	8.06e-36	32.5207	20.0225	10.4434	9.87153	505.021	870.993	1206.82
Serpinb9b	173.911	-5.66908	0.442161	-12.8213	1.25e-37	9.03e-36	10.3115	3.2036	9.57314	8.0767	590.577	360.367	235.27
S100a10	3935.02	-2.21756	0.17313	-12.8086	1.47e-37	1.06e-35	1549.89	1639.44	1512.56	1434.96	5924.78	6699.26	8784.21
Trdc	108.128	-7.04958	0.551993	-12.7711	2.38e-37	1.71e-35	3.96594	0	0	3.58965	276.87	216.475	255.993
3110001I22Rik	338.602	-2.10847	0.165147	-12.7672	2.5e-37	1.8e-35	150.706	146.565	140.116	122.048	600.083	547.554	663.143
Plpp3	4440.43	-2.94201	0.230564	-12.76	2.74e-37	1.96e-35	848.712	1449.63	1096.56	1200.74	6931.26	10465.9	9090.18
Runx2	9449.36	-5.67684	0.445151	-12.7526	3.01e-37	2.15e-35	156.258	772.068	264.567	487.294	23993.8	17365.1	23106.4
Gm12065	264.043	4.18342	0.328281	12.7434	3.39e-37	2.42e-35	554.439	450.907	406.423	363.452	38.0251	21.6475	13.4092
Esf1	2050.63	-1.3742	0.10788	-12.7383	3.62e-37	2.57e-35	1227.86	1156.5	1226.23	1265.35	3331.95	3003.91	3142.62
Map2k3	1929.41	-1.49988	0.118132	-12.6967	6.17e-37	4.37e-35	1003.38	1044.37	1167.05	1112.79	2946.94	3219.11	3012.18
Far1	23608	-3.62921	0.28606	-12.6869	6.99e-37	4.94e-35	5317.54	5289.15	2718.77	2748.77	48091	52432.7	48658.1
Scarb1	39110.2	-2.32975	0.183851	-12.672	8.46e-37	5.96e-35	12189.7	17557.3	15164.7	12477.6	70998.8	80919.6	64463.9
Capn5	3110.42	3.61029	0.285183	12.6595	9.91e-37	6.96e-35	5005.02	3542.38	6735.14	5231.01	587.012	331.079	341.324
Mcemp1	108.812	-4.86079	0.384	-12.6583	1.01e-36	7.06e-35	13.4842	5.60631	5.22171	8.97411	263.799	289.058	175.538
Scrn2	772.311	3.29621	0.260442	12.6562	1.03e-36	7.23e-35	1035.11	1064.4	1390.72	1532.78	173.489	114.604	95.0831
Mpp7	1130.77	-2.87401	0.227106	-12.6549	1.05e-36	7.32e-35	403.733	289.926	294.156	229.737	2597.59	2215.68	1884.6
Ank1	526.483	3.6202	0.286337	12.6431	1.22e-36	8.49e-35	763.047	654.336	1287.15	769.082	79.615	68.7626	63.3887
Gm22036	68.4378	-5.35932	0.424215	-12.6335	1.38e-36	9.57e-35	5.55232	2.4027	3.48114	3.58965	156.853	142.619	164.567
Atf3	211.68	-3.23548	0.256245	-12.6265	1.51e-36	1.04e-34	60.2823	28.0315	45.2548	50.255	415.899	444.41	437.626
Slc7a1	3946.28	-2.82543	0.224158	-12.6047	1.99e-36	1.37e-34	1261.96	1257.41	994.736	858.823	9020.26	8422.14	5808.6
Usp43	675.876	-4.07263	0.323547	-12.5875	2.47e-36	1.7e-34	71.387	70.4793	72.2337	133.714	1455.65	961.403	1966.27
Gm33195	245.91	-2.97167	0.236116	-12.5856	2.53e-36	1.74e-34	49.9709	51.2577	71.3634	78.0748	461.054	435.496	574.155
Lrrk2	2521.6	-3.55452	0.282512	-12.5818	2.66e-36	1.82e-34	480.672	661.544	283.713	372.426	5958.06	5225.96	4668.82
Creb3l1	1687.55	-4.84402	0.385173	-12.5762	2.85e-36	1.95e-34	70.5938	81.6919	144.467	227.943	4730.56	3580.75	2976.83
Clic1	5605.81	-2.08663	0.165966	-12.5727	2.99e-36	2.03e-34	2137.64	1910.95	2614.34	2712.87	9913.85	10094.1	9856.94
Ell2	1056.65	-2.33864	0.186168	-12.562	3.42e-36	2.32e-34	388.662	435.69	303.73	414.604	1751.53	2264.07	1838.27
Kcne2	803.324	4.55613	0.362786	12.5587	3.56e-36	2.41e-34	1438.05	752.046	2184.42	1075.1	68.9205	54.7554	49.9796
Tns1	3413.42	-2.19632	0.174965	-12.5529	3.83e-36	2.59e-34	1409.5	1518.51	1296.73	1159.46	5933.1	7311.76	5264.92
Tubb2a	1445.04	-1.70063	0.135642	-12.5377	4.64e-36	3.13e-34	747.184	748.041	744.964	701.776	2125.84	2700.84	2346.6
Dusp4	341.285	-4.8127	0.384021	-12.5324	4.96e-36	3.33e-34	13.4842	43.2486	17.4057	34.1016	980.334	736.014	564.403
Hes1	611.174	-2.96995	0.236988	-12.5321	4.98e-36	3.34e-34	107.08	145.764	165.354	204.61	1086.09	1190.61	1378.7
Tmem26	182.75	-4.21974	0.337201	-12.514	6.26e-36	4.18e-34	12.691	16.8189	37.4223	18.8456	348.167	440.59	404.713
Alms1	1640.04	2.11565	0.169194	12.5043	7.07e-36	4.71e-34	2540.58	2100.76	2657.85	2487.62	649.991	570.475	472.977
Baz1a	2671.19	-2.15587	0.172431	-12.5028	7.2e-36	4.79e-34	1175.51	1239.79	881.599	1008.69	5072.78	4240.36	5079.63
1110038B12Rik	1849.55	-1.39528	0.111676	-12.4941	8.04e-36	5.33e-34	1031.15	1066	1077.41	1180.99	2762.76	2894.4	2934.17
Ppp3ca	4764.13	-2.03441	0.163152	-12.4694	1.1e-35	7.25e-34	1758.5	2187.26	1850.23	2393.4	9232.97	8026.12	7900.43
Pdk1	1023.89	2.37193	0.190371	12.4595	1.24e-35	8.19e-34	1703.77	1621.02	1513.43	1422.4	383.816	253.403	269.402
Ptk2b	933.175	-2.591	0.208071	-12.4525	1.36e-35	8.92e-34	276.03	325.967	224.534	357.17	1599.43	1670.68	2078.42
Zfand1	617.467	1.84162	0.147913	12.4507	1.39e-35	9.1e-34	958.172	897.009	809.365	909.975	275.682	235.576	236.489
Slc27a3	4419.58	-3.20588	0.257708	-12.44	1.59e-35	1.04e-33	947.067	765.661	1288.02	905.488	9575.19	11205.8	6249.88
Sik1	2902.56	-3.404	0.273979	-12.4243	1.93e-35	1.26e-33	538.575	379.627	747.575	607.548	5984.2	7639.01	4421.36
Rragd	2039.21	-4.85096	0.39063	-12.4183	2.08e-35	1.35e-33	138.015	265.098	59.1794	167.816	4774.52	4489.94	4379.92
BB218582	141.542	3.85032	0.310072	12.4175	2.1e-35	1.36e-33	197.504	241.071	231.496	271.916	21.3891	14.0072	13.4092
Nceh1	1293.53	2.20804	0.177859	12.4145	2.18e-35	1.41e-33	1699.8	2255.34	1733.61	2101.74	480.067	378.194	405.932
Gm15473	71.0964	-4.12723	0.333046	-12.3924	2.87e-35	1.86e-33	10.3115	5.60631	7.83257	11.6663	146.159	151.532	164.567
Zfp703	3607.42	-3.4841	0.281437	-12.3797	3.37e-35	2.17e-33	558.405	458.115	870.285	802.286	6167.19	9933.65	6461.99
Sugp2	2307.14	1.47596	0.119421	12.3593	4.34e-35	2.79e-33	3261.59	3037.02	3454.16	2967.74	1195.41	1104.02	1130.03
Cacna1a	2730.3	3.01896	0.244723	12.3362	5.78e-35	3.71e-33	4551.32	3257.26	5253.91	4431.42	711.782	415.122	491.263
Arrdc3	10985.1	-2.69649	0.21896	-12.315	7.52e-35	4.81e-33	3069.64	4159.88	2714.42	3174.14	21471.1	25805.1	16501.8
Frmd6	1265.72	-3.2424	0.264213	-12.2719	1.28e-34	8.18e-33	264.132	389.238	182.76	257.557	2373	3094.32	2299.06
Primpol	421.567	2.12392	0.173479	12.2431	1.83e-34	1.16e-32	655.967	595.87	606.589	659.597	172.301	137.525	123.12
Sgms1	3541.3	-1.93834	0.158423	-12.2352	2.02e-34	1.28e-32	1317.49	1681.89	1563.03	1836.1	6378.71	6388.55	5623.31
Fkbp1a	10891.1	-2.09453	0.171264	-12.2298	2.15e-34	1.36e-32	3777.16	3954.85	5221.71	5185.24	20003.6	18516.2	19578.6
Eif4a1	30456.5	-1.25522	0.102736	-12.218	2.49e-34	1.57e-32	19833.7	17727.1	19970.4	18875.3	45495.8	46987.8	44305.1
Wdr6	2837.74	2.03914	0.166942	12.2147	2.6e-34	1.64e-32	4659.19	4581.95	3804.89	3752.97	1183.53	901.554	980.087
Mreg	272.366	-2.9445	0.241331	-12.201	3.07e-34	1.93e-32	61.8687	65.6739	57.4388	96.9204	617.908	453.324	553.432
Tnip2	1008.31	-1.71095	0.140319	-12.1933	3.37e-34	2.12e-32	487.811	549.418	449.938	555.498	1566.16	1702.51	1746.85
Thra	1442.94	2.07335	0.170104	12.1888	3.57e-34	2.23e-32	1906.83	1922.16	2254.91	2489.42	576.318	459.691	491.263
Maff	339.737	-2.61177	0.214328	-12.1859	3.7e-34	2.31e-32	87.2507	87.2982	123.581	128.33	634.544	728.374	588.784
Anxa11	468.563	-1.98454	0.163109	-12.167	4.66e-34	2.9e-32	199.884	245.076	175.798	205.507	811.598	800.957	841.119
Mical1	904.236	-2.00156	0.164702	-12.1526	5.56e-34	3.45e-32	336.312	400.45	391.628	453.193	1424.75	1548.43	1774.88
Adcyap1r1	294.849	-4.00325	0.329496	-12.1496	5.76e-34	3.57e-32	39.6594	37.6423	46.9954	34.1016	349.355	873.54	682.648
Rapgef4	2213.49	3.69564	0.304574	12.1338	6.99e-34	4.32e-32	3761.3	3713.78	3458.51	3713.49	458.678	196.101	192.604
Lrrc8b	2881.98	-2.01172	0.165802	-12.1333	7.04e-34	4.34e-32	1482.47	1142.89	1325.44	1061.64	5477.99	5015.85	4667.6
Fosl1	84.9145	-6.87144	0.566565	-12.1283	7.48e-34	4.6e-32	1.58638	3.2036	0	1.79482	200.82	184.64	202.356
Rhox8	12920.8	-4.73167	0.390247	-12.1248	7.81e-34	4.79e-32	776.532	526.993	1029.55	1989.56	32669.5	24382.7	29071
Snora31	262.559	-2.1042	0.174002	-12.0929	1.15e-33	7.05e-32	104.701	112.927	108.786	108.587	405.205	469.878	527.833
Palm2	320.962	-4.69961	0.388731	-12.0896	1.2e-33	7.32e-32	50.7641	23.2261	22.6274	12.5638	781.891	802.23	553.432
Ybx1-ps2	72.0207	-3.63851	0.301118	-12.0833	1.29e-33	7.88e-32	10.3115	10.4117	14.7949	13.4612	161.607	137.525	156.034
Gpc4	17513.5	-1.76402	0.146022	-12.0805	1.34e-33	8.14e-32	8233.3	9417.79	8804.68	8103.63	26167.2	34022.2	27845.9
Cars2	629.357	1.52121	0.126122	12.0614	1.69e-33	1.02e-31	879.646	864.973	885.08	863.31	326.778	299.245	286.468
Lmna	2178.04	-1.84467	0.153171	-12.0433	2.1e-33	1.27e-31	1036.7	872.181	1157.48	1061.64	3531.58	3473.78	4112.95
Btg3	1280.68	-2.63025	0.218491	-12.0383	2.24e-33	1.35e-31	365.66	392.441	479.527	350.888	2440.74	3076.49	1859
Sh3bp2	833.125	-1.453	0.120705	-12.0376	2.26e-33	1.36e-31	489.397	482.142	445.586	492.679	1282.16	1387.99	1251.93
Carmil3	1358.51	2.71843	0.225849	12.0365	2.29e-33	1.37e-31	1910.79	1749.97	2548.2	2327.89	386.192	346.36	240.146
Rgs3	1587.57	2.56738	0.213519	12.0241	2.65e-33	1.59e-31	2314.52	1877.31	2971.15	2702.11	495.514	376.921	375.456
Cln8	2873.93	-1.58977	0.132531	-11.9955	3.75e-33	2.24e-31	1637.14	1489.68	1666.6	1382.01	4286.14	4686.04	4969.92
Epn2	5063.78	1.56153	0.130477	11.9678	5.24e-33	3.12e-31	6785.73	6659.49	7542.76	7277.11	2690.27	2261.53	2229.58
Sdcbp2	70.6399	-3.69558	0.308906	-11.9635	5.52e-33	3.28e-31	11.8978	10.4117	10.4434	13.4612	141.406	134.978	171.881
Kl	656.827	-5.55205	0.464193	-11.9607	5.71e-33	3.39e-31	15.8638	48.855	13.0543	49.3576	892.401	1752.17	1826.08
Runx2os1	193.161	-6.56271	0.549458	-11.944	6.98e-33	4.13e-31	0.793189	2.4027	5.22171	10.7689	319.648	320.892	692.4
Grin3b	144.584	-2.89881	0.243881	-11.8862	1.4e-32	8.25e-31	36.4867	26.4297	45.2548	45.768	300.636	295.424	262.088
Antxr2	1677.58	-1.3524	0.11387	-11.8767	1.56e-32	9.22e-31	945.481	1009.14	1028.68	1045.48	2447.86	2518.75	2747.66
Egln3	596.96	-5.03621	0.424109	-11.8748	1.6e-32	9.41e-31	82.4916	24.8279	34.8114	20.6405	1435.45	1538.24	1042.26
Ift140	936.313	2.0297	0.171388	11.8427	2.35e-32	1.38e-30	1441.22	1480.06	1288.89	1327.27	413.523	309.432	293.782
Mical3	2355.25	2.23774	0.189008	11.8394	2.44e-32	1.43e-30	3254.45	3672.93	3332.32	3965.66	924.485	590.849	746.036
Gprasp2	1373.88	2.35914	0.199271	11.8389	2.46e-32	1.44e-30	2312.14	2486	1747.53	1845.08	482.443	379.468	364.485
Galc	3722.41	-1.68651	0.142499	-11.8352	2.57e-32	1.5e-30	1720.43	2202.48	1722.29	1986.87	5885.57	6234.47	6304.74
Cbr4	343.49	1.9957	0.168863	11.8185	3.13e-32	1.82e-30	506.054	539.006	462.992	516.012	144.971	117.151	118.244
Golim4	5128.99	-1.55467	0.131915	-11.7853	4.64e-32	2.69e-30	2826.13	2924.89	2830.17	2626.72	8266.89	9181.08	7247.04
Nrn1	3706.91	-2.79	0.236791	-11.7825	4.8e-32	2.77e-30	776.532	931.448	1275.84	1210.61	8268.08	7935.71	5550.17
Derl1	8062.43	-2.05569	0.174469	-11.7825	4.8e-32	2.77e-30	3486.86	3996.5	2965.06	3255.81	13735.4	16719.5	12277.9
Rerg	1383.56	-1.75643	0.149073	-11.7824	4.81e-32	2.77e-30	678.176	711.2	644.011	707.16	2624.92	2353.21	1966.27
Per3	482.649	1.81219	0.154143	11.7565	6.54e-32	3.76e-30	689.281	683.969	660.547	750.236	181.807	187.187	225.518
Scgb3a1	138.099	4.45787	0.379447	11.7483	7.2e-32	4.13e-30	199.884	189.813	305.47	239.609	8.31799	10.1871	13.4092
Dars2	454.591	1.78929	0.152564	11.7281	9.15e-32	5.24e-30	712.283	629.508	648.363	624.598	204.385	193.554	169.443
Dancr	449.533	-1.70959	0.145798	-11.7258	9.4e-32	5.37e-30	197.504	247.478	235.847	230.635	724.853	743.655	766.76
Hr	122.58	-2.73789	0.233727	-11.7141	1.08e-31	6.15e-30	34.1071	44.8504	27.8491	35.8965	237.657	253.403	224.299
Gm49774	63.7994	-4.70161	0.401515	-11.7097	1.14e-31	6.46e-30	3.96594	7.20811	6.96228	3.58965	165.171	143.892	115.806
Tlcd1	830.336	1.81433	0.154979	11.7069	1.17e-31	6.66e-30	1069.22	1114.05	1393.33	1214.2	337.473	347.633	336.448
Lsm11	1120.52	-2.4111	0.205985	-11.7053	1.2e-31	6.78e-30	444.186	478.138	333.319	315.889	2393.2	1884.6	1994.31
Mmd2	504.549	3.111	0.2658	11.7043	1.21e-31	6.84e-30	820.157	1068.4	748.445	612.932	122.393	81.4964	78.0169
Bex4	14085.8	-1.86882	0.159702	-11.702	1.25e-31	7.02e-30	5492.83	6107.67	6918.77	7850.56	23645.7	23901.4	24683.8
Nr4a3	257.693	-4.70716	0.402452	-11.6962	1.33e-31	7.49e-30	15.8638	9.61081	38.2926	24.2301	685.64	631.597	398.617
Wdr19	688.845	1.96743	0.168273	11.6919	1.4e-31	7.87e-30	1030.35	1002.73	934.687	1078.69	310.142	220.295	245.022
Mgst1	14114.6	-3.08029	0.263494	-11.6902	1.43e-31	8.01e-30	2904.66	4477.84	2506.42	3565.42	20470.6	35487.9	29389.2
2022-03-03	132.419	-2.59037	0.221698	-11.6842	1.54e-31	8.58e-30	44.4186	44.8504	45.2548	33.2042	242.41	283.964	232.832
Mapk9	3651.21	1.40383	0.120189	11.6802	1.61e-31	8.97e-30	4961.39	4827.03	5279.15	4846.92	2074.74	1740.71	1828.52
Gm11870	342.951	-4.84853	0.415143	-11.6792	1.63e-31	9.06e-30	39.6594	36.0405	15.6651	14.3586	779.514	1060.73	454.692
Lgmn	6104.02	-2.35884	0.202118	-11.6706	1.8e-31	1e-29	1704.56	1991.84	2373.27	2746.08	11401.6	12574.6	9936.18
Fam81a	1043.83	3.95632	0.339574	11.6508	2.27e-31	1.26e-29	1683.94	1049.18	2433.32	1803.8	161.607	100.597	74.3598
Rft1	928.585	1.53432	0.131905	11.632	2.83e-31	1.57e-29	1310.35	1299.06	1354.16	1199.84	490.761	426.583	419.341
Nr4a1	5661.07	-3.98274	0.342607	-11.6248	3.08e-31	1.7e-29	561.577	551.02	771.073	1198.94	13937.4	15266.6	7340.9
4930447M23Rik	107.512	-6.2131	0.535405	-11.6045	3.91e-31	2.15e-29	3.96594	6.40721	0.870285	1.79482	200.82	369.281	169.443
Bphl	356.932	2.40519	0.207699	11.5801	5.2e-31	2.85e-29	494.95	529.395	501.284	663.187	120.017	103.144	86.55
E130311K13Rik	384.74	2.15041	0.185815	11.5729	5.66e-31	3.1e-29	578.234	560.631	502.155	663.187	148.535	120.971	119.463
Zfp185	254.233	2.59569	0.224355	11.5695	5.88e-31	3.21e-29	363.28	382.03	415.996	421.783	72.4853	78.9496	45.1035
Cdc42se1	2391.59	-1.10072	0.0952011	-11.5621	6.42e-31	3.5e-29	1575.27	1564.16	1647.45	1631.49	3487.61	3371.91	3463.22
Tuba1c	5190.25	-2.399	0.207599	-11.556	6.89e-31	3.75e-29	1556.24	1444.02	2281.89	2049.69	8902.62	9122.5	10974.8
Ndnf	368.596	-2.57891	0.223185	-11.555	6.96e-31	3.78e-29	112.633	117.732	120.099	120.253	647.615	919.381	542.461
Furin	3705.97	-1.56302	0.135416	-11.5424	8.07e-31	4.37e-29	2049.6	2272.16	1750.14	1994.05	5942.61	5717.48	6215.75
Myo6	5501.76	2.33278	0.202374	11.5271	9.64e-31	5.21e-29	9799.05	9620.42	7642.85	6459.57	1932.15	1536.97	1521.33
Vasn	4290.01	-2.92089	0.253451	-11.5245	9.93e-31	5.35e-29	720.215	1126.87	1387.24	1261.76	8333.44	10227.8	6972.76
Rhbdf1	1503.11	-2.36482	0.205199	-11.5245	9.92e-31	5.35e-29	410.872	479.74	597.016	676.648	2532.23	2931.32	2893.94
Rab31	4430.39	-1.41892	0.123148	-11.5221	1.02e-30	5.49e-29	2293.11	2778.32	2569.95	2677.88	6718.56	6683.98	7290.92
Etfbkmt	1034.9	2.79443	0.242563	11.5204	1.04e-30	5.58e-29	1531.65	2054.31	1203.6	1748.16	292.318	224.115	190.166
Slc44a1	4953.36	-2.3053	0.200134	-11.5188	1.06e-30	5.68e-29	2012.32	2195.27	1581.31	1576.75	8206.29	11041.5	8060.12
Pcdh9	590.524	-2.94248	0.255985	-11.4947	1.4e-30	7.49e-29	164.983	171.393	154.911	119.356	1215.61	1508.96	798.454
Gm26660	125.762	3.09711	0.269545	11.4901	1.48e-30	7.88e-29	195.124	226.655	197.555	190.251	29.7071	19.1007	21.9422
Ddx28	923.378	-1.6289	0.141797	-11.4875	1.52e-30	8.11e-29	455.29	471.731	509.987	510.627	1575.66	1315.4	1624.95
Shroom4	726.575	-2.36471	0.20595	-11.482	1.62e-30	8.62e-29	267.305	307.546	214.961	255.762	1549.52	1438.92	1052.01
1110002E22Rik	109.956	-3.89647	0.339412	-11.4801	1.66e-30	8.8e-29	10.3115	16.8189	13.9246	22.4353	167.548	253.403	285.249
Fzd1	1898.4	-3.78414	0.329951	-11.4688	1.89e-30	1e-28	391.042	395.645	219.312	166.021	3186.98	3867.26	5062.56
Prkdc	839.486	2.42694	0.211623	11.4682	1.9e-30	1e-28	1642.69	1336.7	1100.04	1077.79	273.305	221.568	224.299
Izumo4	431.243	2.24514	0.195989	11.4554	2.21e-30	1.16e-28	602.823	722.413	580.48	700.878	166.36	131.158	114.587
A730017L22Rik	251.297	2.02117	0.176529	11.4495	2.36e-30	1.24e-28	380.73	356.401	366.39	381.4	104.569	89.1367	80.4549
Cep83os	275.955	2.4913	0.217709	11.4433	2.54e-30	1.33e-28	441.013	497.359	380.315	385.887	92.6861	64.9424	69.4838
Nek8	904.924	1.96685	0.172062	11.4311	2.93e-30	1.53e-28	1302.42	1097.23	1504.72	1410.73	377.874	320.892	320.601
Pla2g4a	7102.34	-2.59299	0.226894	-11.4282	3.02e-30	1.58e-28	2381.15	2001.45	2613.47	2002.12	9410.02	16480.1	14828.1
Gla	1326.73	-1.75266	0.153386	-11.4265	3.08e-30	1.61e-28	720.215	626.304	661.417	624.598	2098.51	2583.69	1972.36
Gm16318	76.5504	-4.55446	0.399677	-11.3954	4.41e-30	2.29e-28	4.75913	3.2036	12.184	8.97411	141.406	191.007	174.319
Mrpl50	1362.83	-1.29482	0.113671	-11.3909	4.64e-30	2.41e-28	815.398	877.787	799.792	866.002	1984.43	2011.94	2184.47
Dock9	7908.3	2.42349	0.212989	11.3785	5.35e-30	2.77e-28	12441.2	12329.1	13285.8	10512.3	2910.11	2216.96	1662.73
Tmem218	245.878	2.29278	0.201576	11.3743	5.62e-30	2.9e-28	388.662	361.206	369.001	374.221	95.0627	59.8489	73.1408
Zfp786	203.103	-2.604	0.229387	-11.352	7.25e-30	3.74e-28	58.696	69.6784	56.5686	70.8955	423.029	296.698	446.159
Endod1	2816.84	-2.77404	0.244795	-11.3321	9.1e-30	4.68e-28	807.466	994.719	581.351	832.798	6676.97	4037.89	5786.66
Cars	1941.65	-1.5342	0.135389	-11.3318	9.13e-30	4.69e-28	1094.6	1000.33	1156.61	1032.92	2882.78	3485.24	2939.04
Dok1	949.319	-1.8393	0.162479	-11.3203	1.04e-29	5.34e-28	430.701	388.437	521.301	463.962	1532.89	1502.59	1805.36
Rap1a	2663.5	-1.44838	0.12801	-11.3146	1.11e-29	5.69e-28	1620.48	1601.8	1388.98	1507.65	3784.68	4353.69	4387.23
Peli1	2662.39	-1.52435	0.13483	-11.3057	1.23e-29	6.28e-28	1334.14	1561.76	1513.43	1493.29	4395.46	4582.9	3755.78
Nfkb2	1446.89	-1.70084	0.150452	-11.3049	1.24e-29	6.33e-28	735.286	662.345	797.181	751.133	2283.88	2750.5	2147.9
Arvcf	629.562	2.15501	0.190762	11.2969	1.36e-29	6.92e-28	1050.18	939.457	885.08	897.411	267.364	183.367	184.071
Lrrfip2	3121.93	-1.60183	0.141916	-11.2871	1.52e-29	7.71e-28	1523.72	1500.09	1886.78	1759.82	4705.6	5225.96	5251.51
Fbxo33	1521.58	-1.97011	0.17458	-11.2849	1.56e-29	7.9e-28	681.349	796.896	583.091	642.547	2742.56	2956.79	2247.86
Pi4k2b	1633.69	-1.71679	0.152492	-11.2582	2.11e-29	1.07e-27	749.563	780.077	886.821	883.95	2353.99	3045.93	2735.47
Dhrs7	629.021	2.12347	0.188646	11.2564	2.15e-29	1.09e-27	857.437	1127.67	775.424	996.127	228.151	205.014	213.327
Prkaa2	374.671	1.81634	0.161521	11.2452	2.44e-29	1.23e-27	577.441	583.056	510.858	490.884	158.042	145.165	157.253
Zfr2	419.712	2.1054	0.18759	11.2234	3.13e-29	1.57e-27	643.276	600.676	607.459	650.623	173.489	151.532	110.93
Gm33091	120.439	3.84788	0.343233	11.2107	3.61e-29	1.81e-27	230.025	202.628	211.479	157.047	14.2594	19.1007	8.5331
Rec8	204.813	4.56589	0.40749	11.2049	3.86e-29	1.93e-27	347.417	532.599	287.194	222.558	15.4477	10.1871	18.2852
Tef	2251.22	1.8481	0.165052	11.1971	4.22e-29	2.11e-27	3133.89	3397.42	3188.73	3322.22	1106.29	762.755	847.214
Mfsd4b4	703.151	1.76857	0.158014	11.1924	4.44e-29	2.21e-27	1104.91	1101.24	868.545	959.333	300.636	281.417	305.972
Cnr1	140.775	-4.19504	0.375054	-11.1852	4.82e-29	2.4e-27	16.657	18.4207	20.0166	11.6663	350.544	401.115	167.005
Neurl1b	173.61	3.32459	0.297297	11.1827	4.95e-29	2.46e-27	308.55	196.221	334.19	291.659	29.7071	30.5612	24.3803
Eif1	10517.6	-1.40256	0.125467	-11.1787	5.18e-29	2.57e-27	6490.66	6193.37	5993.66	6004.58	14797.7	18330.3	15813
1700017B05Rik	3580.6	-2.19966	0.197389	-11.1438	7.68e-29	3.8e-27	1099.36	1241.4	1627.43	1670.98	7208.13	5995.08	6221.85
Dchs1	396.212	-2.42931	0.218005	-11.1433	7.72e-29	3.81e-27	144.36	171.393	122.71	111.279	620.284	867.173	736.284
Nemf	4780.11	-1.34857	0.121063	-11.1394	8.06e-29	3.98e-27	2951.45	3018.6	2845.83	2682.36	6672.21	7342.32	7947.97
9530077C05Rik	158.554	2.47116	0.22188	11.1374	8.25e-29	4.06e-27	248.268	218.646	248.902	262.044	51.0962	39.4748	41.4465
Ppp1r26	632.884	1.87608	0.168474	11.1357	8.41e-29	4.13e-27	1061.29	901.013	933.816	782.543	270.929	235.576	245.022
CT010496.1	121.059	4.32668	0.388797	11.1284	9.13e-29	4.47e-27	247.475	168.189	221.053	180.38	16.636	6.36691	7.31408
Dgkk	208.609	-3.36769	0.302688	-11.1259	9.38e-29	4.59e-27	48.3845	52.0586	33.9411	32.3068	565.623	432.95	295.001
Nicn1	473.566	1.83299	0.164766	11.1248	9.5e-29	4.64e-27	677.383	587.06	731.04	743.057	197.255	201.194	177.976
Grik2	107.821	-3.28837	0.295745	-11.119	1.01e-28	4.94e-27	23.0025	19.2216	30.46	17.9482	174.678	271.23	218.203
Zfp52	2401.5	-3.42367	0.308726	-11.0897	1.41e-28	6.85e-27	517.952	699.987	272.399	367.041	5801.2	4444.1	4707.83
Dhh	1129.56	2.49868	0.22535	11.088	1.44e-28	6.97e-27	1444.4	1383.96	2071.28	2081.1	348.167	319.619	258.431
Csf2rb2	106.788	-3.58787	0.323796	-11.0806	1.56e-28	7.55e-27	25.382	12.8144	12.184	24.2301	203.197	266.137	203.575
Zdhhc1	1875.19	2.02546	0.182887	11.0749	1.66e-28	8.03e-27	2603.24	2252.13	3035.56	3193.89	771.196	602.309	668.019
8030451A03Rik	1255.85	2.96506	0.267785	11.0726	1.7e-28	8.23e-27	1675.21	1724.34	2196.6	2424.81	365.991	211.381	192.604
Tbc1d31	2514.97	-2.03975	0.184264	-11.0697	1.76e-28	8.48e-27	1196.13	1041.97	1053.05	1019.46	4693.72	5204.31	3396.17
Fam149b	710.923	1.37936	0.124985	11.0362	2.56e-28	1.23e-26	962.931	961.081	930.335	1008.69	396.887	365.46	351.076
Ndrg3	1113.75	1.25907	0.114099	11.0349	2.59e-28	1.25e-26	1461.05	1456.04	1479.49	1539.96	642.862	578.115	638.763
Tppp3	306.617	2.60111	0.235864	11.028	2.8e-28	1.34e-26	490.191	357.202	501.284	561.78	92.6861	70.036	73.1408
Tmem95	73.2511	-3.59034	0.325746	-11.0219	3e-28	1.43e-26	14.2774	12.8144	6.96228	17.0508	148.535	138.799	174.319
Agbl3	364.403	1.74775	0.1589	10.9991	3.86e-28	1.84e-26	583.787	488.55	501.284	511.525	153.289	150.259	162.129
Dhdh	845.25	2.66063	0.241926	10.9977	3.92e-28	1.87e-26	1117.6	1052.38	1720.55	1399.06	256.669	197.374	173.1
Man2a1	12649.5	-2.23135	0.203101	-10.9864	4.44e-28	2.11e-26	6073.44	5237.89	4619.48	3650.67	21803.8	25872.6	21288.9
Rimklb	4932.41	2.2431	0.204401	10.974	5.09e-28	2.42e-26	9171.64	8273.31	6450.56	5909.45	1727.76	1633.75	1360.42
Gm9115	110.765	-3.92759	0.357916	-10.9735	5.13e-28	2.43e-26	17.4501	8.00901	13.0543	24.2301	284	245.763	182.852
Tubb2b	741.063	-1.80547	0.164553	-10.9719	5.21e-28	2.47e-26	347.417	309.949	434.272	341.016	1237	1325.59	1192.2
Aldh1l1	2438.69	-2.50723	0.228561	-10.9696	5.35e-28	2.52e-26	651.208	948.267	677.952	965.615	3936.78	5765.87	4125.14
Nfatc4	252.992	2.47643	0.226032	10.9561	6.21e-28	2.93e-26	368.039	384.432	338.541	469.346	58.2259	85.3165	67.0458
Foxo1	21056.6	2.58157	0.236196	10.9298	8.31e-28	3.91e-26	30140.4	29370.6	34136.1	37337.7	7621.65	4291.29	4498.16
Nfkbiz	874.882	-2.13584	0.195508	-10.9245	8.8e-28	4.13e-26	313.309	325.166	362.909	424.476	1404.55	1912.62	1381.14
Csrnp3	1340.36	2.79418	0.255951	10.9169	9.58e-28	4.49e-26	2502.51	2671.81	1692.71	1600.08	377.874	283.964	253.555
Msn	4888.56	-1.59483	0.14611	-10.9152	9.75e-28	4.56e-26	2513.61	2573.29	2354.99	3037.74	7537.29	8732.85	7470.12
Cnn3	12295.3	-1.76223	0.161497	-10.9118	1.01e-27	4.72e-26	5183.49	6286.27	5964.94	6849.94	23730	18489.5	19562.7
Sertad1	941.515	-2.73138	0.250321	-10.9115	1.02e-27	4.73e-26	202.263	210.637	327.227	362.554	1617.25	1862.96	2007.72
Atp13a3	8400.05	-2.82721	0.259331	-10.9019	1.13e-27	5.25e-26	2936.38	2828.78	1787.57	1746.36	15202.9	20561.3	13737.1
Coro7	942.677	1.90431	0.174706	10.9001	1.15e-27	5.35e-26	1209.61	1178.13	1603.07	1506.75	386.192	357.82	357.171
Dusp1	525.523	-1.85737	0.170494	-10.8941	1.23e-27	5.7e-26	263.339	234.664	211.479	279.992	804.468	1002.15	882.566
Txn1	7624.24	-1.43117	0.131446	-10.8879	1.32e-27	6.09e-26	4245.14	3924.41	4717.82	4770.64	11003.5	12476.6	12231.6
Eldr	419.596	3.17944	0.292119	10.8841	1.37e-27	6.34e-26	838.4	545.413	778.905	550.113	105.757	64.9424	53.6366
Dusp5	1783.63	-3.1531	0.289919	-10.8758	1.5e-27	6.93e-26	299.032	263.496	506.506	559.087	3084.79	3970.4	3802.1
Dhtkd1	333.382	2.71485	0.2497	10.8724	1.56e-27	7.18e-26	488.604	659.942	422.959	523.191	101.004	62.3957	75.5788
Dnph1	348.393	2.5831	0.237795	10.8627	1.74e-27	7.97e-26	582.2	495.758	652.714	437.039	114.075	78.9496	78.0169
4931406C07Rik	675.564	1.84727	0.170096	10.8602	1.78e-27	8.18e-26	929.617	1070	899.005	1014.97	324.402	249.583	241.365
Plscr4	417.452	2.14988	0.198079	10.8536	1.92e-27	8.77e-26	598.064	681.567	497.803	722.416	150.912	132.432	138.968
Car14	5130.93	2.05052	0.189023	10.848	2.04e-27	9.31e-26	7087.93	6070.83	8554.91	8696.81	1646.96	2132.91	1726.12
Hsd11b2	877.073	3.47288	0.320636	10.8312	2.45e-27	1.12e-25	1270.69	909.823	1898.96	1671.88	182.996	94.2302	110.93
Nhsl1	434.29	-1.85004	0.170905	-10.8249	2.62e-27	1.19e-25	200.677	204.23	216.701	199.225	835.364	776.763	607.069
Clec1a	180.513	3.40654	0.314721	10.824	2.65e-27	1.2e-25	318.862	322.763	261.086	277.3	34.4602	36.9281	12.1901
L1td1	159.419	-4.36478	0.403446	-10.8187	2.81e-27	1.27e-25	11.1046	14.4162	14.7949	27.8198	192.502	417.669	437.626
Nab1	2251.47	-1.71902	0.159193	-10.7983	3.51e-27	1.59e-25	1095.39	1312.68	925.984	1208.81	3884.5	3724.64	3608.28
Xrcc3	1855.41	-1.67707	0.155317	-10.7977	3.53e-27	1.6e-25	932.79	808.91	1110.48	970.102	3202.43	3163.08	2800.07
Ptpn9	1965.74	-1.27416	0.118277	-10.7727	4.63e-27	2.09e-25	1315.9	1193.34	1253.21	1127.15	2801.97	2978.44	3090.2
Arsg	196.957	2.38743	0.221777	10.765	5.04e-27	2.27e-25	338.692	324.365	296.767	245.891	58.2259	61.1223	53.6366
Abat	1702.68	1.80787	0.168343	10.7392	6.66e-27	3e-25	2278.04	2545.26	2281.02	2711.98	825.857	691.446	585.127
Tcea2	333.621	1.58608	0.147803	10.731	7.28e-27	3.27e-25	444.979	470.93	466.473	486.397	161.607	147.712	157.253
Vnn3	103.521	-4.98439	0.464664	-10.7269	7.61e-27	3.41e-25	3.96594	12.8144	3.48114	8.97411	200.82	334.899	159.691
Slc41a2	381.696	-2.03759	0.190057	-10.7209	8.12e-27	3.63e-25	141.188	195.42	154.911	163.329	568	733.468	715.561
Nbl1	595.361	-2.77452	0.258883	-10.7172	8.45e-27	3.77e-25	154.672	193.818	145.338	185.764	748.619	1317.95	1421.37
Ttc8	272.747	1.93894	0.181109	10.7059	9.55e-27	4.26e-25	381.524	360.405	403.812	451.398	111.699	96.777	103.616
Gm9887	53.4934	-4.75535	0.444534	-10.6974	1.05e-26	4.66e-25	2.37957	5.60631	6.092	3.58965	148.535	109.511	98.7401
Rbm12b1	1179.11	-1.62425	0.151906	-10.6925	1.1e-26	4.9e-25	682.935	658.34	559.594	590.497	1747.97	2174.94	1839.49
Rasef	60.5168	-6.56941	0.614922	-10.6833	1.22e-26	5.4e-25	0.793189	2.4027	1.74057	0.897411	117.64	148.986	151.158
Myo7a	1944.53	2.21252	0.207116	10.6825	1.23e-26	5.44e-25	3282.21	2551.67	3086.9	2795.44	822.293	552.647	520.519
Gstz1	1244.55	1.9064	0.178518	10.679	1.28e-26	5.64e-25	1729.15	1516.11	2059.1	1955.46	560.87	458.417	432.75
Heyl	3578.71	-2.46782	0.231124	-10.6775	1.3e-26	5.72e-25	1388.87	936.253	1486.45	1053.56	5173.79	7449.28	7562.76
Elmsan1	1207.44	-1.36684	0.128178	-10.6637	1.51e-26	6.63e-25	741.631	758.453	700.58	679.34	1913.14	1985.2	1673.71
3830406C13Rik	386.868	1.79187	0.168113	10.6587	1.59e-26	6.98e-25	539.368	588.662	496.933	601.266	179.431	145.165	157.253
Zmym6	567.613	2.65852	0.249649	10.649	1.76e-26	7.73e-25	1054.94	1033.96	724.948	737.672	178.243	136.252	107.273
Bmp6	1998.8	-2.09972	0.197231	-10.646	1.82e-26	7.97e-25	855.85	588.662	947.741	927.923	3532.77	3742.47	3396.17
Mlh3	436.266	1.86391	0.17521	10.6381	1.98e-26	8.66e-25	682.142	618.295	635.308	596.779	207.95	145.165	168.224
Zeb2	9401.34	-2.06591	0.194394	-10.6274	2.22e-26	9.7e-25	4790.07	3511.95	4180.85	3411.96	19351.2	16937.2	13626.1
Pde10a	1204.35	-3.89012	0.366192	-10.6232	2.33e-26	1.01e-24	278.409	104.117	214.09	98.7153	2648.68	2986.08	2100.36
Sub1	3169.03	-1.25715	0.118394	-10.6184	2.45e-26	1.07e-24	1932.21	1806.83	2088.69	2116.1	4606.98	4991.65	4640.78
Gcsh	6915.25	-2.87699	0.27109	-10.6127	2.6e-26	1.13e-24	1521.34	1360.73	2294.07	2260.58	16309.2	15107.4	9553.41
Por	6734.07	-2.23434	0.210668	-10.606	2.8e-26	1.21e-24	2303.42	1985.43	3306.21	2813.38	12509.1	13514.4	10706.6
Mov10	2626.8	1.58342	0.149288	10.6065	2.78e-26	1.21e-24	3825.55	3372.59	3898.01	3611.18	1431.88	1154.96	1093.46
Chsy3	140.746	-3.2429	0.306006	-10.5975	3.06e-26	1.32e-24	36.4867	32.8369	31.3303	20.6405	203.197	371.827	288.906
Ctso	784.825	1.81086	0.170869	10.5979	3.05e-26	1.32e-24	1123.95	1295.86	942.519	1163.94	354.109	319.619	293.782
Ctps	5780.67	-2.21849	0.209392	-10.5949	3.15e-26	1.36e-24	2918.14	2259.34	2124.37	1708.67	11737.9	9277.86	10438.4
Gprasp1	8781.35	1.62025	0.152948	10.5935	3.2e-26	1.37e-24	13676.2	13069.9	12009.1	10659.5	4547.56	3669.88	3837.45
Sav1	3066.18	-2.435	0.230394	-10.5688	4.16e-26	1.78e-24	1109.67	1332.7	848.528	953.948	5704.95	7106.74	4406.73
Tm7sf3	1472.48	1.17195	0.110886	10.5689	4.15e-26	1.78e-24	1888.58	2017.47	1964.23	1863.03	904.284	849.345	820.396
Stard9	1116.23	1.72902	0.163868	10.5514	5.01e-26	2.14e-24	1783.09	1614.62	1496.89	1477.14	510.962	532.273	398.617
Prep	5149.15	-1.63862	0.155318	-10.5501	5.07e-26	2.17e-24	2672.25	2392.29	2987.69	2755.05	9347.04	8762.14	7127.57
Acacb	1446.45	2.80786	0.266278	10.5448	5.37e-26	2.29e-24	2251.07	1812.44	2954.62	2127.76	452.736	282.691	243.803
Mdga2	52.2942	-4.33393	0.41189	-10.5221	6.84e-26	2.91e-24	3.96594	6.40721	4.35143	8.0767	109.322	140.072	93.8641
Cdh17	139.643	-4.0505	0.385313	-10.5122	7.59e-26	3.22e-24	26.9684	23.2261	7.83257	14.3586	217.456	374.374	313.287
Slc16a11	168.964	-2.61021	0.248382	-10.5089	7.86e-26	3.34e-24	46.7981	36.8414	70.4931	58.3317	324.402	309.432	336.448
Mpp3	544.119	2.62049	0.249578	10.4997	8.67e-26	3.67e-24	920.099	905.819	727.559	841.772	193.69	96.777	123.12
Dgkh	642.354	-2.05002	0.195368	-10.4931	9.29e-26	3.93e-24	318.862	277.112	268.918	229.737	1087.28	1362.52	952.05
Decr1	1027.56	1.22035	0.116409	10.4833	1.03e-25	4.35e-24	1307.97	1399.97	1316.74	1417.01	610.778	557.741	582.689
Cbarp	2219.49	-2.79255	0.26665	-10.4727	1.15e-25	4.86e-24	474.327	466.124	904.227	663.187	4567.76	4845.22	3615.59
Traf3ip2	673.154	-2.02636	0.193524	-10.4709	1.18e-25	4.95e-24	268.891	305.143	280.232	307.812	1043.31	1008.52	1498.17
Foxl2	6500.59	2.66014	0.254239	10.4632	1.28e-25	5.36e-24	10058.4	7576.52	14747	8295.67	1709.94	1731.8	1384.8
Pitrm1	9080.69	-2.23765	0.213933	-10.4596	1.32e-25	5.55e-24	2602.45	4474.63	3192.21	3740.41	15711.5	15050.1	18793.5
Pdlim4	1646.91	1.70274	0.16293	10.4508	1.45e-25	6.09e-24	2270.9	1944.59	2655.24	2499.29	778.326	659.611	720.437
Gm5141	173.606	2.43323	0.232938	10.4458	1.53e-25	6.4e-24	323.621	259.492	251.512	232.43	53.4728	48.3885	46.3225
Pim1	862.381	-2.47035	0.236569	-10.4424	1.59e-25	6.61e-24	260.959	259.492	288.935	361.657	1586.36	2087.07	1192.2
St3gal5	7980.18	1.90274	0.182213	10.4424	1.59e-25	6.61e-24	10878.6	9854.28	13187.4	12608.6	3627.83	3128.7	2575.78
Tll1	672.685	-4.22773	0.404902	-10.4414	1.6e-25	6.68e-24	68.2142	137.755	36.552	69.9981	1319	2038.68	1038.6
Rufy4	309.599	-4.06668	0.390305	-10.4192	2.03e-25	8.41e-24	27.7616	51.2577	28.7194	52.0499	343.414	971.59	692.4
Zxdc	1616.09	-1.4333	0.13758	-10.4179	2.05e-25	8.52e-24	931.997	1006.73	899.875	900.104	2472.82	2844.73	2256.39
Prkx	1456.95	-2.22325	0.213594	-10.4088	2.26e-25	9.36e-24	522.711	692.779	413.386	636.265	2502.53	3005.18	2425.84
Slc16a10	897.805	-2.27348	0.218444	-10.4076	2.29e-25	9.46e-24	444.186	305.944	300.248	307.812	2007.01	1482.22	1437.22
Sfrp2	283.676	-4.98518	0.479478	-10.3971	2.56e-25	1.05e-23	24.5888	5.60631	32.2006	17.9482	336.284	862.079	707.028
Caskin1	1553.72	2.81933	0.271251	10.3938	2.65e-25	1.09e-23	2386.7	1888.52	3377.58	2178.92	466.996	273.777	303.534
Ankrd39	326.844	1.67615	0.16128	10.3928	2.67e-25	1.1e-23	467.981	444.5	483.008	457.68	162.795	145.165	126.777
Gm15971	77.6987	-7.42442	0.71447	-10.3915	2.71e-25	1.11e-23	0.793189	1.6018	0.870285	0.897411	186.561	220.295	132.872
Tmtc4	757.699	2.30022	0.221379	10.3904	2.74e-25	1.12e-23	1300.83	1336.7	967.757	997.922	294.694	201.194	204.794
Garem1	658.297	-2.17302	0.209206	-10.387	2.84e-25	1.16e-23	241.923	269.103	277.621	262.942	1320.18	1385.44	850.872
Vim	14253.9	-1.68923	0.162647	-10.3859	2.87e-25	1.17e-23	7013.37	6148.52	7520.14	8504.77	21071.8	23464.6	26054
Zfp41	1985.19	1.60463	0.154499	10.386	2.87e-25	1.17e-23	2831.68	2904.87	2630	2781.08	1097.97	831.518	819.177
2010111I01Rik	951.659	1.79216	0.172592	10.3838	2.94e-25	1.2e-23	1211.99	1598.6	1185.33	1479.83	407.581	412.576	365.704
Dmbt1	203.015	-4.89732	0.471734	-10.3815	3.01e-25	1.22e-23	7.1387	4.8054	28.7194	20.6405	442.042	396.022	521.738
Ankzf1	1053.4	1.13136	0.109212	10.3593	3.8e-25	1.54e-23	1307.17	1375.15	1402.03	1408.94	629.791	629.05	621.697
Dixdc1	338.82	3.15105	0.304185	10.359	3.81e-25	1.54e-23	709.904	622.3	325.487	529.473	66.5439	52.2086	65.8267
Myrf	589.73	-2.34734	0.226694	-10.3546	3.99e-25	1.61e-23	279.996	210.637	209.739	156.15	1212.05	1128.22	931.326
Rtn4rl2	51.509	-5.53533	0.535294	-10.3407	4.61e-25	1.86e-23	0.793189	4.0045	1.74057	3.58965	118.828	142.619	88.988
Gprc5b	3149.24	-1.74895	0.169158	-10.3391	4.69e-25	1.89e-23	1432.5	1629.03	1592.62	1607.26	5229.64	4268.37	6285.23
Cdyl	1065.94	-1.47734	0.14293	-10.3361	4.84e-25	1.95e-23	580.614	706.395	555.242	573.446	1712.32	1731.8	1601.78
Nemp2	388.339	1.97309	0.191133	10.3231	5.54e-25	2.23e-23	666.278	571.843	500.414	543.831	165.171	147.712	123.12
Idua	815.903	1.85273	0.179485	10.3225	5.57e-25	2.24e-23	1223.89	1296.66	1033.03	1175.61	365.991	355.273	260.869
Nupr1	3892.5	-3.82745	0.371101	-10.3138	6.11e-25	2.45e-23	308.55	624.703	422.088	984.46	8990.56	6063.84	9853.29
Lif	71.5647	-4.32489	0.419661	-10.3057	6.64e-25	2.66e-23	8.72507	3.2036	5.22171	14.3586	160.418	128.612	180.414
Lox	1255.31	-3.83351	0.37204	-10.304	6.76e-25	2.7e-23	128.497	253.085	105.305	264.736	1683.8	3186	3165.78
Vcpkmt	2141.39	-3.25754	0.31616	-10.3034	6.8e-25	2.71e-23	354.555	358.804	593.535	527.678	5445.91	2488.19	5221.04
Sema3d	548.275	-2.94079	0.28547	-10.3016	6.93e-25	2.76e-23	99.1486	163.384	99.2125	206.405	1133.62	1152.41	983.744
Prss30	61.7532	-4.84269	0.470307	-10.2969	7.28e-25	2.9e-23	4.75913	6.40721	6.092	1.79482	149.724	175.727	87.769
Gm11427	144.11	-2.60703	0.253209	-10.296	7.35e-25	2.92e-23	40.4526	51.2577	40.0331	49.3576	278.058	338.719	210.889
Usp11	2714.12	1.42698	0.138606	10.2952	7.41e-25	2.94e-23	3823.17	3235.64	3857.98	3938.74	1507.93	1367.61	1267.77
Pcx	3568.85	2.69348	0.261772	10.2894	7.87e-25	3.12e-23	5847.39	7340.26	4971.94	4226.81	1058.76	933.388	603.412
Gm29170	193.448	-1.85201	0.180054	-10.2859	8.16e-25	3.23e-23	80.112	94.5063	98.3423	92.4334	339.849	351.453	297.439
Dnajb6	4447.39	-1.23671	0.120287	-10.2813	8.55e-25	3.38e-23	2715.08	3037.02	2582.14	2914.79	6185.02	6872.44	6825.26
Actn1	3743.03	-1.91249	0.186104	-10.2765	9e-25	3.54e-23	1349.21	1591.39	1750.14	2162.76	6610.42	6533.72	6203.56
1110032F04Rik	1804.49	4.04055	0.393184	10.2765	8.99e-25	3.54e-23	1928.24	3528.77	1898.09	4725.77	249.54	197.374	103.616
Hunk	1081.65	-1.84143	0.179289	-10.2708	9.54e-25	3.75e-23	574.268	397.247	533.485	548.318	1633.89	1954.64	1929.7
Tnfaip3	352.79	-3.10522	0.302367	-10.2697	9.65e-25	3.79e-23	91.2167	61.6694	89.6394	88.8437	516.904	1055.63	565.622
Micall1	740.136	-1.5904	0.154868	-10.2694	9.68e-25	3.79e-23	381.524	446.903	396.85	364.349	1204.92	1331.96	1054.45
Zswim6	1149.04	-1.5722	0.153181	-10.2637	1.03e-24	4.02e-23	614.721	683.168	630.957	560.882	1997.51	1975.01	1581.06
Hs3st5	71.6407	-3.33302	0.324787	-10.2622	1.04e-24	4.08e-23	16.657	13.6153	15.6651	12.5638	106.946	161.719	174.319
Tex15	2938.03	2.08889	0.203768	10.2513	1.17e-24	4.55e-23	4284.8	4028.53	4970.2	4200.78	1341.57	904.101	836.243
Sybu	117.928	3.07501	0.300337	10.2385	1.33e-24	5.19e-23	181.64	146.565	201.036	228.84	21.3891	21.6475	24.3803
Sos2	3232.1	-1.95959	0.191439	-10.2361	1.37e-24	5.31e-23	1412.67	1785.21	1229.71	1347.91	6671.03	5210.68	4967.48
Smim1	532.492	1.88195	0.183891	10.234	1.4e-24	5.42e-23	623.446	785.684	917.281	770.876	210.326	211.381	208.451
Tnfrsf9	110.684	-4.11898	0.402821	-10.2253	1.53e-24	5.92e-23	8.72507	8.80991	17.4057	20.6405	223.397	334.899	160.91
9130008F23Rik	420.538	-2.53556	0.248155	-10.2176	1.65e-24	6.4e-23	98.3554	118.533	167.095	166.919	674.945	949.942	767.979
Tbc1d2b	1272.49	-1.37259	0.13441	-10.212	1.75e-24	6.77e-23	748.77	720.01	774.554	784.338	1730.14	2172.39	1977.24
Selenok	2079.87	-1.15963	0.113746	-10.1948	2.09e-24	8.07e-23	1310.35	1339.91	1424.66	1366.76	2926.74	3295.51	2895.16
Penk	1941.12	-4.64632	0.456003	-10.1892	2.21e-24	8.53e-23	76.9393	294.732	79.196	236.019	3337.89	5336.74	4226.32
Plekhd1	3053.91	2.98953	0.293454	10.1874	2.26e-24	8.69e-23	3964.36	3189.99	6856.98	5521.77	779.514	497.892	566.841
Exoc3l	143.509	2.67639	0.262735	10.1866	2.28e-24	8.74e-23	226.852	277.913	194.944	199.225	34.4602	39.4748	31.6944
Lbh	1024.75	-2.74086	0.269086	-10.1858	2.29e-24	8.8e-23	262.545	282.718	228.885	419.091	2504.9	1477.12	1997.96
Dmd	1563.56	-1.82082	0.178782	-10.1846	2.32e-24	8.9e-23	635.344	923.439	642.271	797.799	2695.03	2702.12	2548.96
Gm47528	516.995	2.9405	0.288929	10.1772	2.51e-24	9.58e-23	836.021	589.463	1111.35	760.108	134.276	114.604	73.1408
BC017158	1134.47	1.40846	0.13841	10.176	2.54e-24	9.69e-23	1476.12	1558.55	1565.64	1592.01	670.192	541.187	537.585
5033406O09Rik	44.8824	-4.48748	0.44115	-10.1722	2.64e-24	1.01e-22	5.55232	2.4027	4.35143	5.38447	112.887	103.144	80.4549
Scg2	99.7509	-3.44943	0.339125	-10.1716	2.66e-24	1.01e-22	19.8297	22.4252	20.0166	13.4612	168.736	292.878	160.91
Krt79	235.05	-3.33251	0.327619	-10.1719	2.65e-24	1.01e-22	28.5548	32.8369	71.3634	60.1266	489.573	425.309	537.585
Tbc1d32	267.687	2.39424	0.235387	10.1715	2.66e-24	1.01e-22	492.57	444.5	372.482	330.247	89.1213	81.4964	63.3887
Qsox2	2164.3	1.38581	0.136379	10.1615	2.95e-24	1.12e-22	3130.72	2987.36	3043.39	2609.67	1107.48	1237.73	1033.72
Fam3a	878.649	1.57435	0.15495	10.1603	2.98e-24	1.13e-22	1162.02	1097.23	1335.89	1318.3	455.113	413.849	368.142
Epb41	2528.3	1.46461	0.14421	10.1561	3.11e-24	1.18e-22	3744.64	3411.04	3459.38	3301.58	1466.34	1175.33	1139.78
1110002J07Rik	152.425	4.11669	0.405356	10.1557	3.12e-24	1.18e-22	334.726	192.216	334.19	161.534	13.0711	17.8273	13.4092
Gm44891	63.2699	-4.64141	0.4572	-10.1518	3.25e-24	1.23e-22	7.1387	8.00901	2.61086	4.48706	102.192	120.971	197.48
Nr2f6	748.914	-1.30187	0.12841	-10.1384	3.73e-24	1.4e-22	425.942	441.296	505.636	467.551	1159.77	1152.41	1089.8
Epm2aip1	11868.9	-2.68471	0.264847	-10.1368	3.79e-24	1.42e-22	4382.37	4736.53	2785.78	2364.68	21006.5	24282.1	23524.5
Evc	382.88	2.06889	0.204114	10.1359	3.83e-24	1.44e-22	672.624	456.513	617.032	527.678	146.159	126.065	134.092
Gprc5a	59.976	-4.32719	0.427126	-10.131	4.03e-24	1.51e-22	4.75913	5.60631	6.092	9.87153	85.5564	160.446	147.501
Dgat1	1952.07	-1.65819	0.163721	-10.1282	4.14e-24	1.55e-22	896.303	1148.49	934.687	1078.69	2807.92	3168.17	3630.22
Cd109	175.783	-2.72532	0.269139	-10.1261	4.23e-24	1.58e-22	62.6619	46.4522	51.3468	45.768	247.163	441.863	335.229
Fam110b	385.488	-2.1726	0.214636	-10.1222	4.4e-24	1.64e-22	114.219	169.791	136.635	195.636	678.51	697.813	705.809
Rbp4	89.4478	-4.93458	0.487562	-10.1209	4.46e-24	1.66e-22	6.34551	2.4027	13.0543	4.48706	143.782	289.058	167.005
Uchl5	1226.48	-1.24919	0.123524	-10.113	4.84e-24	1.8e-22	827.296	792.892	747.575	717.032	1863.23	1708.88	1928.48
Hs6st2	343.301	-2.25641	0.223133	-10.1124	4.87e-24	1.81e-22	143.567	161.782	100.083	118.458	692.77	522.086	664.362
Jakmip3	2811.13	4.46181	0.44129	10.1108	4.95e-24	1.83e-22	4247.52	1858.09	8028.38	4896.28	159.23	161.719	326.696
Hk2	3175.26	-2.29399	0.227729	-10.0734	7.25e-24	2.68e-22	1379.35	1354.32	1219.27	797.799	6817.19	5420.78	5238.1
Serhl	274.435	2.07406	0.206016	10.0675	7.69e-24	2.84e-22	452.117	446.903	400.331	331.145	104.569	101.871	84.1119
Gpr35	279.436	-2.41573	0.240156	-10.059	8.38e-24	3.1e-22	107.08	61.6694	112.267	110.382	489.573	511.899	563.184
Gm26626	48.1212	-6.236	0.620209	-10.0547	8.76e-24	3.23e-22	0.793189	3.2036	0.870285	0.897411	111.699	113.331	106.054
Pgap1	756.589	-2.35879	0.234668	-10.0516	9.04e-24	3.33e-22	352.969	317.157	229.755	192.046	1330.88	1430.01	1443.31
Psat1	1051.62	-1.65472	0.164662	-10.0492	9.26e-24	3.4e-22	613.928	563.834	536.966	474.731	1886.99	1819.66	1465.25
Gm6611	42.3587	-4.32945	0.431229	-10.0398	1.02e-23	3.74e-22	6.34551	2.4027	5.22171	4.48706	89.1213	85.3165	103.616
Mccc2	656.715	2.03321	0.202702	10.0305	1.12e-23	4.1e-22	892.337	1037.97	847.658	1107.41	292.318	227.935	191.385
5730409E04Rik	233.807	1.97041	0.196455	10.0299	1.13e-23	4.12e-22	311.723	358.804	375.093	328.453	101.004	72.5827	88.988
Hccs	1558.54	-1.88378	0.187822	-10.0296	1.13e-23	4.13e-22	820.157	850.557	634.438	589.599	2520.35	2982.26	2512.39
Ednra	2618.11	-1.844	0.183858	-10.0295	1.13e-23	4.13e-22	1070.01	1199.75	1276.71	1417.01	3879.75	5444.98	4038.59
Galnt10	2192.3	1.71015	0.170539	10.0279	1.15e-23	4.19e-22	3366.29	3129.12	3417.61	2571.08	973.205	1068.37	820.396
Ciart	496.168	3.33166	0.332242	10.0278	1.15e-23	4.19e-22	625.033	488.55	1203.6	915.36	92.6861	67.4892	80.4549
Gcg	188.876	-10.7565	1.07289	-10.0257	1.18e-23	4.27e-22	0	0	0	0.897411	281.623	594.669	444.94
Ano1	803.862	3.10926	0.310177	10.0241	1.19e-23	4.33e-22	1564.17	1172.52	1746.66	693.699	147.347	150.259	152.377
Erf	1262.54	-1.60047	0.159809	-10.0149	1.31e-23	4.75e-22	570.303	623.101	729.299	777.158	2176.94	2008.12	1952.86
AC124502.1	104.445	4.10078	0.409632	10.0109	1.37e-23	4.94e-22	215.747	199.424	174.927	110.382	10.6946	10.1871	9.75211
Nptn	4152.21	-1.11319	0.111249	-10.0063	1.43e-23	5.17e-22	2669.08	2708.65	2936.34	2769.41	5632.47	6445.86	5903.68
Tln1	11431.1	-1.37219	0.137151	-10.0049	1.45e-23	5.23e-22	6688.96	6336.73	7151.14	7026.73	19746.9	17759.8	15307.2
Palld	877.68	-2.41471	0.241377	-10.0039	1.46e-23	5.28e-22	305.378	328.369	283.713	311.402	1799.06	2056.51	1059.32
Flvcr2	327.318	2.29475	0.229401	10.0032	1.48e-23	5.31e-22	514.779	627.906	395.11	449.603	111.699	103.144	88.988
Lrrc8c	2185.38	-2.25049	0.225144	-9.99578	1.59e-23	5.71e-22	715.456	1049.18	705.802	877.668	3998.58	4866.86	3084.1
Mylk4	122.246	4.22448	0.422764	9.99251	1.64e-23	5.9e-22	172.915	132.95	255.864	261.147	13.0711	6.36691	13.4092
Npas3	55.5907	-3.50327	0.3506	-9.9922	1.65e-23	5.91e-22	10.3115	12.8144	8.70285	8.97411	96.251	108.237	143.844
Wbp1l	5834.93	-1.82014	0.182316	-9.98345	1.8e-23	6.44e-22	2212.2	3132.32	2677	3174.14	10311.9	8558.4	10778.5
Edn2	79.51	-4.60758	0.46271	-9.95782	2.33e-23	8.33e-22	3.17275	6.40721	4.35143	15.256	217.456	178.273	131.653
Popdc3	73.0653	-2.8697	0.288196	-9.95746	2.34e-23	8.35e-22	21.4161	17.6198	14.7949	25.1275	124.77	155.353	152.377
Flnc	327.388	-3.69934	0.37156	-9.95623	2.37e-23	8.44e-22	94.3894	48.054	45.2548	25.1275	606.025	720.734	752.131
Pgr15l	213.261	5.80882	0.58359	9.9536	2.43e-23	8.65e-22	309.344	636.716	138.375	388.579	4.75314	10.1871	4.87605
Ier2	3445.91	-3.30227	0.332297	-9.93771	2.85e-23	1.01e-21	426.735	460.518	936.427	1049.07	6984.73	7771.45	6492.47
Tbc1d24	926.375	1.7209	0.173215	9.93506	2.93e-23	1.04e-21	1415.84	1530.52	1258.43	1077.79	423.029	401.115	377.894
Ahsg	174.829	-2.48684	0.250385	-9.93205	3.02e-23	1.07e-21	55.5232	44.0495	75.7148	60.1266	289.941	398.568	299.877
Mob3b	150.233	-2.74647	0.276934	-9.9174	3.5e-23	1.24e-21	39.6594	60.8685	32.2006	41.2809	234.092	339.993	303.534
Ldha-ps2	64.0649	-3.40082	0.342982	-9.91545	3.57e-23	1.26e-21	17.4501	7.20811	14.7949	10.7689	115.264	146.439	136.53
Tinagl1	763.792	-3.55139	0.358328	-9.91101	3.73e-23	1.32e-21	72.1802	192.216	88.7691	192.943	1354.64	1590.45	1855.34
Aco1	3231.35	1.16524	0.117609	9.90776	3.85e-23	1.36e-21	4395.06	4093.4	4550.72	3911.82	1968.99	1792.92	1906.54
Tanc1	7147.03	1.94968	0.196807	9.90659	3.9e-23	1.37e-21	10183	10517.4	10764.6	10430.6	3575.55	2346.84	2211.29
Smyd4	161.282	2.27053	0.229244	9.90442	3.98e-23	1.4e-21	275.236	221.85	261.086	218.968	47.5314	44.5683	59.7317
Gpt2	5213.48	-3.60831	0.364448	-9.90075	4.13e-23	1.45e-21	820.157	1596.2	497.803	682.033	13016.5	11010.9	8870.76
Phldb2	3475.89	-2.36457	0.238861	-9.89937	4.19e-23	1.47e-21	1078.74	1790.01	927.724	1207.02	6122.04	6941.2	6264.51
AC115752.1	87.8819	-2.5484	0.257828	-9.8841	4.88e-23	1.71e-21	26.1752	28.0315	26.9788	33.2042	197.255	142.619	160.91
Scin	311.613	-3.77204	0.381665	-9.88312	4.93e-23	1.72e-21	71.387	26.4297	56.5686	39.4861	639.297	939.755	408.37
Nab2	2160.45	-2.50591	0.253554	-9.88316	4.93e-23	1.72e-21	506.054	557.427	819.809	992.537	4154.24	4170.32	3922.79
Slit2	436.385	-3.21521	0.325382	-9.88135	5.02e-23	1.75e-21	111.046	138.556	68.7526	64.6136	729.606	1204.62	737.503
Ccdc191	300.789	2.00823	0.203297	9.87834	5.17e-23	1.8e-21	457.67	452.509	409.034	455.885	129.523	80.223	120.682
Cnih4	2245.01	-1.15274	0.11671	-9.877	5.24e-23	1.82e-21	1444.4	1460.84	1425.53	1560.6	3000.42	3323.53	3499.79
Spats2l	218.117	-2.6283	0.266283	-9.87031	5.6e-23	1.94e-21	78.5257	76.0856	53.0874	62.8188	299.448	426.583	530.271
Bloc1s4	664.83	-1.61577	0.163699	-9.87034	5.6e-23	1.94e-21	304.584	314.754	382.055	410.117	1036.18	1106.57	1099.55
Satb2	961.25	-4.48471	0.454646	-9.86419	5.95e-23	2.06e-21	176.088	37.6423	114.007	50.255	2300.52	2357.03	1693.21
Prdm15	956.103	-1.44567	0.146611	-9.86057	6.17e-23	2.13e-21	611.548	548.617	556.112	482.807	1645.77	1461.84	1386.02
Ncs1	448.528	-2.81384	0.285405	-9.85909	6.26e-23	2.16e-21	156.258	171.393	91.38	80.767	838.928	896.46	904.508
Ckb	821.73	-1.8271	0.185372	-9.85638	6.43e-23	2.22e-21	341.071	414.867	325.487	489.987	1343.95	1430.01	1406.74
Rybp	2250.19	-1.1892	0.120664	-9.85551	6.49e-23	2.23e-21	1522.92	1379.15	1547.37	1362.27	3384.23	3472.51	3082.89
Aire	136.446	3.09248	0.314121	9.84489	7.21e-23	2.48e-21	167.363	179.402	258.475	272.813	27.3305	22.9209	26.8183
Tmem35b	171.828	1.88088	0.19118	9.83826	7.7e-23	2.65e-21	244.302	239.469	242.81	272.813	68.9205	66.2158	68.2648
P4htm	271.16	1.7021	0.173051	9.83584	7.89e-23	2.71e-21	370.419	348.392	430.791	393.066	116.452	115.878	123.12
Dhps	1035.73	-1.08077	0.109889	-9.83506	7.95e-23	2.72e-21	705.938	664.748	733.651	699.084	1465.15	1452.93	1528.64
Chst1	275.95	-2.48629	0.252867	-9.8324	8.17e-23	2.79e-21	71.387	80.0901	134.894	85.2541	465.807	560.288	533.928
Mep1a	116.771	-10.7849	1.09709	-9.83049	8.32e-23	2.84e-21	0	0	0	0	148.535	390.928	277.935
Mapkapk3	1105.19	-2.66159	0.270802	-9.82854	8.48e-23	2.89e-21	260.166	494.957	268.048	323.068	1706.38	2546.76	2136.93
Cdk5rap3	1141.82	1.21024	0.123178	9.82514	8.78e-23	2.99e-21	1507.06	1380.75	1572.61	1575.85	676.134	664.705	615.602
Gsta4	16845	-1.87696	0.191085	-9.82263	9e-23	3.06e-21	8150.81	7374.69	7953.54	7925.04	22270.8	27585.3	36654.5
Cotl1	1750.96	-2.3895	0.243382	-9.81789	9.43e-23	3.2e-21	659.933	470.93	584.832	770.876	2945.76	2577.32	4247.04
Pts	934.736	1.8484	0.188329	9.81476	9.73e-23	3.3e-21	1338.9	1637.04	1141.81	1297.66	437.289	354	336.448
Mthfd2l	991.822	-1.35157	0.137803	-9.80795	1.04e-22	3.53e-21	551.266	547.015	643.141	641.649	1492.48	1631.2	1436
Bend7	405.585	-1.80652	0.184207	-9.80703	1.05e-22	3.55e-21	173.708	221.85	162.743	225.25	648.803	742.381	664.362
Tram2	2789.86	1.77453	0.181048	9.80142	1.11e-22	3.75e-21	4203.11	3383.01	4448.9	3982.71	1328.5	1245.37	937.422
Gfra1	194.354	-3.42137	0.349137	-9.7995	1.13e-22	3.82e-21	42.8322	53.6604	34.8114	18.8456	331.531	339.993	538.804
Scn1b	102.84	-2.92307	0.298305	-9.79893	1.14e-22	3.84e-21	19.8297	19.2216	28.7194	40.3835	197.255	199.921	214.546
Cul9	1023.36	1.51847	0.155022	9.79521	1.18e-22	3.97e-21	1265.93	1271.83	1565.64	1574.06	475.314	490.252	520.519
Vav2	832.889	-1.42284	0.145348	-9.78925	1.25e-22	4.21e-21	494.156	552.622	470.824	418.194	1283.35	1340.87	1270.21
Tmem8b	732.651	1.62359	0.166001	9.78061	1.36e-22	4.58e-21	1012.9	989.113	1073.06	1049.97	406.393	309.432	287.687
Akr1b7	547.858	-5.43836	0.556228	-9.7772	1.41e-22	4.73e-21	53.9368	27.2306	6.96228	26.0249	603.648	2145.65	971.554
4931440P22Rik	181.37	-2.20985	0.226025	-9.77703	1.41e-22	4.73e-21	65.8346	55.2622	87.8988	75.3826	281.623	347.633	355.952
Ift172	1269.02	1.90402	0.194804	9.77403	1.46e-22	4.87e-21	2214.58	1837.27	1869.37	1478.93	564.435	500.439	418.122
Epb41l1	2140.4	-1.37643	0.140836	-9.77332	1.47e-22	4.9e-21	1129.5	1200.55	1440.32	1313.81	3207.18	3546.37	3145.06
Fam161a	672.555	-1.70115	0.174068	-9.7729	1.47e-22	4.91e-21	342.657	330.772	373.352	322.171	892.401	1255.55	1190.98
Slc2a1	6272.98	-2.65692	0.272123	-9.76369	1.61e-22	5.37e-21	1314.31	1458.44	2704.85	2186.09	10841.9	13785.6	11619.6
Gm44039	39.2774	-5.13066	0.525678	-9.76009	1.67e-22	5.56e-21	1.58638	2.4027	3.48114	2.69223	98.6276	94.2302	71.9218
Gm3776	62.276	-5.59852	0.573735	-9.75802	1.7e-22	5.66e-21	5.55232	1.6018	2.61086	1.79482	79.615	137.525	207.232
Zwint	6330.28	-1.47371	0.151157	-9.74955	1.85e-22	6.15e-21	3283.8	3243.65	3656.94	4189.12	8996.5	10262.2	10679.8
Ramp1	238.942	-2.81021	0.288445	-9.74262	1.98e-22	6.57e-21	49.1777	80.891	60.92	76.28	341.037	430.403	633.887
Gm17641	435.402	3.96378	0.406914	9.74108	2.01e-22	6.67e-21	506.847	953.072	499.544	948.564	62.9791	57.3022	19.5042
Id2	1878	-2.19993	0.225967	-9.73562	2.13e-22	7.03e-21	681.349	816.118	599.627	859.72	2952.89	4431.37	2804.95
Zcchc24	1206.44	2.03483	0.209157	9.72871	2.27e-22	7.51e-21	1760.88	1445.63	2348.9	1583.03	393.322	463.511	449.816
Tmbim1	1684.05	-1.64414	0.169005	-9.72831	2.28e-22	7.53e-21	862.989	973.095	757.148	931.513	2294.58	3072.67	2896.38
Ppip5k1	835.108	1.68986	0.173826	9.72157	2.44e-22	8.03e-21	1330.97	1184.53	1255.82	971.897	413.523	348.906	340.105
Gdf3	53.5479	-5.2481	0.53986	-9.72122	2.45e-22	8.04e-21	0.793189	1.6018	6.092	4.48706	109.322	90.4101	162.129
Spred2	961.668	-2.34319	0.24104	-9.72117	2.45e-22	8.04e-21	457.67	293.931	402.072	246.788	1974.93	1749.63	1606.66
Dll3	210.044	-4.52135	0.465387	-9.71525	2.6e-22	8.52e-21	10.3115	6.40721	34.8114	29.6146	419.464	441.863	527.833
Pick1	750.103	2.03994	0.21002	9.71304	2.65e-22	8.69e-21	1009.73	898.611	1464.69	1067.92	269.74	257.223	282.811
Pcsk6	2294.58	-2.17598	0.224106	-9.7096	2.74e-22	8.98e-21	1135.85	1033.16	746.705	743.057	3625.45	5018.4	3759.44
Mfsd7a	152.177	2.90715	0.299479	9.70735	2.81e-22	9.17e-21	212.575	284.32	188.852	282.685	39.2134	35.6547	21.9422
Gsta1	56.7484	-6.4843	0.667999	-9.70705	2.81e-22	9.18e-21	2.37957	2.4027	0.870285	0	90.3096	118.424	182.852
Ptgs2os2	69.5867	-7.58706	0.781617	-9.70687	2.82e-22	9.19e-21	0.793189	0.800901	0	1.79482	143.782	138.799	201.137
Engase	143.125	2.28602	0.235519	9.70632	2.83e-22	9.22e-21	257.786	211.438	210.609	188.456	43.9665	43.295	46.3225
Tmprss13	356.702	4.17787	0.430555	9.70346	2.91e-22	9.47e-21	491.777	417.269	862.453	626.393	59.4142	14.0072	25.5993
Spice1	789.138	1.82741	0.188484	9.69528	3.16e-22	1.03e-20	1309.55	1095.63	1100.04	1055.36	399.263	278.87	285.249
Syne1	1691.26	-2.98783	0.308448	-9.68665	3.44e-22	1.11e-20	417.217	591.065	248.031	446.911	2395.58	4208.53	3531.48
Piezo2	633.094	-2.5125	0.259676	-9.67553	3.83e-22	1.24e-20	194.331	312.351	166.225	166.021	1140.75	1097.65	1354.32
Trpv4	468.559	2.43325	0.251628	9.67	4.04e-22	1.31e-20	828.882	737.63	740.613	572.549	133.088	175.727	91.426
Kcnk10	135.156	-10.2737	1.06315	-9.66347	4.31e-22	1.39e-20	0.793189	0	0	0	236.469	299.245	409.589
Atg4c	623.054	1.40196	0.145101	9.66199	4.37e-22	1.41e-20	919.306	856.964	799.792	821.131	351.732	325.986	286.468
Hhipl1	62.2924	-2.72568	0.282127	-9.66118	4.41e-22	1.42e-20	15.8638	17.6198	16.5354	23.3327	121.205	117.151	124.339
Cc2d1b	971.04	1.31149	0.135813	9.65657	4.61e-22	1.48e-20	1294.48	1288.65	1305.43	1331.76	601.272	496.619	479.072
Crocc	779.225	1.98214	0.205516	9.64471	5.18e-22	1.66e-20	1361.9	909.022	1262.78	1050.87	330.343	248.309	291.344
Tmem191c	389.319	2.23114	0.2315	9.63774	5.54e-22	1.78e-20	458.463	497.359	705.802	688.315	130.711	132.432	112.149
Lsm1	812.776	-1.10307	0.114491	-9.63456	5.71e-22	1.83e-20	527.47	528.595	559.594	563.574	1196.6	1196.98	1116.62
Egr1	8819.38	-4.6309	0.480762	-9.63241	5.83e-22	1.87e-20	313.309	1099.64	352.466	1387.4	21390.3	22395	14797.6
Lonrf3	226.76	-2.38474	0.247642	-9.62978	5.99e-22	1.91e-20	100.735	96.909	60.92	63.7162	471.749	421.489	371.799
Gnb4	1379.72	-1.55481	0.161585	-9.62224	6.44e-22	2.06e-20	770.979	785.684	704.061	753.826	1790.74	2480.55	2372.2
Ankrd35	137.98	3.84769	0.400028	9.61855	6.68e-22	2.13e-20	162.604	155.375	325.487	274.608	17.8243	16.554	13.4092
B3gntl1	589.817	1.85252	0.192629	9.61702	6.78e-22	2.16e-20	756.702	764.86	933.816	963.82	282.812	201.194	225.518
Egr2	297.968	-4.47119	0.465221	-9.61088	7.19e-22	2.29e-20	20.6229	35.2396	7.83257	54.7421	752.184	651.971	563.184
Lor	53.0093	-3.48132	0.36226	-9.61001	7.25e-22	2.31e-20	5.55232	12.0135	7.83257	14.3586	109.322	117.151	104.835
Gm17276	57.8954	-3.19139	0.332158	-9.60805	7.39e-22	2.35e-20	12.691	19.2216	10.4434	8.97411	123.582	113.331	117.025
Map1lc3a	2523.36	-1.769	0.184263	-9.60042	7.96e-22	2.52e-20	969.276	1198.15	1373.31	1426.88	4306.34	4661.85	3727.74
Pstk	512.826	1.53037	0.159414	9.59997	8e-22	2.53e-20	753.529	772.869	663.158	660.495	273.305	217.748	248.679
Tgfb1	1723.82	-2.51655	0.262179	-9.5986	8.1e-22	2.56e-20	385.49	538.205	506.506	850.746	3210.74	3304.42	3270.61
Itpkb	1927.01	1.76702	0.184109	9.59771	8.17e-22	2.58e-20	2797.58	3047.43	2615.21	2593.52	1024.3	700.36	710.685
Gm9260	46.2717	-4.09022	0.426564	-9.58877	8.91e-22	2.81e-20	5.55232	5.60631	4.35143	8.0767	118.828	110.784	70.7028
Tmem231	284.861	1.62182	0.169246	9.58264	9.46e-22	2.98e-20	430.701	381.229	404.683	386.784	146.159	129.885	114.587
Fbxo16	281.614	2.85903	0.298438	9.58001	9.7e-22	3.05e-20	353.762	318.759	527.393	586.907	64.1673	48.3885	71.9218
Pcyt1b	736.685	2.8945	0.302344	9.57353	1.03e-21	3.25e-20	1112.05	1343.91	1019.97	1208.81	247.163	99.3237	125.558
Me3	1083.13	2.29274	0.239534	9.57166	1.05e-21	3.3e-20	1270.69	1635.44	1530.83	2138.53	387.381	365.46	253.555
Pvr	3548.6	-1.48944	0.155614	-9.57134	1.06e-21	3.31e-20	1934.59	1712.33	2166.14	2185.2	4949.2	6197.55	5695.23
Gm15543	145.187	-2.33673	0.244325	-9.56405	1.13e-21	3.55e-20	65.0415	49.6559	42.644	54.7421	249.54	229.209	325.477
AW554918	568.159	1.25947	0.131716	9.56207	1.15e-21	3.61e-20	755.909	756.851	770.203	745.749	348.167	296.698	303.534
Pcca	1049.79	1.92296	0.201147	9.55998	1.18e-21	3.68e-20	1304.8	1738.76	1316.74	1775.08	478.878	382.014	352.295
Arhgap26	761.173	-1.84157	0.192685	-9.55743	1.21e-21	3.77e-20	400.56	434.088	283.713	325.76	1182.34	1323.04	1378.7
Dhrs4	731.297	1.23761	0.129609	9.54881	1.31e-21	4.09e-20	947.067	905.018	1036.51	995.229	414.711	431.676	388.865
Ptges	4832.25	2.01809	0.211426	9.54512	1.36e-21	4.23e-20	7986.62	8181.2	6689.88	5683.31	2111.58	1800.56	1372.61
Adgrl2	2560.89	-2.9481	0.308984	-9.54127	1.41e-21	4.39e-20	553.646	970.692	375.963	740.364	5155.96	5928.86	4200.72
Grb2	2213.73	-1.03086	0.108104	-9.53583	1.49e-21	4.62e-20	1496.75	1477.66	1481.23	1663.8	3128.75	3180.91	3067.04
Nudt4	5049.69	-1.30734	0.137187	-9.52963	1.58e-21	4.9e-20	2844.37	3388.61	2976.38	3166.97	8321.55	6762.93	7887.02
Siae	1139.05	1.26545	0.132863	9.52451	1.66e-21	5.14e-20	1386.49	1583.38	1476	1631.49	653.556	662.158	580.25
Elovl4	276.051	-2.20635	0.231795	-9.51856	1.76e-21	5.43e-20	112.633	113.728	112.267	94.2282	363.615	622.683	513.205
Ptpn5	553.4	-2.95684	0.310702	-9.51663	1.79e-21	5.53e-20	87.2507	223.451	135.765	121.151	1322.56	1005.97	977.649
Paqr7	2252.2	1.83452	0.192773	9.51651	1.79e-21	5.53e-20	2857.07	2836.79	3683.92	3648.87	1096.79	769.122	872.814
S1pr1	236.449	-2.7789	0.292058	-9.51489	1.82e-21	5.61e-20	77.7325	87.2982	36.552	67.3059	438.477	413.849	533.928
Zfp189	710.061	-2.43617	0.256122	-9.51179	1.87e-21	5.77e-20	310.137	298.736	152.3	220.763	1296.42	1296.3	1395.77
Ccdc137	1145.81	-1.04478	0.109849	-9.5111	1.89e-21	5.8e-20	828.882	764.059	796.311	759.21	1566.16	1628.65	1677.36
Il17ra	6191.45	-2.52526	0.265529	-9.5103	1.9e-21	5.84e-20	1806.88	2654.19	1240.16	2449.04	11636.9	12802.6	10750.5
Rab36	1118.43	2.22721	0.234229	9.50868	1.93e-21	5.92e-20	1409.5	1258.22	2038.21	2042.51	393.322	308.158	379.113
Serpina3c	168.697	3.7509	0.394751	9.50193	2.06e-21	6.31e-20	218.92	185.809	269.788	444.219	26.1422	15.2806	20.7232
1700066M21Rik	1337.73	-2.27987	0.240009	-9.4991	2.12e-21	6.48e-20	662.312	472.531	500.414	381.4	2349.24	3033.19	1965.05
Ankmy2	794.825	1.37259	0.144521	9.49752	2.15e-21	6.57e-20	1049.39	1005.13	1051.3	1208.81	451.548	379.468	418.122
Spsb2	298.256	-1.46657	0.154437	-9.49624	2.18e-21	6.64e-20	153.085	172.194	174.927	179.482	436.1	467.331	504.672
Osmr	157.87	-3.87791	0.408652	-9.48952	2.32e-21	7.08e-20	21.4161	30.4342	14.7949	25.1275	168.736	509.353	335.229
Fgfr3	85.2236	-2.37885	0.250746	-9.48707	2.38e-21	7.24e-20	35.6935	33.6378	27.8491	24.2301	172.301	155.353	147.501
Vgll4	1549.47	-1.60056	0.168758	-9.48437	2.44e-21	7.42e-20	840.78	1003.53	680.563	787.03	2609.47	2544.22	2380.73
Lgr6	464.599	2.27442	0.240247	9.46699	2.88e-21	8.75e-20	567.923	586.259	796.311	865.105	114.075	159.173	163.348
Cdan1	1522.48	1.14224	0.120672	9.46572	2.92e-21	8.85e-20	2001.21	1921.36	2093.91	1938.41	928.05	817.511	956.926
Xkr5	198.029	3.02345	0.319542	9.46185	3.03e-21	9.17e-20	325.207	231.46	395.98	316.786	58.2259	29.2878	29.2563
Ppcs	697.747	-1.39311	0.147241	-9.46139	3.04e-21	9.2e-20	395.801	386.835	405.553	456.782	991.029	1036.53	1211.7
Kif26a	772.633	2.70739	0.28622	9.45911	3.11e-21	9.39e-20	1249.27	929.846	1819.77	852.541	194.879	173.18	188.947
Poli	294.892	1.85901	0.196608	9.45543	3.22e-21	9.72e-20	402.147	397.247	411.645	499.858	140.218	109.511	103.616
Atf7ip2	240.513	2.1288	0.22517	9.45418	3.26e-21	9.82e-20	408.492	299.537	419.478	309.607	76.0502	80.223	90.207
Kyat3	519.334	2.15256	0.2277	9.45347	3.28e-21	9.88e-20	901.062	783.281	822.42	603.958	217.456	170.633	136.53
Baalc	64.6375	-7.14472	0.755849	-9.45259	3.31e-21	9.95e-20	0	0	1.74057	2.69223	217.456	118.424	112.149
Bicdl2	53.4655	-4.32485	0.457778	-9.44747	3.47e-21	1.04e-19	7.1387	6.40721	6.092	3.58965	169.925	101.871	79.2359
Tmem121b	45.4392	-3.96585	0.419788	-9.44727	3.48e-21	1.04e-19	6.34551	9.61081	2.61086	6.28188	115.264	85.3165	92.645
Bbs7	348.157	1.59164	0.168652	9.43741	3.82e-21	1.15e-19	469.568	456.513	515.209	510.627	187.749	142.619	154.815
Pdyn	105.196	-9.91166	1.0504	-9.43608	3.87e-21	1.16e-19	0	0.800901	0	0	210.326	253.403	271.84
Tctn3	443.562	1.24068	0.13149	9.43559	3.89e-21	1.16e-19	602.823	568.64	608.33	577.036	248.351	255.95	243.803
Fam227a	152.256	2.02847	0.214984	9.43548	3.89e-21	1.16e-19	220.506	257.89	201.036	220.763	54.6611	57.3022	53.6366
1700007K13Rik	151.562	4.02861	0.427026	9.43409	3.94e-21	1.18e-19	187.986	150.569	402.072	273.71	16.636	16.554	13.4092
Snx32	544.363	2.11869	0.224771	9.42599	4.26e-21	1.27e-19	732.906	707.195	872.896	936.898	224.586	133.705	202.356
Trappc12	804.095	1.46381	0.155358	9.42217	4.42e-21	1.32e-19	1171.54	1086.82	1187.94	979.076	440.853	412.576	349.857
Arhgef2	1742.39	-1.44662	0.153825	-9.40432	5.24e-21	1.56e-19	912.96	970.692	921.632	1201.63	2540.55	2778.52	2870.78
Nsun7	182.943	-3.64483	0.388028	-9.39321	5.82e-21	1.73e-19	38.8662	51.2577	15.6651	17.0508	363.615	384.561	409.589
Slc22a22	57.1097	-6.71451	0.714941	-9.39169	5.9e-21	1.75e-19	1.58638	1.6018	1.74057	0	89.1213	108.237	197.48
St8sia4	309.887	-4.36833	0.465117	-9.39189	5.89e-21	1.75e-19	57.1096	37.6423	12.184	24.2301	461.054	1046.72	530.271
Mllt11	581.89	-1.43465	0.152759	-9.39157	5.91e-21	1.75e-19	318.862	316.356	355.947	354.478	880.518	1033.99	813.082
Rasd1	2804.99	2.17806	0.231951	9.39017	5.99e-21	1.77e-19	4299.08	2763.11	5394.9	4386.55	963.698	892.64	934.983
Pdcd6ip	4606.8	-1.08027	0.115059	-9.38889	6.06e-21	1.79e-19	2915.76	3273.28	3075.59	3206.45	7047.71	6620.31	6108.48
Gpat3	394.716	-3.16475	0.337331	-9.38173	6.49e-21	1.92e-19	99.1486	138.556	54.828	64.6136	623.849	766.576	1015.44
Nin	1897.57	-1.5258	0.162688	-9.37869	6.68e-21	1.97e-19	1209.61	1110.05	1033.03	850.746	3248.77	2918.59	2912.22
Pclo	300.351	2.66432	0.284142	9.37674	6.8e-21	2e-19	632.964	472.531	465.603	308.71	65.3556	86.5899	70.7028
Irf2bpl	2060.88	-1.54316	0.164626	-9.37369	7e-21	2.06e-19	1016.07	1125.27	1108.74	1278.81	3876.18	2863.83	3157.25
Sema3e	548.367	-3.73362	0.398546	-9.36809	7.39e-21	2.17e-19	72.1802	160.981	43.5143	72.6903	949.439	1012.34	1527.42
Fshr	4603.4	2.27644	0.243306	9.35629	8.26e-21	2.42e-19	5265.98	5774.49	8371.28	8492.2	1378.41	1768.73	1172.69
Gm28187	635.593	-3.29949	0.352704	-9.35484	8.37e-21	2.45e-19	165.776	134.551	163.614	66.4084	1271.46	1790.37	856.967
Nop2	1932.88	-1.18431	0.126634	-9.35227	8.58e-21	2.51e-19	1184.23	1143.69	1398.55	1277.02	2897.04	2889.3	2740.34
Tmem71	124.746	-2.6737	0.286021	-9.34789	8.94e-21	2.61e-19	34.9003	44.0495	21.7571	50.255	230.527	239.396	252.336
Dnajb5	370.747	-1.82296	0.195127	-9.34241	9.42e-21	2.75e-19	183.227	134.551	207.128	185.764	661.874	657.065	565.622
Chek2	547.354	1.94424	0.208157	9.34024	9.61e-21	2.8e-19	863.782	758.453	838.955	745.749	274.494	175.727	174.319
Rrad	213.925	-2.63648	0.282312	-9.33888	9.74e-21	2.84e-19	57.1096	46.4522	64.4011	96.9204	411.146	481.338	340.105
Bmp2k	2941.81	-1.23031	0.131776	-9.33638	9.97e-21	2.9e-19	1858.44	2065.52	1694.45	1843.28	4469.14	4670.76	3991.05
Hapln1	47.5645	-4.1897	0.448847	-9.33436	1.02e-20	2.95e-19	1.58638	8.80991	6.96228	5.38447	124.77	89.1367	96.3021
4833427F10Rik	60.612	-7.39279	0.7928	-9.32492	1.11e-20	3.23e-19	0	3.2036	0	0	163.983	140.072	117.025
Zkscan2	118.93	2.31515	0.248377	9.3211	1.15e-20	3.34e-19	196.711	152.171	186.241	188.456	35.6485	31.8345	41.4465
Foxc1	62.4424	-4.05421	0.435507	-9.30917	1.29e-20	3.73e-19	4.75913	16.018	4.35143	7.17929	158.042	126.065	120.682
Cep72	655.344	1.72836	0.185698	9.30736	1.31e-20	3.79e-19	1065.25	867.376	830.252	978.178	338.661	241.942	265.745
Asic4	63.4211	3.75922	0.403969	9.30571	1.33e-20	3.85e-19	116.599	92.9045	107.915	103.202	8.31799	8.91367	6.09507
Gss	621.831	-1.58768	0.170695	-9.30127	1.39e-20	4.01e-19	308.55	298.736	394.239	336.529	1140.75	951.216	922.793
Slc9a3r1	859.963	-1.75465	0.188674	-9.29989	1.41e-20	4.06e-19	387.869	333.175	486.49	498.063	1542.39	1363.79	1407.96
Trbc2	53.811	-3.65532	0.393075	-9.2993	1.41e-20	4.07e-19	11.8978	6.40721	6.092	11.6663	95.0627	98.0504	147.501
Galnt16	1681.1	-4.22044	0.454054	-9.29502	1.47e-20	4.24e-19	145.154	411.663	73.104	155.252	3924.9	3529.81	3527.83
Alg6	488.02	1.8927	0.203639	9.29439	1.48e-20	4.25e-19	885.992	674.358	711.023	570.754	197.255	173.18	203.575
Tnni3	4515.7	2.37005	0.254991	9.29464	1.48e-20	4.25e-19	5493.62	5578.27	6637.67	9895.76	1627.95	1189.34	1187.32
Shc2	60.3799	-3.1266	0.336617	-9.2883	1.57e-20	4.5e-19	11.8978	20.0225	11.3137	12.5638	106.946	148.986	110.93
Fam53a	2791.57	1.56994	0.169131	9.2824	1.66e-20	4.75e-19	3267.14	3958.85	3946.74	4427.83	1524.57	1222.45	1193.41
Chst11	25391.9	-1.10561	0.11923	-9.27289	1.81e-20	5.18e-19	18558.2	16957.5	17428.3	15054.1	37198	35967.9	36578.9
Kdm3a	4593.7	-1.07048	0.115462	-9.27134	1.84e-20	5.25e-19	3125.96	3226.83	3132.16	3001.84	6230.17	7236.63	6202.34
Arl4c	702.352	-2.11225	0.227866	-9.26969	1.87e-20	5.32e-19	254.614	344.387	207.128	352.683	1113.42	1260.65	1383.58
Mks1	645.443	1.38917	0.149866	9.2694	1.87e-20	5.33e-19	917.719	819.322	879.859	895.617	376.686	339.993	288.906
Olig3	71.0266	-6.60261	0.712958	-9.26088	2.03e-20	5.77e-19	0.793189	2.4027	0	3.58965	186.561	235.576	68.2648
Zfp36l1	3547.16	-3.11492	0.336436	-9.25857	2.07e-20	5.88e-19	498.122	547.015	1023.46	1243.81	7500.45	8275.7	5741.55
Atf4	8667.37	-1.83605	0.198303	-9.25881	2.07e-20	5.88e-19	3502.72	3208.41	5028.51	4758.08	14456.7	15019.5	14697.6
Invs	475.756	1.43223	0.154709	9.25755	2.09e-20	5.93e-19	633.758	611.888	650.103	710.75	268.552	212.655	242.584
Stat2	1989.15	1.61348	0.174577	9.24219	2.42e-20	6.84e-19	3309.18	2947.32	2568.21	2358.4	1025.49	835.338	880.128
Gatb	359.505	1.73002	0.187325	9.23537	2.57e-20	7.28e-19	498.916	503.767	488.23	561.78	185.372	155.353	123.12
Isoc2b	85.5866	3.7965	0.411123	9.23446	2.6e-20	7.34e-19	141.188	151.37	105.305	170.508	13.0711	14.0072	3.65704
Gm25086	164.192	-2.59166	0.280755	-9.23106	2.68e-20	7.57e-19	57.1096	42.4477	57.4388	51.1525	238.845	432.95	269.402
Gars	4042.63	-1.16921	0.126707	-9.22767	2.77e-20	7.8e-19	2723.02	2276.16	2858.02	2676.08	5897.45	5895.76	5971.95
Rhbdd3	591.647	1.42493	0.154447	9.22601	2.81e-20	7.91e-19	826.502	734.426	918.151	758.313	322.025	300.518	281.592
Luzp1	1929.15	-1.89992	0.205935	-9.22582	2.81e-20	7.92e-19	983.554	1126.07	733.651	710.75	3228.57	3136.34	3585.12
Tbcd	1465.67	1.13192	0.12272	9.22358	2.87e-20	8.08e-19	1955.21	1857.29	1970.33	1861.23	966.075	832.791	816.739
Tdrp	764.186	1.92312	0.208596	9.21937	2.99e-20	8.39e-19	1039.08	1383.16	873.767	1170.22	304.201	253.403	325.477
Elmod2	2822.41	-1.74239	0.189214	-9.20858	3.3e-20	9.26e-19	1558.62	1705.12	1132.24	1233.04	4322.98	4691.14	5113.76
Rwdd4a	1525.53	-1.37448	0.149275	-9.2077	3.33e-20	9.33e-19	1032.73	901.814	898.135	793.312	2275.56	2595.15	2182.03
Tceanc	291.655	1.5247	0.165621	9.20595	3.39e-20	9.47e-19	442.599	411.663	394.239	370.631	131.9	152.806	137.749
Zfp516	2901.08	-1.81249	0.196934	-9.20352	3.46e-20	9.68e-19	1312.73	1799.62	1124.41	1350.6	5520.77	4528.14	4671.26
Gm8174	43.948	-4.96102	0.53947	-9.1961	3.71e-20	1.04e-18	3.17275	2.4027	0	7.17929	96.251	84.0432	114.587
Polk	724.357	1.51688	0.165157	9.18449	4.13e-20	1.15e-18	1016.87	1187.74	885.951	927.026	363.615	327.259	362.047
Zbtb8b	2186.25	2.51683	0.274074	9.18301	4.19e-20	1.17e-18	3124.37	4698.08	2994.65	2713.77	809.221	471.151	492.482
Wnt7b	36.2288	-4.15744	0.452963	-9.17832	4.38e-20	1.22e-18	4.75913	3.2036	5.22171	4.48706	80.8033	92.9568	62.1697
Rcan3	550.297	1.94848	0.212312	9.17745	4.41e-20	1.23e-18	746.39	854.561	874.637	750.236	262.611	151.532	212.108
Acad12	103.882	2.6314	0.286958	9.16997	4.73e-20	1.31e-18	174.501	173.795	127.062	173.2	27.3305	30.5612	20.7232
Fahd2a	264.917	1.45469	0.158793	9.16088	5.15e-20	1.42e-18	335.519	367.613	371.612	381.4	135.464	131.158	131.653
Gcdh	770.923	1.57069	0.171452	9.16111	5.14e-20	1.42e-18	1101.74	1223.78	894.653	1088.56	407.581	341.266	338.886
Spata33	263.011	2.01565	0.220017	9.16134	5.13e-20	1.42e-18	425.942	341.985	465.603	319.478	102.192	99.3237	86.55
Phf23	2748.58	-1.40757	0.153738	-9.15562	5.4e-20	1.49e-18	1418.22	1408.78	1790.18	1819.05	4212.47	4190.7	4400.64
Zdhhc23	1936.46	-1.82919	0.199829	-9.1538	5.5e-20	1.52e-18	997.831	1176.52	788.479	734.98	3137.07	3481.42	3238.92
Gm5294	610.512	-3.31798	0.362581	-9.15101	5.64e-20	1.55e-18	88.8371	221.85	113.137	79.8696	1616.07	1023.8	1130.03
5430425K12Rik	55.2691	-7.2518	0.792814	-9.14692	5.86e-20	1.61e-18	0.793189	0.800901	0.870285	0.897411	98.6276	162.993	121.901
Abhd18	217.683	1.72591	0.188736	9.14456	5.99e-20	1.65e-18	318.069	315.555	310.692	297.941	87.933	80.223	113.368
Midn	7784.9	-1.93317	0.21142	-9.14376	6.03e-20	1.66e-18	2947.49	2849.61	3844.05	4461.93	15654.5	12061.5	12675.3
Myo9b	4043.93	-1.21678	0.133169	-9.13713	6.41e-20	1.76e-18	2723.02	2397.9	2755.32	2442.75	6133.92	6501.88	5352.69
Slc25a18	259.077	2.505	0.274539	9.12439	7.21e-20	1.98e-18	322.828	299.537	467.343	512.422	80.8033	61.1223	69.4838
Gm49659	57.019	-3.05645	0.335042	-9.12258	7.34e-20	2.01e-18	17.4501	12.0135	13.9246	11.6663	130.711	86.5899	126.777
Frat2	462.962	-1.69387	0.18569	-9.12202	7.37e-20	2.02e-18	184.813	239.469	236.718	285.377	799.715	716.914	777.731
Plau	9037.11	-2.86039	0.313766	-9.11631	7.77e-20	2.12e-18	2747.61	3442.27	1187.94	2434.68	18269.9	17880.8	17296.6
Me1	18006.9	-1.40119	0.153763	-9.11265	8.04e-20	2.19e-18	9079.63	12310.6	10339	10556.3	30456.9	27950.7	25355.5
Fem1b	4899.8	-1.74661	0.191676	-9.1123	8.07e-20	2.2e-18	2927.66	2771.92	2193.12	1859.44	7985.27	8186.57	8374.62
Zranb3	736.022	2.45234	0.269234	9.10858	8.35e-20	2.27e-18	1153.3	1202.95	978.201	1197.15	308.954	160.446	151.158
Tnfrsf1a	2636.86	-1.57821	0.173506	-9.09598	9.37e-20	2.55e-18	1232.61	1246.2	1683.13	1536.37	4193.45	4716.6	3849.65
Rnf19a	5778.78	-1.76507	0.194297	-9.08439	1.04e-19	2.83e-18	3047.43	3306.92	2446.37	2596.21	7789.2	9670.06	11595.3
Boc	1998.81	-2.5512	0.28093	-9.08127	1.07e-19	2.91e-18	858.23	498.16	814.587	421.783	3791.81	4351.14	3255.99
Map2k6	301.375	1.76263	0.194196	9.07655	1.12e-19	3.04e-18	405.319	365.211	501.284	455.885	114.075	134.978	132.872
St3gal4	9860.55	1.5875	0.174933	9.07487	1.14e-19	3.08e-18	14704.1	11618.7	16371.8	12544	5127.45	4576.53	4081.26
Eci1	813.694	1.21134	0.133571	9.06887	1.2e-19	3.25e-18	1007.35	1082.02	1120.06	1093.05	501.456	476.245	415.684
Nfe2l2	5980.41	-1.75629	0.193818	-9.0615	1.29e-19	3.48e-18	3029.98	3126.72	2576.04	3114.02	12742	9125.05	8149.11
Ass1	5004.62	-2.44898	0.270311	-9.05986	1.31e-19	3.53e-18	1385.7	1299.86	1972.94	2217.5	10266.8	11347.1	6542.45
Pomt1	3114.98	1.96029	0.216437	9.0571	1.34e-19	3.61e-18	4162.65	3572.82	5904.02	4642.31	1380.79	1009.79	1132.46
Zkscan8	1191.63	1.51518	0.167325	9.05527	1.36e-19	3.67e-18	1839.4	1865.3	1419.44	1483.42	627.414	560.288	546.118
Gfpt2	5517.52	-2.72676	0.301219	-9.05244	1.4e-19	3.76e-18	1062.87	1068.4	2183.55	2160.97	10475.9	10348.8	11322.2
Epb41l3	669.856	-2.63372	0.291021	-9.04993	1.43e-19	3.84e-18	214.161	195.42	245.421	174.098	967.263	1939.36	953.269
Cers4	523.026	1.76056	0.194833	9.03626	1.62e-19	4.35e-18	832.848	729.621	699.71	734.98	167.548	264.863	231.613
Aox3	48.8103	-3.71099	0.410743	-9.03481	1.64e-19	4.41e-18	9.51826	12.0135	3.48114	6.28188	87.933	99.3237	123.12
Pip5k1a	2508.26	-1.14944	0.127231	-9.03427	1.65e-19	4.42e-18	1598.27	1818.85	1494.28	1679.95	3889.25	3616.4	3460.78
Pdlim7	1771.81	-2.65098	0.293499	-9.03233	1.68e-19	4.5e-18	368.833	378.826	612.681	812.157	3114.49	3433.04	3682.64
Pkn3	512.74	1.64219	0.181861	9.02992	1.72e-19	4.59e-18	793.982	615.092	814.587	670.366	261.422	222.842	210.889
Dnaaf3	149.823	2.49761	0.27676	9.02446	1.81e-19	4.82e-18	194.331	201.827	256.734	272.813	41.5899	52.2086	29.2563
Mmaa	233.775	1.49283	0.165448	9.02298	1.83e-19	4.88e-18	345.037	321.962	301.119	323.966	117.64	113.331	113.368
Mif4gd	687.007	1.92504	0.213419	9.02003	1.88e-19	5.01e-18	757.495	918.633	1134.85	1205.22	294.694	247.036	251.117
Dok5	64.0505	-5.52105	0.612349	-9.01617	1.95e-19	5.19e-18	4.75913	0	2.61086	5.38447	76.0502	141.345	218.203
Alpk3	670.242	2.48476	0.275822	9.00857	2.09e-19	5.55e-18	900.269	1115.65	1027.81	1093.94	276.87	152.806	124.339
Shisa6	2569.41	2.6671	0.296117	9.00693	2.12e-19	5.63e-18	4556.87	4991.21	3542.93	2995.56	917.355	557.741	424.217
Pipox	211.64	3.75294	0.416906	9.00188	2.22e-19	5.89e-18	338.692	173.795	519.56	371.528	38.0251	20.3741	19.5042
Dock1	1189.25	1.24956	0.138888	8.99685	2.32e-19	6.16e-18	1669.66	1613.01	1519.52	1526.5	756.937	641.784	597.317
Myo15b	140.707	3.44145	0.382715	8.9922	2.42e-19	6.42e-18	154.672	179.402	242.81	344.606	22.5774	15.2806	25.5993
Synpo	10701.8	1.41006	0.156848	8.98999	2.47e-19	6.54e-18	14957.2	12939.4	16969.7	13558.1	6182.64	5283.26	5022.34
Fzd4	829.799	1.88532	0.209752	8.98832	2.51e-19	6.63e-18	1411.88	1335.9	1203.6	876.771	335.096	354	291.344
Spp1	11352.5	-6.27439	0.698581	-8.98162	2.67e-19	7.04e-18	643.276	210.637	120.099	371.528	19642.3	15843.4	42636.2
Ccdc174	1252.22	-1.46113	0.16275	-8.97777	2.76e-19	7.29e-18	680.556	608.685	724.078	847.156	1795.5	2005.58	2104.02
Akr1c18	530.038	-2.47998	0.276309	-8.97539	2.82e-19	7.44e-18	225.266	174.596	214.961	100.51	1103.92	949.942	941.079
Plekha7	815.802	1.42227	0.158475	8.97472	2.84e-19	7.48e-18	1090.63	1277.44	972.979	1120.87	447.983	424.036	376.675
Bcl6	1579.82	-2.33045	0.259747	-8.97203	2.91e-19	7.65e-18	483.052	545.413	469.954	819.337	3708.63	2661.37	2370.98
Mmp15	248.908	1.75425	0.195526	8.97195	2.91e-19	7.65e-18	366.453	370.016	303.73	384.99	101.004	123.518	92.645
Zbtb2	568.321	-1.06018	0.118174	-8.97137	2.93e-19	7.68e-18	378.351	406.057	376.834	390.374	822.293	802.23	802.111
Gab2	5504.41	1.69791	0.189321	8.96842	3.01e-19	7.88e-18	7429.8	9292.05	6413.13	8161.06	2762.76	2471.63	2000.4
Cog6	1773.85	1.05147	0.117287	8.96493	3.1e-19	8.13e-18	2411.29	2097.56	2395.03	2213.91	1126.49	1064.55	1108.08
Cd63	4712.76	-2.07826	0.231893	-8.96216	3.18e-19	8.33e-18	1649.83	2527.64	1491.67	2247.12	6940.77	8666.63	9465.64
Lama4	1470.55	2.01785	0.225359	8.95392	3.43e-19	8.97e-18	2520.75	2039.89	2482.92	1641.37	451.548	668.525	488.824
Slc7a8	72215.8	-3.92926	0.438877	-8.95299	3.46e-19	9.03e-18	4896.35	4929.54	16344	14512.9	200829	140417	123581
Steap2	1452.18	-1.5948	0.178263	-8.9463	3.68e-19	9.59e-18	737.665	972.294	631.827	770.876	2261.3	2354.48	2436.81
Mfsd13a	197.312	1.82382	0.203928	8.94345	3.77e-19	9.83e-18	271.27	289.926	295.897	282.685	68.9205	71.3094	101.178
Rbm20	167.175	3.33784	0.373244	8.94278	3.8e-19	9.88e-18	386.283	327.568	216.701	158.842	29.7071	26.741	24.3803
Col7a1	179.996	-1.65549	0.185125	-8.94253	3.8e-19	9.89e-18	99.9418	106.52	85.288	82.5619	312.519	290.331	282.811
Gm42793	77.582	-9.47203	1.05939	-8.94105	3.86e-19	1e-17	0	0	0	0.897411	171.113	154.079	216.984
Tpt1	54024.2	-1.54559	0.172998	-8.93413	4.1e-19	1.06e-17	25221.8	25554.3	32241.5	35552.7	80501.5	90480.1	88617.4
Accs	496.653	1.65856	0.185664	8.93312	4.14e-19	1.07e-17	692.454	788.086	586.572	742.159	254.293	222.842	190.166
Rasgrp4	553.542	2.61367	0.292805	8.92631	4.4e-19	1.14e-17	823.33	555.024	1198.38	874.976	141.406	173.18	108.492
Cebpb	4087.98	-2.5113	0.281537	-8.91996	4.66e-19	1.21e-17	1035.11	856.964	1867.63	1664.7	7332.9	7661.94	8196.65
Cndp2	4563.46	1.2946	0.145136	8.9199	4.67e-19	1.21e-17	6801.59	5791.31	5927.51	5944.45	2872.08	2270.44	2336.85
Sbds	1792.06	-1.11013	0.124491	-8.91742	4.77e-19	1.23e-17	1089.84	1162.91	1219.27	1318.3	2626.11	2675.37	2452.66
Tril	890.473	2.3137	0.259485	8.91652	4.81e-19	1.24e-17	1217.54	947.466	1836.3	1415.22	325.59	226.662	264.526
Atf5	1190.94	-1.84545	0.206994	-8.91547	4.86e-19	1.25e-17	429.908	513.377	738.872	574.343	1963.05	2150.74	1966.27
4833422C13Rik	67.6515	-4.36179	0.489538	-8.91	5.1e-19	1.31e-17	8.72507	14.4162	1.74057	3.58965	136.653	171.906	136.53
Azin2	350.342	2.07171	0.232503	8.91048	5.08e-19	1.31e-17	540.955	385.233	544.799	610.24	142.594	128.612	99.9591
Plekhg2	2885.81	-1.83103	0.205667	-8.90287	5.44e-19	1.4e-17	1104.91	1118.86	1527.35	1756.23	4811.36	5097.35	4784.63
Ddb2	298.642	1.71599	0.192805	8.90015	5.58e-19	1.43e-17	387.869	376.423	429.921	507.935	140.218	129.885	118.244
Fos	807.307	-2.07427	0.233158	-8.89642	5.77e-19	1.48e-17	255.407	293.931	350.725	459.475	1420	1618.47	1253.15
Brca2	1180.53	2.11706	0.238144	8.88986	6.12e-19	1.57e-17	2253.45	1551.34	1794.53	1446.63	505.021	305.612	407.151
Klf2	1179.85	-2.26322	0.254625	-8.88844	6.2e-19	1.59e-17	482.259	368.414	320.265	624.598	2409.84	1834.94	2218.6
Bex1	964.738	-2.73029	0.307277	-8.88545	6.37e-19	1.63e-17	179.261	189.013	362.909	399.348	1892.94	1873.14	1856.56
Samd5	213.352	-3.17394	0.357646	-8.87453	7.02e-19	1.79e-17	49.1777	28.8324	73.9743	40.3835	293.506	587.029	420.56
Angptl2	1180	1.47906	0.166664	8.87452	7.02e-19	1.79e-17	1411.08	1421.6	1795.4	1880.97	578.694	589.576	582.689
Hint2	383.901	1.8524	0.208841	8.86991	7.32e-19	1.87e-17	463.222	529.395	588.313	644.341	175.866	164.266	121.901
Cc2d2a	1927.94	2.14662	0.242068	8.86784	7.46e-19	1.9e-17	2439.85	3471.1	2888.48	2741.59	880.518	601.036	472.977
Tom1l2	2677.83	1.72702	0.194773	8.86682	7.53e-19	1.91e-17	3330.6	3435.06	4382.76	4134.37	1406.93	1109.12	945.955
Mgat4b	4759.06	1.5268	0.17224	8.86435	7.69e-19	1.96e-17	6025.06	5442.12	8055.36	6910.97	2384.89	2210.59	2284.43
Meis2	955.864	-1.57397	0.177719	-8.85646	8.26e-19	2.09e-17	617.101	493.355	448.197	510.627	1315.43	1578.99	1727.34
Atp10a	7269.16	-1.30932	0.147828	-8.85707	8.21e-19	2.09e-17	5090.68	3918.81	4548.11	4242.06	11823.4	11368.7	9892.3
Fblim1	251.09	-2.80488	0.316918	-8.85049	8.71e-19	2.21e-17	49.9709	53.6604	92.2503	86.1515	336.284	502.986	636.325
Gm44013	31.302	-4.35281	0.4919	-8.84897	8.83e-19	2.24e-17	3.96594	2.4027	2.61086	4.48706	78.4267	67.4892	59.7317
Serpinb6a	9177.36	-1.35787	0.153562	-8.84248	9.36e-19	2.37e-17	4920.94	6146.11	4804.85	6111.37	13244.6	13873.5	15140.1
Tmem62	643.932	-1.56754	0.177318	-8.84026	9.55e-19	2.41e-17	367.246	426.88	291.546	312.299	1010.04	1036.53	1062.98
Baat	41.6367	-3.62619	0.410292	-8.83806	9.74e-19	2.46e-17	10.3115	6.40721	3.48114	8.0767	72.4853	98.0504	92.645
Gm12505	43.5555	-5.5406	0.627009	-8.83655	9.87e-19	2.49e-17	0	0.800901	4.35143	3.58965	65.3556	123.518	107.273
Epha4	1862.35	-3.27339	0.370432	-8.83668	9.86e-19	2.49e-17	617.894	243.474	509.117	209.097	3746.66	4425	3285.24
Acot9	894.913	-1.30678	0.147885	-8.83647	9.88e-19	2.49e-17	604.41	542.21	472.565	574.343	1289.29	1479.67	1301.91
Wdsub1	358.958	1.52692	0.172996	8.82634	1.08e-18	2.72e-17	448.152	507.771	492.582	545.626	200.82	161.719	156.034
Ostf1	1162.18	-1.70818	0.193617	-8.82245	1.12e-18	2.81e-17	601.237	610.286	546.539	599.471	1568.53	1739.44	2469.72
Ndrg1	391.911	-2.11051	0.239243	-8.82162	1.13e-18	2.83e-17	128.497	213.841	127.062	177.687	606.025	785.676	704.59
Ptpdc1	286.617	1.50146	0.170202	8.82169	1.13e-18	2.83e-17	409.285	347.591	422.959	406.527	141.406	128.612	149.939
Kdm4d	52.8016	-2.82524	0.320282	-8.82109	1.13e-18	2.84e-17	16.657	16.018	8.70285	17.0508	108.134	101.871	101.178
Zfp934	227.137	1.99578	0.226586	8.80805	1.27e-18	3.18e-17	368.039	273.107	368.131	329.35	101.004	66.2158	84.1119
Stra6	331.048	1.77412	0.201572	8.80139	1.35e-18	3.37e-17	442.599	494.156	536.966	427.168	172.301	122.245	121.901
Zyg11a	35.4729	-4.74275	0.538949	-8.8	1.37e-18	3.41e-17	1.58638	3.2036	3.48114	3.58965	52.2845	87.8633	96.3021
Il6	49.4002	-6.50569	0.739516	-8.79723	1.4e-18	3.49e-17	2.37957	1.6018	0	0.897411	58.2259	140.072	142.625
Pdlim5	1540.44	-2.35431	0.267625	-8.79703	1.4e-18	3.5e-17	533.023	815.317	398.591	482.807	3334.32	2893.12	2325.88
Tnfrsf23	125.862	-2.28627	0.260062	-8.79126	1.48e-18	3.68e-17	44.4186	31.2351	60.92	52.9473	219.833	226.662	245.022
1700025G04Rik	1156.96	-2.29844	0.261856	-8.7775	1.67e-18	4.15e-17	575.855	329.17	499.544	322.171	1696.87	2432.16	2242.99
Tpk1	167.767	2.18709	0.249639	8.76103	1.93e-18	4.8e-17	229.231	273.908	221.923	283.582	65.3556	38.2014	62.1697
1810014B01Rik	113.818	2.22425	0.254057	8.75496	2.04e-18	5.06e-17	198.297	185.008	147.949	155.252	39.2134	35.6547	35.3514
Prkra	1286.25	1.36728	0.156209	8.75288	2.08e-18	5.15e-17	1863.99	1756.38	1656.15	1699.7	762.878	555.194	709.466
Tln2	368.147	1.93411	0.22119	8.74412	2.25e-18	5.56e-17	626.619	603.879	446.456	477.423	172.301	124.791	125.558
Acot12	39.024	-5.7355	0.656093	-8.74189	2.29e-18	5.67e-17	0.793189	4.0045	0.870285	0.897411	121.205	64.9424	80.4549
Arhgef28	3639.4	1.85776	0.21255	8.74037	2.32e-18	5.74e-17	4559.25	4848.65	5500.2	6200.22	1845.41	1398.17	1123.93
Cep97	1089.19	1.9339	0.221288	8.7393	2.35e-18	5.79e-17	1912.38	1826.85	1429.01	1205.22	487.196	356.547	407.151
Gas2l1	6963.11	-2.04913	0.234576	-8.73547	2.43e-18	5.98e-17	2128.12	2471.58	3895.4	3382.34	11236.4	12233.4	13394.5
Irf2bp2	3347.49	-1.12835	0.129225	-8.73163	2.51e-18	6.18e-17	2295.49	2008.66	2325.4	2248.02	4497.65	4689.86	5367.32
Art4	979.207	1.96065	0.224701	8.72561	2.65e-18	6.51e-17	1449.16	1275.03	1374.18	1648.54	396.887	455.87	254.774
Chp1	3757.12	-1.6863	0.1933	-8.72374	2.69e-18	6.62e-17	2021.84	2232.91	1802.36	1646.75	7678.69	5391.5	5525.79
Sdcbp	4667.46	-1.64547	0.188672	-8.72134	2.75e-18	6.75e-17	2646.87	2943.31	1851.1	2321.6	7388.75	8224.77	7295.8
Cep128	396.175	1.56585	0.179588	8.71916	2.8e-18	6.88e-17	572.682	473.332	632.698	533.96	196.067	199.921	164.567
Nat8f3	216.308	4.37498	0.501775	8.71899	2.81e-18	6.88e-17	333.932	137.755	611.811	377.81	10.6946	16.554	25.5993
Bbs10	227.167	1.80716	0.207287	8.71815	2.83e-18	6.92e-17	350.589	335.577	329.838	293.454	108.134	101.871	70.7028
Lrrc56	193.32	2.00627	0.230124	8.71825	2.83e-18	6.92e-17	250.648	243.474	332.449	314.094	80.8033	59.8489	71.9218
Enox2	278.132	1.62267	0.186137	8.7176	2.84e-18	6.94e-17	429.115	401.251	356.817	378.708	147.347	105.691	127.996
Rnd2	1521.35	2.13074	0.244471	8.71573	2.89e-18	7.05e-17	1770.4	1765.99	2782.3	2773.9	518.092	431.676	607.069
Avpi1	441.124	-2.15241	0.24697	-8.71527	2.9e-18	7.07e-17	112.633	233.062	178.409	188.456	818.728	797.137	759.446
Cep131	656.273	1.81417	0.208245	8.71168	2.99e-18	7.3e-17	883.612	915.43	1010.4	977.281	352.92	247.036	207.232
Esr1	481.274	1.89163	0.217157	8.71088	3.02e-18	7.34e-17	774.945	779.277	569.167	679.34	238.845	157.899	169.443
Abca1	12455.6	-3.23689	0.371695	-8.70845	3.08e-18	7.49e-17	2685.74	4782.18	1321.96	2012.89	26890.9	24988.8	24507.1
Gm17971	92.9102	-2.23351	0.256563	-8.70551	3.16e-18	7.68e-17	43.6254	35.2396	32.2006	32.3068	152.1	203.741	151.158
Etos1	82.1179	-3.52533	0.404976	-8.70504	3.17e-18	7.71e-17	7.1387	21.6243	15.6651	15.256	140.218	244.489	130.434
Tac2	61.6589	-3.717	0.427102	-8.70282	3.24e-18	7.85e-17	6.34551	8.00901	12.184	13.4612	159.23	75.1295	157.253
Plgrkt	816.501	1.37689	0.158217	8.7025	3.25e-18	7.87e-17	1069.22	1137.28	970.368	1258.17	472.937	412.576	394.96
Mxi1	2029.91	-1.9546	0.224683	-8.69938	3.34e-18	8.08e-17	640.896	907.421	925.984	1163.05	3003.98	3664.79	3903.28
Acp2	1662.26	1.01354	0.11653	8.69764	3.39e-18	8.19e-17	1969.49	2117.58	2184.42	2213.02	1100.35	984.324	1066.64
Tgfbr2	657.595	-1.70914	0.196581	-8.69437	3.49e-18	8.43e-17	357.728	400.45	246.291	328.453	1105.1	1146.04	1019.1
Tmem86b	384.226	-1.51003	0.173725	-8.69207	3.56e-18	8.59e-17	230.025	169.791	217.571	240.506	596.519	635.417	599.755
Agtrap	932.135	1.17037	0.13469	8.68933	3.65e-18	8.79e-17	1218.34	1234.99	1144.43	1296.76	601.272	492.799	536.366
Trmt2b	442.253	1.98692	0.22867	8.68903	3.66e-18	8.81e-17	681.349	731.222	570.907	620.111	219.833	126.065	146.282
Ptn	66.0441	-2.72685	0.313956	-8.68544	3.77e-18	9.08e-17	13.4842	21.6243	15.6651	26.9223	112.887	140.072	131.653
Qpct	147.528	-3.07764	0.354555	-8.68031	3.95e-18	9.49e-17	17.4501	36.8414	33.0708	53.8447	224.586	345.086	321.82
Mbnl1	5267.28	-1.38689	0.159834	-8.67708	4.06e-18	9.76e-17	3110.89	3718.58	2609.12	3011.71	8127.86	7639.01	8653.78
Slc4a4	399.382	-2.84708	0.328133	-8.6766	4.08e-18	9.79e-17	105.494	172.995	80.9365	77.1774	710.594	1036.53	611.945
Bmp1	7844.24	-1.21746	0.140324	-8.67604	4.1e-18	9.82e-17	4486.27	4514.68	5353.13	5657.28	11210.3	11596.7	12091.4
Plin3	1336.14	1.30638	0.150575	8.67595	4.1e-18	9.82e-17	1625.24	1742.76	1766.68	2042.51	777.138	639.237	759.446
Fosb	225.447	-3.74025	0.431396	-8.6701	4.32e-18	1.03e-16	14.2774	23.2261	49.6063	56.5369	564.435	534.82	335.229
Galnt3	63.1025	-2.67641	0.308698	-8.66997	4.32e-18	1.03e-16	19.0365	19.2216	22.6274	15.256	92.6861	138.799	134.092
Slc3a2	18866.6	-2.22032	0.256127	-8.66885	4.37e-18	1.04e-16	5115.27	5547.84	9238.08	9480.25	35309.9	33370.2	34004.4
Acss2	308.014	1.45055	0.167383	8.66604	4.47e-18	1.07e-16	408.492	481.341	382.926	419.091	159.23	148.986	156.034
Sfi1	1270.32	1.59661	0.1843	8.66307	4.59e-18	1.09e-16	2147.16	1730.75	1616.99	1630.6	699.899	519.54	547.337
Gm49282	140.289	-9.60913	1.10959	-8.66005	4.72e-18	1.12e-16	0.793189	0.800901	0	0	578.694	187.187	214.546
Guf1	1070.7	1.98548	0.22926	8.66036	4.7e-18	1.12e-16	1608.59	2089.55	1184.46	1418.81	452.736	389.655	351.076
Uba7	759.184	2.37336	0.274191	8.65587	4.89e-18	1.16e-16	1574.48	1314.28	834.604	918.949	266.176	225.388	180.414
Gm4890	112.952	2.26803	0.262074	8.65415	4.97e-18	1.18e-16	197.504	185.809	138.375	162.431	35.6485	33.1079	37.7894
Nphs2	184.075	2.91024	0.336647	8.64477	5.39e-18	1.28e-16	175.295	269.103	337.671	389.477	34.4602	48.3885	34.1324
Kcnmb4	83.3932	-2.54138	0.294006	-8.64396	5.43e-18	1.29e-16	34.9003	32.036	22.6274	18.8456	180.619	136.252	158.472
Cd47	3327.1	-1.49587	0.173163	-8.63848	5.7e-18	1.35e-16	2074.19	1998.25	1630.91	1772.39	5249.84	4400.81	6163.33
Echdc3	429.593	1.96966	0.228106	8.63484	5.88e-18	1.39e-16	499.709	539.006	660.547	824.721	166.36	168.086	148.72
Gm5134	104.977	2.3101	0.267521	8.63519	5.86e-18	1.39e-16	160.224	164.185	141.857	172.303	36.8368	21.6475	37.7894
Lyve1	173.282	-3.67408	0.425561	-8.63349	5.95e-18	1.4e-16	24.5888	33.6378	31.3303	25.1275	153.289	348.906	596.098
Senp8	368.237	1.34082	0.155306	8.6334	5.96e-18	1.4e-16	531.436	502.165	504.766	450.501	199.632	178.273	210.889
Atp5s	236.552	2.32511	0.269307	8.63369	5.94e-18	1.4e-16	341.071	378.025	313.303	408.322	99.8159	45.8417	69.4838
Pgs1	1916.97	-1.05024	0.121689	-8.63052	6.11e-18	1.44e-16	1324.62	1218.17	1435.1	1277.91	2651.06	2902.04	2609.91
Cdca7l	379.634	2.02676	0.234873	8.62918	6.18e-18	1.45e-16	738.459	513.377	550.891	441.526	149.724	146.439	117.025
Lmln	530.714	1.90172	0.220486	8.6251	6.4e-18	1.51e-16	954.206	747.24	810.236	582.42	224.586	174.453	221.86
Sel1l	8029.71	1.24979	0.14493	8.62336	6.5e-18	1.53e-16	11095.9	10532.6	11678.4	9424.62	5090.61	4174.14	4211.69
Chd7	485.974	-1.48921	0.172743	-8.62096	6.64e-18	1.56e-16	313.309	242.673	261.956	277.3	770.008	870.993	665.581
Yrdc	989.348	-1.15551	0.134059	-8.61941	6.73e-18	1.58e-16	635.344	621.499	658.806	677.546	1456.84	1593	1282.4
Slc26a2	1167.16	1.55246	0.180109	8.61955	6.72e-18	1.58e-16	1685.53	1813.24	1706.63	1301.25	628.602	483.885	550.994
Cers1	84.3167	2.63114	0.305263	8.61925	6.74e-18	1.58e-16	125.324	107.321	157.522	136.407	23.7657	20.3741	19.5042
Tgfbr1	12489.9	-1.76151	0.204456	-8.61558	6.96e-18	1.63e-16	6703.24	7883.27	4872.73	5217.55	21840.7	21833.4	19078.8
As3mt	733.395	1.6391	0.190282	8.61407	7.05e-18	1.65e-16	997.038	804.905	1245.38	1090.35	345.791	327.259	323.039
Rps6ka2	11387.3	-1.7639	0.204791	-8.61316	7.11e-18	1.66e-16	5949.71	4889.5	6883.09	4750	22904.2	18562.1	15772.8
F2rl2	48.749	-7.07081	0.821494	-8.60726	7.48e-18	1.75e-16	0.793189	0.800901	0.870285	0.897411	154.477	70.036	113.368
Sema3a	641.449	-3.45157	0.401263	-8.60175	7.85e-18	1.83e-16	194.331	75.2847	147.949	69.9981	791.397	1663.04	1548.15
Aox4	153.864	3.977	0.462495	8.599	8.04e-18	1.87e-16	416.424	251.483	248.902	111.279	15.4477	14.0072	19.5042
Gm45187	47.786	-7.04444	0.819747	-8.59344	8.44e-18	1.96e-16	0	2.4027	0.870285	0	73.6736	122.245	135.311
Uvssa	853.657	1.02351	0.119275	8.58112	9.4e-18	2.18e-16	1047.8	1048.38	1104.39	1164.84	537.104	522.086	550.994
Lrp11	1280.72	2.18408	0.254515	8.58133	9.38e-18	2.18e-16	2492.99	1589.79	2073.02	1539.06	459.866	505.532	304.753
Anxa6	1784.42	1.50151	0.175109	8.57472	9.93e-18	2.3e-16	2293.11	2049.51	2503.81	3028.76	837.74	929.568	848.434
Osgin1	261.058	-1.83967	0.214583	-8.57325	1.01e-17	2.33e-16	92.0099	140.959	132.283	131.022	480.067	375.647	475.415
Xxylt1	563.261	1.60289	0.187002	8.5715	1.02e-17	2.37e-16	920.892	812.113	740.613	688.315	288.753	277.597	214.546
Asb13	347.008	1.30794	0.152622	8.56977	1.04e-17	2.4e-16	435.461	485.346	443.846	499.858	200.82	182.094	181.633
Tmem220	94.7485	2.43828	0.284641	8.56615	1.07e-17	2.47e-16	133.256	148.968	141.857	158.842	36.8368	19.1007	24.3803
Rnf135	271.868	1.73108	0.2022	8.56121	1.12e-17	2.58e-16	379.144	398.849	336.8	437.937	136.653	94.2302	119.463
Gnl3	2353.36	-1.12111	0.131129	-8.54966	1.23e-17	2.85e-16	1611.76	1745.16	1475.13	1427.78	3385.42	3611.31	3216.98
Rnf152	110.304	-2.34777	0.274651	-8.54818	1.25e-17	2.88e-16	42.039	49.6559	23.4977	44.8706	200.82	210.108	201.137
Adgrv1	3836.88	-3.12102	0.365124	-8.54783	1.25e-17	2.89e-16	689.281	1604.2	601.367	673.956	5680	9867.43	7741.96
Adgrg7	55.0259	4.36817	0.511178	8.54529	1.28e-17	2.95e-16	100.735	80.891	93.9908	96.023	1.18828	3.82014	8.5331
Acad10	235.899	1.93311	0.226265	8.54356	1.3e-17	2.99e-16	258.579	342.786	374.223	404.733	92.6861	92.9568	85.331
Gm9195	59.5502	-9.08891	1.06468	-8.53675	1.38e-17	3.17e-16	0	0	0.870285	0	114.075	161.719	140.187
Npnt	96.6989	-2.66978	0.313021	-8.52906	1.48e-17	3.38e-16	28.5548	44.0495	17.4057	26.9223	178.243	203.741	177.976
Atp2b1	4676.54	-1.56213	0.183217	-8.52616	1.51e-17	3.47e-16	2763.47	3128.32	2153.09	2137.63	7083.36	7894.96	7574.95
Cpt1a	6877.04	-1.43016	0.16776	-8.52503	1.53e-17	3.5e-16	3513.83	4668.45	3470.7	4281.55	11756.9	10825	9622.89
Snapc5	425.934	1.5265	0.179121	8.52217	1.57e-17	3.58e-16	512.4	558.228	649.233	646.136	204.385	179.547	231.613
Dync2li1	388.509	1.82346	0.214137	8.51538	1.66e-17	3.79e-16	498.122	589.463	518.69	638.06	202.008	146.439	126.777
Eid1	1200.49	1.14067	0.134002	8.51236	1.7e-17	3.89e-16	1544.34	1399.17	1568.25	1758.93	708.217	701.633	722.875
Fhl3	236.106	-3.2946	0.387068	-8.51167	1.71e-17	3.91e-16	27.7616	26.4297	71.3634	72.6903	438.477	441.863	574.155
Cry2	2166.49	-1.36442	0.160298	-8.51174	1.71e-17	3.91e-16	1334.14	1164.51	1405.51	1269.84	3103.8	3944.94	2942.7
Decr2	486.958	1.66392	0.195609	8.50637	1.79e-17	4.09e-16	658.346	674.358	667.509	756.518	278.058	192.281	181.633
Itga3	2470.62	-1.95993	0.23061	-8.49887	1.91e-17	4.35e-16	719.422	1255.81	1086.12	1353.3	4131.66	4635.11	4112.95
Lrrc8d	1731.94	1.55521	0.183105	8.49354	2e-17	4.55e-16	2400.98	2023.88	2834.52	2399.68	974.393	725.827	764.322
Nppc	1731.41	2.97784	0.35078	8.48919	2.08e-17	4.72e-16	2069.43	1460.04	3873.64	3663.23	380.251	408.755	264.526
Tmem143	349.719	1.97388	0.232528	8.48879	2.09e-17	4.74e-16	431.495	416.468	603.108	604.855	149.724	109.511	132.872
Rnf227	153.266	1.79241	0.211234	8.48541	2.15e-17	4.87e-16	243.509	196.221	233.237	209.097	70.1088	57.3022	63.3887
Ccdc62	255.766	1.57965	0.186182	8.48445	2.17e-17	4.91e-16	360.108	297.134	383.796	390.374	122.393	115.878	120.682
Ccdc28b	527.282	1.5624	0.184156	8.48413	2.17e-17	4.92e-16	712.283	894.606	676.212	660.495	281.623	230.482	235.27
Pigv	569.64	1.28025	0.150927	8.48256	2.2e-17	4.98e-16	776.532	707.996	742.353	820.234	333.908	271.23	335.229
Cwc15	3150.31	-1.36071	0.160504	-8.47772	2.3e-17	5.19e-16	1675.21	1627.43	2113.05	2121.48	5192.8	4520.5	4801.69
Herc3	2543.53	1.3173	0.155397	8.47698	2.31e-17	5.21e-16	3248.9	3584.83	3431.54	3420.93	1651.71	1244.09	1222.67
Fam229b	81.1447	2.50984	0.296189	8.47377	2.38e-17	5.36e-16	137.222	126.542	131.413	106.792	27.3305	21.6475	17.0662
Trac	49.4479	-3.41517	0.403145	-8.47132	2.43e-17	5.46e-16	11.8978	8.80991	7.83257	9.87153	95.0627	70.036	142.625
Gpr83	704.3	-6.64591	0.784752	-8.46881	2.48e-17	5.58e-16	17.4501	7.20811	36.552	3.58965	1449.71	1254.28	2161.31
Wdr1	5179.35	-1.18276	0.139666	-8.46853	2.49e-17	5.59e-16	3175.93	3314.93	3014.67	3910.02	7633.54	7232.81	7973.57
Klc2	11325.2	2.14197	0.252967	8.4674	2.51e-17	5.64e-16	12624.4	12258.6	22154	20724.8	4132.85	3663.52	3717.99
Bmpr1b	5902.42	1.99874	0.236074	8.46657	2.53e-17	5.67e-16	9235.89	10548.7	6938.79	8065.04	2680.77	2297.18	1550.59
Vamp1	1268.49	-1.39735	0.165066	-8.46542	2.55e-17	5.72e-16	701.179	899.412	656.195	726.903	1986.81	2131.64	1777.32
Hectd2	100.311	-2.41204	0.285018	-8.46277	2.61e-17	5.85e-16	32.5207	51.2577	26.9788	29.6146	210.326	180.82	170.662
Ppp3cc	755.796	1.18151	0.139623	8.46216	2.62e-17	5.88e-16	909.787	947.466	1001.7	1117.28	452.736	422.763	438.845
Nubpl	213.691	1.82003	0.215082	8.46204	2.63e-17	5.88e-16	341.864	349.193	268.048	274.608	98.6276	89.1367	74.3598
Gm32817	48.1572	-2.83978	0.33567	-8.46002	2.67e-17	5.97e-16	9.51826	16.018	12.184	15.256	80.8033	108.237	95.0831
Npr2	10227.9	1.34172	0.158606	8.45945	2.69e-17	6e-16	14265.5	11387.2	15162.1	14432.2	5760.8	5801.53	4785.85
Mtg1	325.37	1.51648	0.179397	8.45321	2.83e-17	6.32e-16	426.735	458.916	449.938	469.346	192.502	137.525	142.625
Prkar1b	452.642	-2.71316	0.321014	-8.45186	2.87e-17	6.39e-16	109.46	170.592	70.4931	184.867	759.313	974.137	899.632
Osbpl5	1834.49	1.51103	0.178922	8.44515	3.04e-17	6.76e-16	2209.82	2729.47	2481.18	2746.08	1083.71	835.338	755.788
Dpysl4	1729.21	1.25505	0.14862	8.44467	3.05e-17	6.78e-16	2501.72	2497.21	2037.34	2173.53	861.506	1023.8	1009.34
Liph	31.2293	-5.22018	0.61827	-8.4432	3.09e-17	6.86e-16	2.37957	1.6018	0.870285	2.69223	54.6611	94.2302	62.1697
Cd82	1243.67	1.79036	0.212068	8.44237	3.11e-17	6.91e-16	1621.28	1420.8	2265.35	1846.87	496.703	604.856	449.816
Cbfa2t3	2790.25	2.59796	0.307833	8.43951	3.19e-17	7.07e-16	3529.69	2793.54	5993.66	5062.3	960.133	547.554	644.858
Hdac11	117.256	2.56639	0.304102	8.43924	3.19e-17	7.08e-16	161.017	184.207	144.467	238.711	23.7657	36.9281	31.6944
Eml1	1120.2	-1.40889	0.167012	-8.43585	3.29e-17	7.28e-16	744.804	653.535	686.655	535.755	1793.12	1876.96	1550.59
Gm25135	42.9278	-4.43904	0.526241	-8.43537	3.3e-17	7.31e-16	7.93189	4.8054	2.61086	1.79482	95.0627	127.338	60.9507
Rnf121	1204.03	-1.12672	0.133601	-8.43344	3.36e-17	7.42e-16	802.707	828.131	840.696	723.314	1608.94	1920.26	1704.18
Ankle1	633.197	1.95866	0.232268	8.43278	3.38e-17	7.46e-16	1135.85	822.525	1063.49	693.699	280.435	227.935	208.451
Xrcc6	919.669	1.11495	0.132223	8.43237	3.39e-17	7.48e-16	1254.82	1156.5	1243.64	1127.15	576.318	495.345	583.908
Gm48868	72.4374	4.21924	0.500486	8.4303	3.45e-17	7.6e-16	118.185	76.0856	181.89	111.279	5.94142	6.36691	7.31408
Hist2h2be	200.437	1.89974	0.225627	8.41983	3.77e-17	8.31e-16	301.412	353.998	272.399	240.506	86.7447	68.7626	79.2359
Mctp1	1870.98	1.90483	0.226243	8.4194	3.78e-17	8.33e-16	2903.07	2767.91	2789.26	2450.83	727.23	956.309	502.234
Bloc1s5	374.063	1.29788	0.154168	8.41857	3.81e-17	8.38e-16	495.743	449.305	554.372	507.037	202.008	208.835	201.137
Rrp15	743.04	-1.09518	0.130171	-8.41339	3.98e-17	8.75e-16	540.161	486.147	509.987	462.167	1119.36	1088.74	994.715
Igf1r	14066	-1.61444	0.191926	-8.4118	4.04e-17	8.86e-16	8568.82	8592.87	6787.36	5919.33	23311.8	25556.8	19724.9
Txndc2	466.033	-1.39271	0.165603	-8.40996	4.1e-17	8.99e-16	241.923	249.881	321.135	286.274	748.619	664.705	749.693
Nipsnap2	1704.42	1.13984	0.135589	8.40656	4.22e-17	9.25e-16	2013.11	2435.54	2214.01	2239.04	1101.54	924.475	1003.25
Usp53	1871.68	-2.33625	0.277959	-8.405	4.28e-17	9.36e-16	602.03	1024.35	491.711	618.316	4289.71	3085.4	2990.24
Msh2	1140.53	1.6584	0.197399	8.40125	4.42e-17	9.66e-16	1874.3	1701.11	1422.92	1452.91	634.544	445.683	452.254
Adhfe1	184.496	2.73267	0.325841	8.38652	5.01e-17	1.09e-15	268.891	424.477	184.501	282.685	46.3431	39.4748	45.1035
Pum3	2891.19	-1.293	0.15423	-8.38359	5.13e-17	1.12e-15	1628.42	1551.34	1853.71	2099.05	4633.12	4181.78	4290.93
Cish	969.86	-3.78284	0.45162	-8.37615	5.47e-17	1.19e-15	80.112	323.564	87.0285	108.587	2020.08	2355.76	1813.89
Fgfr1	861.057	-1.43912	0.171886	-8.37252	5.64e-17	1.23e-15	571.889	447.704	476.046	490.884	1133.62	1539.52	1367.73
Rad50	1640.05	1.62876	0.194578	8.37075	5.73e-17	1.24e-15	2116.23	1898.94	2760.55	2464.29	866.259	634.144	739.941
Cyfip2	2783.98	2.95992	0.353603	8.37073	5.73e-17	1.24e-15	2500.13	2783.93	6813.46	5677.02	525.222	617.59	570.498
Slc2a8	342.242	1.67952	0.200789	8.36461	6.03e-17	1.31e-15	406.906	474.934	536.966	522.293	154.477	177	123.12
Zbtb40	1480.78	1.89066	0.226045	8.36409	6.06e-17	1.31e-15	2732.53	1913.35	2351.51	1624.31	688.016	543.734	511.986
Magi3	1119.56	-1.79758	0.21502	-8.36005	6.27e-17	1.36e-15	675.003	546.214	503.025	447.808	2048.6	2157.11	1459.16
Mgp	1122.22	-3.59626	0.430256	-8.35842	6.36e-17	1.38e-15	207.022	318.759	87.8988	166.021	1534.07	3743.74	1798.05
Gm10575	121.42	-1.81074	0.216676	-8.35691	6.44e-17	1.39e-15	52.3504	52.0586	59.1794	70.8955	224.586	189.734	201.137
Ankrd24	968.361	1.82585	0.218664	8.35001	6.83e-17	1.48e-15	1143.78	1199.75	1637.01	1614.44	438.477	434.223	310.848
Mak16	960.097	-1.28118	0.1535	-8.34643	7.04e-17	1.52e-15	544.921	545.413	644.882	646.136	1562.59	1508.96	1267.77
Carhsp1	9678.2	1.3337	0.15994	8.33875	7.51e-17	1.62e-15	12307.9	11464.1	14718.3	13721.4	5966.37	4940.72	4628.59
Gm43566	98.1865	-2.37022	0.284414	-8.33369	7.84e-17	1.69e-15	22.2093	35.2396	46.9954	36.7939	202.008	178.273	165.786
Aamdc	188.149	1.90146	0.228183	8.33306	7.88e-17	1.7e-15	291.1	317.157	214.961	273.71	78.4267	63.6691	78.0169
Prkca	1561.5	-2.34535	0.281505	-8.33146	7.99e-17	1.72e-15	768.6	367.613	684.044	451.398	2598.78	3462.32	2597.72
Tet1	699.163	2.66126	0.319533	8.32859	8.18e-17	1.76e-15	1408.7	1484.07	771.073	711.647	200.82	134.978	182.852
Ly6g5b	73.8231	-2.31831	0.278376	-8.32795	8.23e-17	1.77e-15	26.9684	24.8279	32.2006	25.1275	155.665	105.691	146.282
Mipep	557.237	1.17245	0.140824	8.32562	8.39e-17	1.8e-15	776.532	723.213	735.391	691.904	356.485	292.878	324.258
M1ap	54.8804	-3.74125	0.449525	-8.32268	8.6e-17	1.84e-15	4.75913	4.8054	13.9246	11.6663	96.251	95.5036	157.253
BC005537	12185.8	-1.2844	0.154316	-8.32318	8.56e-17	1.84e-15	8004.86	8722.61	6299.13	7147.88	19062.5	18736.5	17327.1
AC162035.2	53.6488	-8.9381	1.07409	-8.32155	8.68e-17	1.86e-15	0	0.800901	0	0	99.8159	157.899	117.025
Cep57l1	498.391	1.56493	0.188101	8.31962	8.82e-17	1.89e-15	782.084	583.056	763.24	655.11	255.481	198.647	251.117
1700029J07Rik	89.1301	2.18459	0.262601	8.31906	8.87e-17	1.9e-15	134.049	128.144	127.932	145.381	23.7657	29.2878	35.3514
Copg2	1171.4	1.88449	0.226574	8.31733	9e-17	1.92e-15	1961.56	2052.71	1336.76	1464.58	550.175	376.921	457.13
Smim8	193.804	1.45265	0.17473	8.3137	9.28e-17	1.98e-15	250.648	274.709	282.843	256.66	96.251	96.777	98.7401
Phf13	3650.44	1.09079	0.131314	8.30673	9.84e-17	2.1e-15	4514.83	5068.1	4354.04	4961.79	2453.81	2079.43	2121.08
Abhd14b	176.637	1.9843	0.238896	8.30614	9.89e-17	2.11e-15	231.611	328.369	220.182	259.352	72.4853	59.8489	64.6077
Il11	70.515	-4.57897	0.551595	-8.30133	1.03e-16	2.19e-15	3.96594	8.00901	6.96228	7.17929	72.4853	286.511	108.492
Dcbld1	606.542	-1.13943	0.137284	-8.29981	1.04e-16	2.22e-15	392.628	368.414	432.532	407.425	806.845	934.662	903.289
Gm37832	53.1745	-8.92526	1.07556	-8.29822	1.06e-16	2.25e-15	0	0	0	0.897411	127.146	151.532	92.645
Fam129b	356.969	-2.08247	0.25112	-8.29272	1.11e-16	2.35e-15	177.674	163.384	104.434	152.56	594.142	509.353	797.235
Gpr68	200.095	-2.00901	0.242283	-8.292	1.11e-16	2.36e-15	86.4575	76.0856	101.823	84.3567	343.414	263.59	444.94
Zfp13	1131.59	-2.05515	0.247998	-8.28697	1.16e-16	2.46e-15	360.108	378.826	567.426	618.316	1753.91	1865.5	2377.08
Olfr32	34.6722	-9.03272	1.09015	-8.28579	1.17e-16	2.49e-15	0	0	0	0	71.297	103.144	68.2648
Abca7	1481.58	2.14499	0.258938	8.2838	1.19e-16	2.53e-15	2820.58	2354.65	2333.24	1358.68	487.196	571.748	444.94
Fjx1	75.6284	-2.56229	0.309338	-8.28314	1.2e-16	2.54e-15	19.8297	26.4297	25.2383	26.0249	117.64	193.554	120.682
Wdyhv1	871.87	-1.34193	0.162029	-8.28202	1.21e-16	2.56e-15	477.499	519.785	548.28	558.19	1245.32	1576.45	1177.57
Akap2	81.395	-4.62584	0.558624	-8.28078	1.22e-16	2.59e-15	1.58638	2.4027	14.7949	10.7689	141.406	175.727	223.079
Dbp	184.975	2.54808	0.307731	8.28022	1.23e-16	2.6e-15	183.227	321.962	260.215	382.297	45.1548	47.1151	54.8556
Aasdh	530.632	1.90329	0.230142	8.27009	1.34e-16	2.82e-15	885.992	908.222	644.011	656.008	260.234	179.547	180.414
Etfdh	2064.51	1.05582	0.127673	8.26976	1.34e-16	2.83e-15	2652.42	2868.03	2394.16	2705.7	1378.41	1232.63	1220.23
Ccdc3	147.082	2.63718	0.319164	8.26278	1.42e-16	3e-15	232.404	277.112	207.128	201.918	38.0251	53.482	19.5042
Anxa3	1801.54	1.60731	0.194619	8.25874	1.47e-16	3.1e-15	1853.68	2802.35	2494.24	2969.53	830.61	858.259	802.111
Gpam	9832.6	1.66392	0.201654	8.25136	1.57e-16	3.29e-15	12926.6	14582	15116.9	13030.4	4967.03	3143.98	5061.34
Kifc2	361.878	2.16508	0.262439	8.24986	1.59e-16	3.33e-15	430.701	427.681	606.589	705.365	137.841	129.885	95.0831
Abcf2	3483.53	-1.03473	0.125433	-8.24926	1.59e-16	3.34e-15	2402.57	2104.77	2613.47	2493.01	4808.99	4885.96	5075.97
Ubxn11	317.041	1.56492	0.189717	8.24871	1.6e-16	3.36e-15	490.984	428.482	387.277	463.962	178.243	136.252	134.092
A530032D15Rik	46.0924	-2.69517	0.326821	-8.24661	1.63e-16	3.41e-15	17.4501	14.4162	10.4434	12.5638	85.5564	99.3237	82.8929
Tiparp	4158.72	-1.50752	0.182802	-8.24669	1.63e-16	3.41e-15	2723.81	2622.95	1837.17	2108.92	6082.83	7012.51	6722.86
Klrb1f	54.6006	-3.00351	0.364248	-8.24578	1.64e-16	3.43e-15	15.0706	10.4117	17.4057	11.6663	134.276	75.1295	118.244
Trabd2b	102.046	-1.98069	0.240239	-8.24467	1.66e-16	3.46e-15	57.1096	40.045	45.2548	37.6913	160.418	189.734	184.071
Ctc1	2907.42	1.57819	0.191503	8.24108	1.71e-16	3.56e-15	3928.66	3299.71	4880.56	4157.71	1616.07	1245.37	1223.89
Exoc4	1187.3	1.34434	0.163135	8.24063	1.71e-16	3.57e-15	1486.44	1591.39	1549.98	1788.54	745.054	603.583	546.118
Tatdn3	262.518	1.98224	0.24061	8.23839	1.75e-16	3.64e-15	432.288	436.491	284.583	391.271	111.699	77.6763	103.616
Eef2k	1138.63	1.60443	0.194806	8.23604	1.78e-16	3.71e-15	1551.48	1459.24	1963.36	1419.7	547.799	427.856	600.974
Coro2b	425.875	-1.66192	0.201879	-8.23225	1.84e-16	3.82e-15	207.815	169.791	241.069	265.634	676.134	640.511	780.169
Dpysl2	767.976	1.22805	0.149174	8.23235	1.84e-16	3.82e-15	1096.19	1048.38	917.281	1010.49	470.56	379.468	453.473
Kank1	1688.77	2.09831	0.25495	8.2303	1.87e-16	3.88e-15	2521.55	3153.95	2091.3	2292.89	806.845	522.086	432.75
Lamtor3	1415.92	-1.10865	0.134797	-8.22464	1.96e-16	4.06e-15	1007.35	995.52	820.679	962.922	1925.02	2037.41	2162.53
Akr1e1	513.986	1.4791	0.179889	8.22231	2e-16	4.14e-15	636.137	679.965	712.764	806.773	301.824	220.295	240.146
Ccdc68	735.749	2.01195	0.244724	8.2213	2.01e-16	4.17e-15	901.855	902.615	1187.07	1351.5	348.167	244.489	214.546
Uck2	6477.15	-1.69895	0.206675	-8.22039	2.03e-16	4.19e-15	3214	2656.59	4405.39	2923.77	11030.8	11473.2	9636.3
6430562O15Rik	142.209	-1.69713	0.206454	-8.22038	2.03e-16	4.19e-15	87.2507	75.2847	67.8823	59.2292	238.845	230.482	236.489
Dsp	4014.47	2.67953	0.325951	8.22066	2.02e-16	4.19e-15	6830.94	8053.86	5794.36	4477.19	1379.6	1031.44	533.928
Gmeb2	1594.19	-1.18865	0.144679	-8.21578	2.11e-16	4.35e-15	1093.81	941.058	1130.5	953.051	2403.9	2539.12	2097.92
Gm36283	437.308	1.49024	0.181427	8.21398	2.14e-16	4.41e-15	529.057	595.069	631.827	660.495	254.293	207.561	182.852
Zfp467	1223.15	2.05555	0.250282	8.21295	2.16e-16	4.45e-15	1448.36	1389.56	2254.91	2160.97	506.209	341.266	460.787
Ppp1r16b	1097.45	2.18271	0.265769	8.21281	2.16e-16	4.45e-15	2073.39	1723.54	1699.67	1096.64	469.372	292.878	326.696
Rgl1	417.134	-1.29553	0.157793	-8.21033	2.21e-16	4.54e-15	293.48	257.089	220.182	256.66	598.895	634.144	659.486
Wnt4	704.617	-2.44442	0.2978	-8.20826	2.24e-16	4.61e-15	199.09	226.655	342.892	201.918	949.439	1859.14	1153.19
Slc4a3	2893.07	1.58967	0.193664	8.20838	2.24e-16	4.61e-15	4060.33	3189.99	4888.39	4073.35	1567.35	1283.57	1188.54
Cecr2	870.905	-1.29781	0.158202	-8.20353	2.33e-16	4.79e-15	530.643	639.92	497.803	474.731	1231.06	1344.69	1377.49
Ammecr1	4549.71	-1.1591	0.141311	-8.20247	2.35e-16	4.83e-15	3208.45	2708.65	3019.89	2969.53	7601.45	6051.11	6288.89
Klhl5	692.612	1.79039	0.218354	8.19948	2.41e-16	4.95e-15	1119.19	1142.08	852.88	870.489	362.427	233.029	268.183
B3galt2	91.3307	2.22511	0.271425	8.19789	2.45e-16	5.01e-15	157.845	134.551	117.489	140.894	24.954	33.1079	30.4753
Csnk1e	3775.51	-1.40111	0.170928	-8.19711	2.46e-16	5.04e-15	1942.52	1890.93	2334.11	2699.41	5940.23	6093.13	5528.23
Ift88	627.252	1.67387	0.20431	8.19283	2.55e-16	5.22e-15	830.468	1000.33	784.127	940.487	354.109	250.856	230.394
Tle1	3123.31	-1.67623	0.204612	-8.19225	2.56e-16	5.24e-15	1242.93	1721.94	1395.07	2076.61	4904.05	5140.64	5381.95
Gm26586	63.2735	-3.05352	0.372851	-8.18965	2.62e-16	5.35e-15	23.0025	16.8189	13.9246	7.17929	118.828	110.784	152.377
Nudt1	250.433	1.75519	0.214322	8.18951	2.62e-16	5.35e-15	405.319	326.768	376.834	325.76	129.523	82.7698	106.054
1810037I17Rik	1884.17	-1.38734	0.16941	-8.18925	2.63e-16	5.36e-15	951.826	974.696	1212.31	1314.71	3070.53	2949.15	2715.96
Igsf9b	757.836	-2.55335	0.311822	-8.1885	2.65e-16	5.39e-15	329.173	323.564	167.965	160.637	1166.89	1441.47	1715.15
Olfr824	60.666	3.33076	0.406809	8.18752	2.67e-16	5.43e-15	84.078	129.746	86.1583	95.1256	9.50627	12.7338	7.31408
Lzts1	663.731	1.81064	0.221185	8.18609	2.7e-16	5.49e-15	1058.91	759.254	1227.1	782.543	278.058	262.317	277.935
Adal	519.935	1.17035	0.143038	8.18211	2.79e-16	5.67e-15	678.176	637.517	670.99	743.057	294.694	331.079	284.03
Ihh	2792.41	3.05731	0.373731	8.18052	2.83e-16	5.74e-15	3401.99	2383.48	8109.32	4036.56	591.765	566.655	457.13
Pdk2	464.739	2.43333	0.297574	8.17722	2.9e-16	5.89e-15	453.704	601.477	764.111	1037.41	149.724	126.065	120.682
Wnt5b	163.678	1.70847	0.209103	8.17046	3.07e-16	6.22e-15	241.129	220.248	239.329	231.532	85.5564	56.0288	71.9218
Rin2	543.79	1.85116	0.226608	8.169	3.11e-16	6.29e-15	699.592	1010.74	583.962	857.028	213.891	229.209	212.108
Tbc1d9b	2005.87	1.25952	0.15425	8.16544	3.2e-16	6.47e-15	2458.09	2473.18	2861.5	2899.54	1185.91	949.942	1212.92
Armcx5	1844.79	1.52652	0.186972	8.16444	3.23e-16	6.52e-15	2514.41	2075.13	3153.04	2503.78	1000.54	862.079	804.549
Ano10	774.93	1.15485	0.141501	8.16142	3.31e-16	6.68e-15	1001.8	1065.2	883.34	1107.41	459.866	455.87	451.035
Zfp950	2436.68	1.87561	0.229835	8.16066	3.33e-16	6.71e-15	4325.26	4277.61	2793.62	2765.82	1073.02	834.065	987.401
Dpf3	726.792	2.10008	0.25734	8.16073	3.33e-16	6.71e-15	975.622	892.204	1317.61	1145.1	343.414	179.547	234.051
Kiz	584.189	1.53261	0.187842	8.15901	3.38e-16	6.8e-15	664.692	744.838	854.62	983.563	295.883	276.324	269.402
4931428F04Rik	334.103	2.27002	0.278244	8.15841	3.39e-16	6.83e-15	602.823	470.129	546.539	404.733	149.724	90.4101	74.3598
Abcc10	483.232	1.56101	0.191408	8.15542	3.48e-16	6.99e-15	572.682	651.132	713.634	760.108	270.929	192.281	221.86
Cd24a	587.497	-2.33636	0.286563	-8.15306	3.55e-16	7.13e-15	227.645	195.42	150.559	285.377	855.564	1487.31	910.603
Tenm4	18116.8	2.22701	0.2732	8.15156	3.59e-16	7.21e-15	30176.9	33381.5	23201.8	22546.6	8111.23	5507.37	3892.31
Kdm1a	4987.06	-1.05171	0.129047	-8.14981	3.65e-16	7.31e-15	3587.59	3782.65	3046	3247.73	7108.31	7343.59	6793.56
Psd4	877.162	1.53334	0.188165	8.1489	3.67e-16	7.36e-15	1105.7	1100.44	1408.12	1262.66	508.586	401.115	353.514
Wdr7	658.648	1.58632	0.194798	8.14342	3.84e-16	7.69e-15	1013.69	1064.4	795.441	815.747	363.615	269.957	287.687
Rpap1	1704.28	1.29442	0.159077	8.13707	4.05e-16	8.1e-15	2337.53	1908.55	2631.74	2258.78	1012.42	883.727	897.194
D930048N14Rik	170.991	2.1787	0.267766	8.13656	4.07e-16	8.13e-15	255.407	198.623	331.579	241.404	57.0376	45.8417	67.0458
Rhox5	150.929	-2.35587	0.289573	-8.13567	4.1e-16	8.18e-15	48.3845	51.2577	74.8445	43.9732	370.745	238.122	229.175
Nek6	2912.59	1.53329	0.188619	8.12904	4.33e-16	8.64e-15	4044.47	3200.4	5085.08	3862.46	1285.72	1432.55	1477.44
Dok2	203.088	2.11475	0.260336	8.12316	4.54e-16	9.05e-15	356.935	224.252	298.508	332.042	77.2385	80.223	52.4176
Bambi	293.932	-1.67047	0.205849	-8.115	4.86e-16	9.67e-15	138.808	185.008	121.84	161.534	450.36	551.374	448.597
Zdbf2	256.208	-2.99431	0.369018	-8.11425	4.89e-16	9.72e-15	28.5548	76.0856	83.5474	69.1007	521.657	663.432	351.076
Cntnap5a	180.164	-3.79674	0.468182	-8.10953	5.08e-16	1.01e-14	18.2433	60.8685	13.9246	17.0508	349.355	361.64	440.064
Mybpc3	483.401	2.48898	0.306964	8.10838	5.13e-16	1.02e-14	900.269	716.806	819.809	548.318	196.067	118.424	84.1119
Pank1	1731.45	2.0171	0.248822	8.1066	5.21e-16	1.03e-14	2378.77	3479.91	1781.47	2585.44	728.418	531	635.106
Sil1	1157.13	1.19909	0.147939	8.10532	5.26e-16	1.04e-14	1409.5	1379.95	1697.93	1618.03	608.401	715.64	670.458
Cpne3	3060.9	-2.0651	0.254984	-8.09896	5.54e-16	1.1e-14	1471.36	1751.57	885.951	1067.92	6150.56	5267.98	4830.95
Stx3	665.058	-1.35333	0.167159	-8.09606	5.68e-16	1.12e-14	403.733	393.242	415.126	384.092	821.104	1084.92	1153.19
Prss23	1390.24	2.8704	0.354583	8.09514	5.72e-16	1.13e-14	2182.06	3475.91	1108.74	2059.56	300.636	374.374	230.394
Pxmp4	272.004	2.21201	0.273385	8.09119	5.91e-16	1.17e-14	295.859	346.79	431.662	564.472	78.4267	92.9568	93.8641
Samd10	841.792	2.05598	0.254306	8.08468	6.23e-16	1.23e-14	1116.02	831.335	1697.93	1347.01	316.084	291.604	292.563
H2afz	16195.4	-1.39632	0.172762	-8.08232	6.35e-16	1.25e-14	11084.8	9203.15	10005.7	7822.74	21870.4	25367	28014.2
Tctn1	874.992	1.02709	0.127125	8.07938	6.51e-16	1.28e-14	1056.53	1090.03	1161.83	1169.33	583.447	504.259	559.527
Mex3c	7997.42	1.31403	0.162647	8.07902	6.53e-16	1.28e-14	11305.3	11868.5	9870.78	9963.96	5054.96	4246.73	3671.67
Ralb	3315.3	2.27634	0.281726	8.07998	6.48e-16	1.28e-14	4391.88	2997.77	7258.18	5448.18	1051.63	1040.35	1019.1
Zfp395	2050.59	1.68596	0.208703	8.07828	6.57e-16	1.29e-14	2581.83	2630.96	3302.73	3125.68	1171.65	752.568	788.702
Agfg2	1474.97	-1.54323	0.191069	-8.07682	6.65e-16	1.31e-14	682.142	660.743	929.465	969.204	2353.99	2243.7	2485.57
Amn1	1008.35	1.28829	0.159541	8.07498	6.75e-16	1.33e-14	1394.43	1572.17	1133.98	1299.45	564.435	555.194	538.804
Gp5	28.2548	-4.76808	0.590907	-8.06909	7.08e-16	1.39e-14	1.58638	3.2036	1.74057	2.69223	59.4142	84.0432	45.1035
Gtf2f1	3411.33	-1.25994	0.156144	-8.06909	7.08e-16	1.39e-14	2021.84	1794.82	2448.98	2274.94	4721.05	5197.94	5419.73
Dtx1	180.529	-3.00855	0.372945	-8.06701	7.2e-16	1.41e-14	30.9344	40.045	45.2548	63.7162	563.247	285.237	235.27
Ift52	907.902	1.16829	0.144908	8.06234	7.48e-16	1.47e-14	1105.7	1252.61	1113.97	1293.17	590.577	506.806	492.482
Havcr2	65.2606	-3.18733	0.39556	-8.05777	7.77e-16	1.52e-14	21.4161	12.8144	8.70285	15.256	114.075	98.0504	186.509
Zkscan7	766.696	1.92467	0.238857	8.05784	7.77e-16	1.52e-14	1295.28	1395.17	809.365	981.768	344.602	272.504	268.183
Hdac10	453.005	1.3684	0.169892	8.05451	7.98e-16	1.56e-14	576.648	533.4	673.601	673.956	247.163	213.928	252.336
Tmem241	138.387	2.05786	0.255633	8.05006	8.28e-16	1.62e-14	207.022	251.483	174.927	187.559	54.6611	38.2014	54.8556
Msx1	134.918	-3.57553	0.444246	-8.04854	8.38e-16	1.63e-14	7.1387	28.8324	27.8491	31.4094	299.448	370.554	179.195
Acaa1a	2186.11	1.04866	0.130295	8.04836	8.39e-16	1.64e-14	2975.25	3010.59	2718.77	2526.21	1460.4	1323.04	1288.5
Elovl2	1367.27	1.56587	0.194627	8.04547	8.59e-16	1.67e-14	1974.25	2388.29	1496.02	1777.77	654.744	595.942	683.867
Adcy9	1068.15	1.95579	0.243228	8.04099	8.91e-16	1.73e-14	1561.79	2078.34	1268.01	1357.78	506.209	322.165	382.77
Rcl1	691.49	-1.12076	0.139398	-8.04001	8.98e-16	1.75e-14	407.699	454.111	477.787	500.756	1071.83	965.223	963.021
Tmem198b	549.977	-1.21816	0.151542	-8.03847	9.1e-16	1.77e-14	335.519	347.591	322.876	396.656	737.924	890.093	819.177
Oaf	4270.63	-1.83116	0.227873	-8.03587	9.29e-16	1.8e-14	1714.87	1564.16	2600.41	2269.55	6294.34	8624.61	6826.48
A430046D13Rik	148.803	2.00515	0.249574	8.03431	9.41e-16	1.82e-14	240.336	257.089	181.019	199.225	52.2845	45.8417	65.8267
Gm5083	37.6561	-2.96002	0.368522	-8.03214	9.58e-16	1.86e-14	8.72507	9.61081	12.184	8.0767	76.0502	62.3957	86.55
Gldc	95.1246	-2.88582	0.359417	-8.02917	9.81e-16	1.9e-14	30.1412	13.6153	36.552	21.5379	141.406	191.007	231.613
Tia1	5424.11	1.29547	0.161368	8.02808	9.9e-16	1.91e-14	8143.67	8002.6	6339.16	6596.87	3152.52	3133.79	2600.16
Gulp1	250.531	-1.9321	0.240677	-8.02778	9.93e-16	1.92e-14	84.8712	116.932	100.953	151.663	406.393	499.165	393.741
Mpv17l	110.425	2.05052	0.255527	8.02465	1.02e-15	1.97e-14	162.604	175.397	145.338	171.406	51.0962	30.5612	36.5704
Tlcd2	537.784	1.66437	0.207504	8.02091	1.05e-15	2.02e-14	667.865	632.712	939.908	804.081	274.494	211.381	234.051
Serpinb1a	3563.43	-1.93514	0.241315	-8.01917	1.06e-15	2.05e-14	1218.34	1221.37	1874.59	2134.94	5726.34	6691.62	6076.78
Cited2	26081.5	-2.46926	0.308019	-8.0166	1.09e-15	2.09e-14	6988.78	5072.91	12999.5	10367.8	49900.8	54300.8	42939.8
Hey2	2435.58	1.76635	0.22036	8.01574	1.09e-15	2.11e-14	2980.8	2660.59	4661.25	3666.82	1070.64	1056.91	952.05
Ptgs2os	42.5462	-8.60383	1.07389	-8.01184	1.13e-15	2.17e-14	0	0	0.870285	0	118.828	89.1367	88.988
Dhrs9	61.2838	-3.24356	0.404983	-8.00912	1.16e-15	2.22e-14	19.8297	4.8054	11.3137	17.0508	116.452	140.072	119.463
Gm11478	383.816	-3.1674	0.395526	-8.00808	1.17e-15	2.24e-14	46.0049	49.6559	119.229	132.817	705.841	991.964	641.201
Gm2379	42.7953	-7.29725	0.911654	-8.0044	1.2e-15	2.3e-14	0	0.800901	1.74057	0	70.1088	118.424	108.492
Rab6b	112.957	-3.33448	0.416617	-8.00372	1.21e-15	2.31e-14	46.0049	16.8189	16.5354	12.5638	238.845	236.849	223.079
Gm36028	78.7442	2.62108	0.327482	8.00375	1.21e-15	2.31e-14	118.978	101.714	149.689	121.151	27.3305	15.2806	17.0662
Gm6093	389.349	-7.53463	0.941561	-8.00227	1.22e-15	2.33e-14	10.3115	7.20811	0.870285	0.897411	508.586	649.424	1548.15
Rab11fip1	733.394	-2.17416	0.271671	-8.00292	1.22e-15	2.33e-14	402.147	282.718	226.274	259.352	1751.53	1009.79	1201.95
Smarca1	8410.24	-1.75666	0.219521	-8.00227	1.22e-15	2.33e-14	4027.02	5588.69	3117.36	3923.48	13945.7	12574.6	15694.8
Csdc2	590.455	2.31027	0.28883	7.99871	1.26e-15	2.4e-14	623.446	770.467	901.616	1294.96	225.774	170.633	146.282
Oma1	320.654	1.58834	0.198591	7.99803	1.26e-15	2.41e-14	499.709	464.522	409.904	422.681	180.619	118.424	148.72
Pgm2	1293.34	-1.41241	0.176618	-7.99698	1.28e-15	2.43e-14	740.045	607.083	771.073	903.693	1833.52	2191.49	2006.5
Amigo1	569.098	1.10139	0.137751	7.99555	1.29e-15	2.46e-14	688.488	736.829	710.153	816.644	346.979	331.079	353.514
Klhl3	122.665	2.42768	0.303655	7.99487	1.3e-15	2.47e-14	172.122	212.239	153.17	216.276	49.9079	30.5612	24.3803
Pccb	1152.12	1.39838	0.17495	7.993	1.32e-15	2.51e-14	1350.01	1600.2	1549.98	1778.67	701.088	570.475	514.424
Cpt1c	957.721	1.66773	0.208662	7.99252	1.32e-15	2.51e-14	1100.15	1098.04	1599.58	1626.11	432.535	438.043	409.589
Pttg1ip	7804.59	-1.25156	0.156597	-7.99225	1.32e-15	2.52e-14	4162.65	4617.99	5141.65	5689.59	10617.3	12093.3	12309.6
Prdm9	127.419	1.70781	0.21374	7.99012	1.35e-15	2.56e-14	201.47	172.995	169.706	181.277	57.0376	50.9353	58.5127
Phf20l1	7568.65	-1.83579	0.229846	-7.98705	1.38e-15	2.62e-14	3921.52	4847.05	2677	2961.46	11873.3	13050.9	13649.3
Acsf3	343.882	1.45203	0.181834	7.98546	1.4e-15	2.65e-14	477.499	394.844	503.895	513.319	194.879	164.266	158.472
Asb6	1462.57	-1.31877	0.165152	-7.98515	1.4e-15	2.66e-14	759.875	784.883	1003.44	1018.56	2132.97	2309.91	2228.36
Gm48968	221.941	-7.24664	0.908332	-7.97797	1.49e-15	2.81e-14	3.96594	0	8.70285	0.897411	451.548	539.914	548.556
Gstm4	163.189	2.31994	0.290946	7.97377	1.54e-15	2.91e-14	190.365	205.832	274.14	323.068	61.7908	42.0216	45.1035
Myh13	75.1587	-3.17829	0.39863	-7.97304	1.55e-15	2.92e-14	16.657	8.00901	29.5897	13.4612	125.958	162.993	169.443
Camk2g	10637.2	-1.05564	0.132407	-7.97273	1.55e-15	2.93e-14	7662.2	6474.48	7814.29	7146.98	16476.7	13902.8	14982.9
Hadh	3113.6	1.63307	0.204906	7.96987	1.59e-15	2.99e-14	3578.87	3901.19	4718.69	5353.06	1626.76	1157.5	1459.16
Colgalt2	2092.67	2.58045	0.32384	7.96828	1.61e-15	3.03e-14	2644.49	2045.5	4200.87	4125.4	369.556	741.108	521.738
2810030D12Rik	45.4753	3.61266	0.453533	7.96561	1.64e-15	3.09e-14	85.6644	73.6829	68.7526	71.7929	4.75314	6.36691	7.31408
Acad11	373.958	1.5424	0.193677	7.96374	1.67e-15	3.14e-14	484.638	565.436	467.343	564.472	215.079	174.453	146.282
Slc39a14	1626.6	-1.40185	0.176098	-7.96066	1.71e-15	3.21e-14	954.206	1170.92	912.059	780.748	2331.41	2711.03	2525.8
Mid1	1545.51	-3.38691	0.425952	-7.9514	1.84e-15	3.46e-14	162.604	179.402	512.598	368.836	2062.86	4654.21	2878.09
Fbh1	2038.76	1.29622	0.163089	7.94792	1.9e-15	3.55e-14	2970.49	3174.77	2375.01	2412.24	1158.58	1042.9	1137.34
Smim20	427.806	1.37458	0.172963	7.94726	1.91e-15	3.57e-14	586.166	551.02	584.832	601.266	263.799	180.82	226.737
Akap8l	4163.96	1.23224	0.155063	7.94669	1.92e-15	3.58e-14	4882.08	5195.44	5936.22	6080.86	2618.98	2383.77	2050.38
Grwd1	999.431	-1.30517	0.164272	-7.94518	1.94e-15	3.62e-14	567.923	509.373	709.283	665.879	1586.36	1510.23	1446.97
Elovl6	7867.88	1.68066	0.211529	7.94527	1.94e-15	3.62e-14	12156.4	13031.5	11427.7	8017.47	4053.24	3398.65	2990.24
Bud31	1960.23	-1.07817	0.135713	-7.94447	1.95e-15	3.64e-14	1271.48	1254.21	1407.25	1378.42	2446.68	2973.35	2990.24
4930432L08Rik	42.4011	-8.59727	1.08264	-7.941	2.01e-15	3.74e-14	0	0	0	0.897411	80.8033	127.338	87.769
Bach1	1777.47	-2.17416	0.274119	-7.93147	2.17e-15	4.03e-14	835.228	995.52	484.749	521.396	3011.11	3441.95	3152.37
Nlgn2	2413.29	-1.14719	0.144641	-7.93128	2.17e-15	4.03e-14	1495.16	1442.42	1734.48	1676.36	3511.38	3900.37	3132.87
Ccbe1	1196.88	2.80872	0.354121	7.93153	2.16e-15	4.03e-14	1557.82	2609.33	1214.05	2186.99	398.075	253.403	158.472
Sclt1	480.321	1.31005	0.165363	7.92226	2.33e-15	4.33e-14	732.113	671.155	609.2	568.959	286.376	245.763	248.679
C630043F03Rik	186.378	-1.50151	0.189579	-7.92023	2.37e-15	4.39e-14	109.46	113.728	105.305	88.8437	261.422	297.971	327.915
Hic2	377.828	-1.23065	0.15538	-7.92026	2.37e-15	4.39e-14	233.991	217.845	240.199	266.531	518.092	550.101	618.04
D7Bwg0826e	56.5793	-2.45797	0.310352	-7.91993	2.38e-15	4.4e-14	14.2774	22.4252	18.276	22.4353	97.4393	127.338	93.8641
Srrm4	47.64	-3.1674	0.400025	-7.91801	2.41e-15	4.46e-14	8.72507	8.00901	12.184	14.3586	78.4267	134.978	76.7979
Ppox	2153.54	1.29541	0.163601	7.91811	2.41e-15	4.46e-14	2642.11	2652.58	2964.19	3288.12	1370.09	1114.21	1043.48
Sra1	2285.56	-1.17772	0.148844	-7.91243	2.52e-15	4.66e-14	1370.63	1361.53	1610.03	1591.11	2967.15	3343.9	3754.56
Fam234a	5478.07	1.53697	0.194291	7.91067	2.56e-15	4.72e-14	6048.86	6897.36	8634.97	8889.76	2444.3	3038.29	2392.92
Gm26532	178.419	-1.9181	0.242675	-7.90398	2.7e-15	4.98e-14	65.0415	68.0766	80.0663	113.074	299.448	292.878	330.353
Macf1	9424.76	1.27237	0.161077	7.89917	2.81e-15	5.17e-14	13884.8	12532.5	13780.1	10145.2	5563.55	5294.72	4772.44
Cfap97	929.403	1.19968	0.151929	7.89628	2.87e-15	5.29e-14	1288.14	1284.64	1166.18	1165.74	575.129	446.957	579.031
Onecut2	45.3084	-4.14999	0.525757	-7.89336	2.94e-15	5.41e-14	3.96594	1.6018	5.22171	11.6663	67.7322	119.698	107.273
Sgcb	1360.14	1.33297	0.168882	7.89289	2.95e-15	5.42e-14	2164.61	1911.75	1625.69	1634.19	667.816	809.87	707.028
Phkb	1339.25	1.34617	0.17056	7.89266	2.96e-15	5.43e-14	1971.87	2069.53	1575.22	1622.52	792.585	706.727	636.325
Hsd17b1	23923.3	2.45046	0.310513	7.89163	2.98e-15	5.47e-14	28109	22750.4	48431.4	47966.6	8695.86	5562.13	5947.57
Cdc73	4686.82	-1.84359	0.233622	-7.89134	2.99e-15	5.48e-14	2646.08	2803.15	1707.5	1729.31	6905.12	8658.99	8357.56
Msc	301.843	-8.15149	1.03304	-7.89079	3e-15	5.5e-14	0.793189	7.20811	0.870285	0.897411	327.966	1348.51	426.655
Brsk1	548.776	-1.57308	0.199377	-7.88995	3.02e-15	5.53e-14	257.786	243.474	356.817	331.145	909.037	970.317	772.855
Miga2	1442.12	-1.08109	0.137085	-7.88624	3.11e-15	5.7e-14	907.408	966.687	1021.72	1006.9	2115.15	2269.17	1807.8
Aoc2	389.424	-1.15515	0.146577	-7.88084	3.25e-15	5.94e-14	287.134	249.08	237.588	246.788	600.083	562.835	542.461
Mgat2	2807.17	-1.10949	0.140792	-7.88035	3.26e-15	5.96e-14	1887.79	2143.21	1713.59	1759.82	3711.01	4349.87	4084.91
Erbb3	84.1443	2.19015	0.277992	7.87847	3.31e-15	6.05e-14	112.633	136.153	122.71	134.612	33.272	20.3741	29.2563
Cpped1	623.075	1.63858	0.207993	7.87809	3.32e-15	6.06e-14	878.853	779.277	847.658	1009.59	357.673	220.295	268.183
Anxa2	5948.52	-1.55384	0.197331	-7.87431	3.43e-15	6.24e-14	3263.18	3587.23	2408.95	3744.9	9048.78	8638.62	10948
Aqp3	33.2288	-4.4403	0.563938	-7.87375	3.44e-15	6.27e-14	5.55232	0	3.48114	4.48706	53.4728	81.4964	84.1119
Lmntd2	101.888	2.93402	0.372691	7.87253	3.48e-15	6.32e-14	115.806	127.343	205.387	201.02	27.3305	22.9209	13.4092
Gm8428	23.9481	-4.51878	0.57426	-7.86887	3.58e-15	6.51e-14	2.37957	2.4027	2.61086	1.79482	54.6611	61.1223	42.6655
Ift80	1108.45	1.07309	0.136442	7.86476	3.7e-15	6.72e-14	1537.99	1484.87	1308.04	1389.19	743.866	671.072	624.135
Gm20705	25.3412	-4.90638	0.623914	-7.86386	3.72e-15	6.76e-14	0.793189	3.2036	0.870285	2.69223	45.1548	64.9424	59.7317
Tigit	31.8269	-4.0196	0.511355	-7.86068	3.82e-15	6.93e-14	3.17275	1.6018	6.96228	5.38447	64.1673	87.8633	53.6366
Leng9	592.985	-1.62893	0.207319	-7.85712	3.93e-15	7.12e-14	340.278	288.324	231.496	390.374	931.615	1030.17	938.641
Gpsm1	4008.4	1.32577	0.168736	7.85703	3.93e-15	7.12e-14	5166.83	4919.13	6442.72	5068.58	2500.15	2017.04	1944.33
Plekha2	945.969	1.47746	0.188124	7.85367	4.04e-15	7.31e-14	1218.34	1485.67	1168.79	1344.32	565.623	379.468	459.568
Rpl10-ps2	28.0708	-5.94493	0.757029	-7.85297	4.06e-15	7.35e-14	0.793189	3.2036	0	0	64.1673	64.9424	63.3887
Nckap5	130.789	2.93834	0.374228	7.85173	4.1e-15	7.41e-14	180.054	309.949	159.262	184.867	40.4017	17.8273	23.1613
Adam3	96.6068	4.39446	0.560269	7.84348	4.38e-15	7.91e-14	146.74	74.4838	284.583	147.175	10.6946	8.91367	3.65704
Tmie	178.111	2.08761	0.266191	7.84252	4.42e-15	7.97e-14	209.402	245.076	263.696	341.914	77.2385	50.9353	58.5127
Rab20	71.7452	-2.43013	0.309874	-7.8423	4.42e-15	7.98e-14	34.1071	17.6198	20.8869	26.9223	112.887	134.978	154.815
Spsb1	30654.9	-1.84425	0.23519	-7.84153	4.45e-15	8.02e-14	10512.1	12003.1	17392.7	18198.6	49600.2	59609.5	47268.5
Fads3	1267.67	-1.38255	0.176326	-7.84086	4.47e-15	8.06e-14	669.451	845.751	834.604	652.418	1780.05	2265.35	1826.08
Rin1	103.562	-2.2055	0.281766	-7.82742	4.98e-15	8.96e-14	49.1777	52.0586	33.0708	27.8198	210.326	175.727	176.757
Btbd8	172.121	1.65041	0.210886	7.82606	5.03e-15	9.05e-14	239.543	212.239	257.604	262.942	71.297	92.9568	68.2648
Col11a2	186.33	-1.79078	0.22885	-7.82512	5.07e-15	9.11e-14	95.9758	76.0856	100.083	90.6386	253.104	392.201	296.22
Arhgef9	172.567	1.85452	0.237208	7.81812	5.36e-15	9.63e-14	276.823	249.08	225.404	249.48	79.615	47.1151	80.4549
Ell	1582.87	-1.083	0.138569	-7.81558	5.47e-15	9.82e-14	989.106	946.665	1154.87	1189.97	2242.29	2267.89	2289.31
Arfgef3	230.199	-2.2555	0.288609	-7.81508	5.49e-15	9.85e-14	107.08	96.909	81.8068	65.511	292.318	567.928	399.836
Btg2	1733.52	-2.75104	0.352045	-7.81444	5.52e-15	9.89e-14	696.42	667.951	244.55	396.656	3964.12	3548.91	2616
Plekhh3	1196.06	-1.52869	0.195665	-7.81281	5.59e-15	1e-13	564.75	539.006	821.549	721.519	1940.47	1743.26	2041.85
Zdhhc5	3503.62	-1.02823	0.131691	-7.80789	5.82e-15	1.04e-13	2650.04	2460.37	2439.41	2144.81	5071.6	5217.04	4542.04
Tbcel	1715.68	1.41394	0.18115	7.80536	5.93e-15	1.06e-13	2667.49	2554.87	2336.72	1812.77	969.64	842.978	825.272
Phlda1	473.716	-3.2734	0.419439	-7.80423	5.99e-15	1.07e-13	46.0049	72.882	90.5097	192.943	768.82	1156.23	988.62
Abcc1	1873.82	-1.02637	0.13152	-7.80394	6e-15	1.07e-13	1154.88	1443.22	1258.43	1332.66	2564.32	2787.43	2575.78
Iqcc	340.919	1.22641	0.157142	7.80446	5.98e-15	1.07e-13	487.811	443.699	466.473	409.22	209.138	188.46	181.633
1110019D14Rik	74.6212	2.14189	0.274476	7.80357	6.02e-15	1.07e-13	106.287	117.732	114.007	108.587	29.7071	21.6475	24.3803
Rsbn1	1088.39	-1.76024	0.225595	-7.80266	6.06e-15	1.08e-13	628.205	659.942	469.084	393.964	2046.22	1845.13	1576.18
Cep250	1190.97	1.55606	0.199455	7.8016	6.11e-15	1.09e-13	2075.77	1533.73	1731	1302.14	610.778	506.806	576.593
Col18a1	2171.83	-2.49408	0.32001	-7.79377	6.5e-15	1.16e-13	681.349	592.667	1195.77	439.732	3495.93	4505.22	4292.15
Tm6sf1	204.827	1.40347	0.180085	7.79334	6.53e-15	1.16e-13	302.998	269.103	258.475	286.274	95.0627	114.604	107.273
Cyp46a1	76.7165	-2.40071	0.308268	-7.78774	6.82e-15	1.21e-13	16.657	26.4297	26.9788	38.5887	156.853	134.978	136.53
Plcd1	1312.3	-1.59897	0.205321	-7.78766	6.83e-15	1.21e-13	535.402	679.965	669.25	923.436	2009.39	2219.5	2149.12
Gm38158	157.948	-4.47438	0.574984	-7.78175	7.15e-15	1.27e-13	9.51826	4.8054	26.9788	21.5379	140.218	325.986	576.593
Lingo1	34.6664	-3.75544	0.48259	-7.78184	7.15e-15	1.27e-13	4.75913	5.60631	6.96228	4.48706	49.9079	63.6691	107.273
Fanci	351.143	2.19052	0.281517	7.78113	7.19e-15	1.27e-13	743.218	454.912	532.615	380.502	142.594	99.3237	104.835
Lrrc4c	46.4401	-3.53086	0.453806	-7.78056	7.22e-15	1.28e-13	5.55232	9.61081	8.70285	9.87153	135.464	53.482	102.397
Smoc1	1763.64	1.46051	0.187728	7.77996	7.25e-15	1.28e-13	2163.03	2730.27	2144.38	2663.52	770.008	1072.19	802.111
Bcdin3d	401.813	1.29928	0.167012	7.77953	7.28e-15	1.29e-13	550.473	482.943	545.669	577.036	254.293	199.921	202.356
Hacd2	1942.62	-1.14195	0.146841	-7.7768	7.44e-15	1.31e-13	1118.4	1208.56	1362	1433.17	2592.84	2865.11	3018.28
Slc17a5	330.275	1.41192	0.18163	7.77361	7.63e-15	1.35e-13	442.599	502.165	373.352	485.5	181.807	166.813	159.691
Utp4	2912.04	-1.47201	0.189426	-7.77088	7.79e-15	1.37e-13	1369.04	1366.34	1924.2	1958.15	4372.89	4710.24	4683.45
Ttc38	269.997	2.17578	0.280126	7.76714	8.03e-15	1.41e-13	303.791	416.468	349.855	551.011	112.887	84.0432	71.9218
Twist1	164.382	-4.14128	0.533211	-7.76669	8.06e-15	1.42e-13	19.0365	37.6423	10.4434	13.4612	139.029	593.396	337.667
Pde4b	655.897	-3.13981	0.404264	-7.76673	8.05e-15	1.42e-13	295.859	108.122	96.6017	102.305	1670.73	1235.18	1082.48
Gm45774	42.2011	-2.66972	0.343731	-7.76689	8.04e-15	1.42e-13	12.691	12.8144	10.4434	15.256	67.7322	78.9496	97.5211
Dpyd	283.271	1.8082	0.23289	7.76421	8.22e-15	1.44e-13	388.662	526.993	336.8	380.502	121.205	132.432	96.3021
Ramp2	142.424	-1.76295	0.227086	-7.76336	8.27e-15	1.45e-13	57.9028	71.2802	68.7526	83.4593	194.879	261.043	259.65
Itpk1	1179.85	-1.84389	0.237591	-7.76078	8.44e-15	1.48e-13	452.911	449.305	637.919	697.289	2150.79	1550.98	2319.78
Cep164	1640.21	1.18688	0.15296	7.7594	8.53e-15	1.5e-13	2209.82	1886.12	2332.37	2208.53	1077.77	840.432	926.45
D130017N08Rik	163.787	2.56198	0.330187	7.75917	8.55e-15	1.5e-13	217.334	209.035	322.006	269.223	66.5439	33.1079	29.2563
Yes1	3206.24	-2.35947	0.304119	-7.75838	8.6e-15	1.51e-13	1296.07	1688.3	728.429	915.36	6829.07	6498.06	4488.41
Fabp5	2326.8	1.32033	0.170306	7.7527	9e-15	1.57e-13	3815.24	3041.82	3123.45	2545.06	1280.97	1236.45	1244.61
Carf	327.274	1.52545	0.196817	7.75062	9.14e-15	1.6e-13	512.4	516.581	395.11	393.066	159.23	171.906	142.625
Gm6277	233.626	1.81061	0.233635	7.74973	9.21e-15	1.61e-13	312.516	345.188	349.855	340.119	131.9	80.223	75.5788
Cfap70	54.5949	3.37339	0.43546	7.74673	9.43e-15	1.64e-13	62.6619	81.6919	107.915	104.1	7.1297	8.91367	9.75211
Wnt2	25.2608	-4.74898	0.613057	-7.74639	9.45e-15	1.65e-13	3.17275	2.4027	0	2.69223	53.4728	68.7626	46.3225
Tmx1	6719.03	-1.80845	0.233483	-7.74553	9.52e-15	1.66e-13	3603.46	3473.51	3039.04	2851.08	8296.6	15465.2	10304.3
Xrcc2	590.626	1.46652	0.189338	7.74552	9.52e-15	1.66e-13	952.619	814.516	817.198	667.674	339.849	258.496	284.03
Mtmr7	421.844	-1.07366	0.13866	-7.74311	9.7e-15	1.69e-13	302.205	288.324	297.638	256.66	601.272	627.777	579.031
Ccdc91	560.273	1.21686	0.157241	7.73883	1e-14	1.74e-13	748.77	744.037	691.007	781.645	373.121	300.518	282.811
Pcyox1l	290.9	1.39448	0.180265	7.73576	1.03e-14	1.79e-13	456.083	365.211	395.98	367.041	166.36	151.532	134.092
Kcnmb4os2	25.1146	-3.66424	0.473801	-7.7337	1.04e-14	1.81e-13	3.96594	4.8054	5.22171	2.69223	57.0376	49.6619	52.4176
Hif1a	17934.1	-1.17169	0.15154	-7.73188	1.06e-14	1.84e-13	11421.1	10238.7	14009.9	11006.8	27110.7	24824.6	26926.8
Inpp5a	1296.18	-1.15745	0.149745	-7.7295	1.08e-14	1.87e-13	738.459	788.887	913.8	953.948	2017.71	1878.24	1782.2
Gm44442	24.1162	-3.95592	0.511965	-7.72693	1.1e-14	1.91e-13	3.17275	4.8054	3.48114	1.79482	51.0962	48.3885	56.0746
Wsb2	4083.64	-1.6163	0.209259	-7.7239	1.13e-14	1.95e-13	1762.46	1696.31	2712.68	2493.01	6693.6	6849.52	6377.88
Plaur	374.773	-4.28175	0.554376	-7.72355	1.13e-14	1.96e-13	80.9052	16.018	15.6651	55.6395	556.117	595.942	1303.13
Pygb	2835.89	1.10261	0.142806	7.72103	1.15e-14	1.99e-13	3842.21	3838.72	3602.11	3429.91	1979.68	1631.2	1527.42
Platr25	493.872	2.34117	0.303266	7.71985	1.16e-14	2.01e-13	1143.78	784.082	595.275	488.192	158.042	143.892	143.844
Adck2	432.448	1.26147	0.163484	7.71618	1.2e-14	2.07e-13	556.025	615.893	550.02	584.215	282.812	212.655	225.518
Arf3	4571.39	-1.1324	0.146786	-7.7146	1.21e-14	2.09e-13	2821.37	3483.12	2732.7	3064.66	7096.43	6838.06	5963.41
Ints3	5883.59	-1.44592	0.187651	-7.70534	1.3e-14	2.25e-13	3605.84	3274.08	3695.23	2957.87	10380.8	10227.8	7043.46
2500004C02Rik	234.522	1.69035	0.219475	7.70178	1.34e-14	2.31e-13	366.453	373.22	253.253	339.222	115.264	95.5036	98.7401
Zfp143	819.166	-1.08923	0.141468	-7.6995	1.37e-14	2.35e-13	575.062	498.961	569.167	566.267	1272.65	1040.35	1211.7
Pla1a	1047.26	-2.37534	0.308598	-7.6972	1.39e-14	2.39e-13	395.801	209.836	564.815	328.453	1738.46	2227.14	1866.31
Gtf2i	6603.45	1.19052	0.154795	7.69099	1.46e-14	2.51e-13	9039.97	9420.2	8279.9	8051.58	4503.6	3541.27	3387.64
Efcab12	71.1375	2.74566	0.357388	7.68257	1.56e-14	2.67e-13	99.1486	92.9045	134.024	122.048	20.2008	8.91367	20.7232
Nags	29.1409	-4.23019	0.550885	-7.67889	1.6e-14	2.75e-13	0.793189	4.0045	1.74057	7.17929	58.2259	66.2158	65.8267
Jam3	2240.7	-1.05153	0.136941	-7.6787	1.61e-14	2.75e-13	1567.34	1367.14	1549.11	1656.62	2843.56	3289.14	3412.02
Bhlhe41	135.266	2.4968	0.325143	7.67908	1.6e-14	2.75e-13	145.154	195.42	225.404	270.121	46.3431	24.1942	40.2275
Polr1e	630.028	-1.03609	0.134943	-7.67799	1.62e-14	2.76e-13	406.113	400.45	455.159	476.525	924.485	870.993	876.471
Tmem126b	436.431	1.27072	0.165595	7.67361	1.67e-14	2.86e-13	642.483	631.911	519.56	536.652	261.422	222.842	240.146
Efhc1	73.8039	3.01419	0.392914	7.67137	1.7e-14	2.9e-13	116.599	95.3072	116.618	144.483	24.954	8.91367	9.75211
Stk40	1790.83	-1.38365	0.180392	-7.67021	1.72e-14	2.93e-13	911.374	891.403	1214.05	1223.17	2708.1	3020.46	2567.24
Fgf5	42.6427	-8.60542	1.12251	-7.66623	1.77e-14	3.02e-13	0	0	0.870285	0	60.6025	155.353	81.6739
Fth1	29872.5	-1.74178	0.227244	-7.6648	1.79e-14	3.05e-13	11440.2	11561	17234.3	19367.9	51411.1	47540.4	50552.5
Mmab	1327.17	1.95263	0.254765	7.66444	1.8e-14	3.06e-13	1602.24	1520.11	2417.65	2242.63	655.933	445.683	405.932
Rad54b	443.506	1.73275	0.226134	7.6625	1.82e-14	3.1e-13	834.434	575.047	636.179	487.294	200.82	175.727	195.042
Gm15785	59.2882	-3.73876	0.48801	-7.66123	1.84e-14	3.13e-13	4.75913	3.2036	12.184	17.9482	129.523	141.345	106.054
B4galt5	998.681	-1.54403	0.201569	-7.66003	1.86e-14	3.16e-13	721.802	542.21	458.64	470.244	1604.18	1710.15	1483.54
Dop1b	883.824	-1.26803	0.165603	-7.65704	1.9e-14	3.23e-13	512.4	537.404	483.008	672.161	1346.33	1398.17	1237.3
Wdr47	1196	1.85288	0.242004	7.65639	1.91e-14	3.24e-13	1636.35	2404.3	1222.75	1669.19	495.514	436.77	507.11
Pcdh17	118.679	-3.14299	0.410711	-7.65254	1.97e-14	3.34e-13	31.7275	42.4477	20.0166	14.3586	184.184	352.727	185.29
Neu3	1393.6	2.35716	0.30825	7.64693	2.06e-14	3.49e-13	2289.14	2711.85	1586.53	1922.26	625.037	339.993	280.373
Nsmf	2969.78	-1.44425	0.188995	-7.64172	2.14e-14	3.63e-13	1582.41	1375.15	1998.18	1880.97	4760.27	5228.5	3963.01
Kcnv2	49.5809	-3.87402	0.507212	-7.63788	2.21e-14	3.73e-13	11.1046	8.80991	6.96228	1.79482	78.4267	81.4964	158.472
Rpp25	374.099	-2.89017	0.378426	-7.63734	2.22e-14	3.75e-13	55.5232	84.0946	93.1205	166.919	898.343	468.604	852.091
Uhrf1bp1l	3282.8	-1.3723	0.179725	-7.63553	2.25e-14	3.8e-13	2108.3	2374.67	1616.12	1712.26	5393.62	4724.24	5050.37
Sat2	333.682	1.67606	0.219592	7.63262	2.3e-14	3.88e-13	431.495	461.319	469.084	530.37	180.619	104.417	158.472
Pafah2	350.443	1.66236	0.217881	7.62965	2.35e-14	3.97e-13	521.125	566.237	415.996	480.115	198.443	127.338	143.844
Dnase1l1	370.529	1.51562	0.198817	7.6232	2.47e-14	4.17e-13	467.188	490.151	495.192	602.163	191.314	206.288	141.406
Ebpl	393.818	1.44538	0.189615	7.62271	2.48e-14	4.18e-13	477.499	473.332	564.815	646.136	199.632	179.547	215.765
Slc39a11	431.751	1.20327	0.157871	7.6219	2.5e-14	4.2e-13	521.918	618.295	550.891	588.702	272.117	252.129	218.203
Tmed5	3483.79	-1.88422	0.247238	-7.62109	2.52e-14	4.23e-13	2100.36	1967.81	1220.14	1181.89	5636.03	6365.63	5914.65
Ptpn12	2016.91	-1.599	0.209847	-7.61983	2.54e-14	4.26e-13	1154.09	1365.54	808.495	986.255	3334.32	3578.2	2891.5
Eif5	13108	-1.19223	0.156468	-7.61967	2.54e-14	4.27e-13	9685.63	9335.3	7543.63	7245.7	18937.7	20181.8	18826.4
Gm49012	52.7113	5.20705	0.683412	7.6192	2.55e-14	4.28e-13	126.91	95.3072	75.7148	63.7162	3.56485	2.54676	1.21901
Krt76	41.8567	-3.96081	0.520224	-7.61365	2.66e-14	4.46e-13	7.1387	10.4117	3.48114	1.79482	79.615	66.2158	124.339
N4bp2l1	1313.94	1.17145	0.153857	7.61393	2.66e-14	4.46e-13	1592.72	1701.91	1722.29	1883.67	869.824	649.424	777.731
Arhgap23	1064.75	-1.2801	0.168158	-7.61245	2.69e-14	4.5e-13	568.716	627.906	668.379	777.158	1684.99	1726.7	1399.43
Rccd1	463.066	1.27757	0.167941	7.60725	2.8e-14	4.68e-13	605.996	530.196	697.969	641.649	276.87	255.95	232.832
Ulk4	204.927	1.71841	0.225924	7.60611	2.82e-14	4.72e-13	256.2	248.279	324.616	339.222	96.251	96.777	73.1408
Hmga2	223.532	-2.50713	0.329786	-7.60229	2.91e-14	4.86e-13	60.2823	93.7054	68.7526	74.4852	257.858	378.194	631.449
Slc5a4b	84.8573	3.39483	0.446788	7.5983	3e-14	5.01e-13	160.224	182.605	100.083	111.279	4.75314	21.6475	13.4092
Sgsh	569.707	1.65882	0.218327	7.59786	3.01e-14	5.02e-13	664.692	707.996	959.055	891.13	312.519	235.576	216.984
Tmem14a	149.327	1.66447	0.219122	7.59608	3.05e-14	5.09e-13	208.609	196.221	207.128	233.327	73.6736	75.1295	51.1986
Dnah7c	883.496	-3.06851	0.404014	-7.59507	3.08e-14	5.12e-13	132.462	126.542	376.834	212.687	2043.85	1102.75	2189.35
Mrnip	157.324	2.00437	0.263906	7.59502	3.08e-14	5.12e-13	232.404	192.216	286.324	217.174	65.3556	40.7482	67.0458
Emilin3	136.354	3.25414	0.428579	7.59285	3.13e-14	5.21e-13	138.808	140.158	304.6	301.53	33.272	17.8273	18.2852
Ank3	2017.33	1.77265	0.233527	7.59079	3.18e-14	5.29e-13	2539	2755.1	3126.07	3159.79	1160.95	753.842	626.573
Slc51a	23.8922	-4.50303	0.593627	-7.58563	3.31e-14	5.5e-13	0.793189	1.6018	3.48114	3.58965	51.0962	43.295	63.3887
Gm15482	32.467	-4.22927	0.557568	-7.58521	3.32e-14	5.51e-13	0.793189	7.20811	2.61086	4.48706	79.615	49.6619	82.8929
Phactr2	2508.88	2.40126	0.316713	7.58182	3.41e-14	5.65e-13	4280.84	5080.11	2735.31	3282.73	1084.9	598.489	499.796
Lpin1	629.595	1.59877	0.210885	7.58122	3.42e-14	5.68e-13	863.782	992.316	939.038	737.672	346.979	217.748	309.629
Rgmb	1071.74	-1.78367	0.235312	-7.58001	3.46e-14	5.73e-13	494.156	604.68	460.381	534.857	1835.9	2323.92	1248.27
Robo2	14796.8	-2.85544	0.376729	-7.57956	3.47e-14	5.74e-13	5365.92	4995.22	4298.34	1453.81	31232.9	30175.3	26056.4
Cacna1d	634.526	2.02486	0.267285	7.57566	3.57e-14	5.91e-13	770.979	715.204	1288.02	976.384	269.74	247.036	174.319
Gm4419	86.4677	2.17866	0.287744	7.57152	3.69e-14	6.1e-13	112.633	120.135	139.246	147.175	29.7071	35.6547	20.7232
Ccdc160	565.82	-1.71213	0.226285	-7.56623	3.84e-14	6.35e-13	199.884	297.134	279.362	369.734	942.309	854.439	1017.88
Cd55	928.139	-1.47816	0.195366	-7.56612	3.85e-14	6.35e-13	528.264	500.563	578.74	495.371	1153.82	1400.72	1839.49
5430401H09Rik	488.825	1.26533	0.167252	7.56546	3.87e-14	6.38e-13	690.074	582.255	610.94	725.108	307.766	250.856	254.774
Pbxip1	2608.14	1.5629	0.206648	7.56311	3.94e-14	6.49e-13	2761.88	3818.7	3350.6	4629.75	1366.53	1198.25	1131.24
Gm26813	37.8435	-2.56157	0.338761	-7.5616	3.98e-14	6.56e-13	11.1046	10.4117	12.184	15.256	67.7322	73.8561	74.3598
Gm8113	3327.87	-1.49576	0.197985	-7.55491	4.19e-14	6.9e-13	1868.75	1742.76	1910.28	1956.36	5361.54	6565.55	3889.87
Slc25a42	2122.03	1.65464	0.21908	7.55268	4.26e-14	7.01e-13	2408.12	2860.82	3190.47	3537.6	1209.67	757.662	889.88
Gm45650	136.67	4.51428	0.597811	7.55136	4.31e-14	7.08e-13	136.428	148.968	163.614	477.423	19.0125	6.36691	4.87605
Usp20	677.386	1.18001	0.156289	7.55023	4.34e-14	7.13e-13	855.85	933.85	893.783	879.463	459.866	334.899	383.989
Ecel1	41.5419	-3.07598	0.407458	-7.5492	4.38e-14	7.19e-13	7.93189	8.00901	8.70285	15.256	59.4142	87.8633	103.616
Echdc2	4950.09	-2.23382	0.296085	-7.54453	4.54e-14	7.44e-13	1410.29	1395.97	2589.97	2256.99	6303.85	9383.55	11310
Zswim4	1779.62	-2.13946	0.283639	-7.54288	4.6e-14	7.53e-13	466.395	560.631	831.123	1036.51	3274.91	3485.24	2802.51
Epm2a	65.2639	2.489	0.330599	7.52874	5.12e-14	8.39e-13	111.046	117.732	81.8068	92.4334	17.8243	15.2806	20.7232
Zfp72	123.371	1.66319	0.221019	7.5251	5.27e-14	8.62e-13	191.158	168.189	152.3	186.662	58.2259	52.2086	54.8556
Stoml1	580.213	1.39704	0.185698	7.52317	5.35e-14	8.75e-13	780.498	852.158	621.384	907.283	298.259	278.87	323.039
Slc22a23	276.226	-1.72206	0.228924	-7.52243	5.38e-14	8.79e-13	157.845	148.968	150.559	98.7153	430.159	546.281	401.055
Il11ra1	794.226	1.13533	0.150982	7.51966	5.49e-14	8.97e-13	1001	1142.89	905.097	1095.74	512.15	443.137	459.568
4933421O10Rik	340.933	1.17155	0.15588	7.51571	5.66e-14	9.24e-13	407.699	433.287	488.23	461.269	203.197	207.561	185.29
Gm10165	26.2101	-8.62854	1.14812	-7.51535	5.68e-14	9.26e-13	0	0	0	0	41.5899	96.777	45.1035
Cep70	569.02	1.61067	0.214329	7.51494	5.69e-14	9.28e-13	792.395	930.647	726.688	748.441	335.096	201.194	248.679
Tmem175	712.987	1.6292	0.216795	7.51491	5.69e-14	9.28e-13	820.95	819.322	1128.76	1248.3	362.427	295.424	315.725
Mcl1	5265.48	-1.04905	0.139696	-7.50948	5.94e-14	9.66e-13	3791.44	3986.08	3030.33	3635.41	7397.07	7274.83	7743.17
Zfp7	492.277	-1.09252	0.145504	-7.50851	5.98e-14	9.73e-13	374.385	320.36	293.286	337.427	699.899	695.266	725.313
Stxbp1	806.181	-1.2775	0.17027	-7.50282	6.25e-14	1.01e-12	442.599	464.522	543.058	552.805	1383.16	1216.08	1041.04
Chid1	726.464	1.56036	0.207965	7.503	6.24e-14	1.01e-12	1300.83	1040.37	927.724	785.235	363.615	329.806	337.667
Nt5c3b	2424.42	1.27518	0.170048	7.49897	6.43e-14	1.04e-12	2896.72	2746.29	3669.12	3644.39	1477.04	1270.83	1266.56
Snapc1	1706.92	-1.56703	0.209045	-7.49614	6.57e-14	1.07e-12	1104.12	1075.61	793.7	734.083	2371.81	2730.13	3138.96
Spata1	162.053	1.69518	0.226201	7.49413	6.67e-14	1.08e-12	212.575	243.474	195.814	269.223	78.4267	75.1295	59.7317
Sidt2	15898.9	-1.68811	0.225411	-7.48903	6.94e-14	1.12e-12	7037.96	6413.61	10072.7	9048.6	24269.5	32498	21952
Fndc5	492.863	3.22955	0.431243	7.48893	6.94e-14	1.12e-12	602.823	350.795	1226.23	1014.97	122.393	56.0288	76.7979
Gm2792	38.823	-4.88452	0.652669	-7.48391	7.21e-14	1.17e-12	3.96594	0.800901	6.96228	0	84.3682	117.151	58.5127
Hid1	198.3	-1.73624	0.232094	-7.48077	7.39e-14	1.19e-12	74.5597	84.0946	119.229	119.356	311.33	355.273	324.258
Wdr41	1452.91	1.06961	0.14299	7.4803	7.42e-14	1.2e-12	1706.15	1819.65	2014.71	1952.77	1004.1	868.446	804.549
Cyp2s1	2324.16	2.33452	0.312121	7.47955	7.46e-14	1.2e-12	3630.42	3885.97	2797.1	3849.9	1095.6	589.576	420.56
Grhpr	1525.59	1.61283	0.215665	7.47842	7.52e-14	1.21e-12	1805.3	1732.35	2596.06	2442.75	834.175	644.331	624.135
Usp47	5419.71	-1.20755	0.161486	-7.47774	7.56e-14	1.22e-12	3892.18	3823.5	3197.43	2972.23	7075.04	8517.65	8459.95
Bin3	1136.13	-1.23774	0.165581	-7.47509	7.71e-14	1.24e-12	647.242	638.318	718.856	868.694	1794.31	1547.16	1738.31
Lrp6	6961.16	-1.63966	0.219388	-7.47378	7.79e-14	1.25e-12	4121.41	4690.08	2866.72	2923.77	10308.4	12407.8	11410
Kif5a	1060.75	-1.92759	0.257989	-7.47159	7.92e-14	1.27e-12	402.147	721.612	409.904	393.066	2078.31	1790.37	1629.82
Gm30292	400.199	2.47109	0.3308	7.47002	8.02e-14	1.29e-12	564.75	499.762	783.257	620.111	174.678	94.2302	64.6077
Has1	102.341	-3.18183	0.426087	-7.46757	8.17e-14	1.31e-12	22.2093	16.8189	33.9411	18.8456	122.393	341.266	160.91
Gm28800	64.0985	3.30142	0.442183	7.46618	8.26e-14	1.33e-12	100.735	128.144	64.4011	123.843	15.4477	6.36691	9.75211
Adi1	527.89	1.16525	0.156126	7.46349	8.43e-14	1.35e-12	670.244	643.123	675.342	780.748	342.226	305.612	277.935
Pomp	2449.9	-1.09987	0.147381	-7.46273	8.47e-14	1.36e-12	1487.23	1447.23	1830.21	1812.77	3341.45	3664.79	3565.61
Il33	85.8117	-3.86437	0.518119	-7.45846	8.75e-14	1.4e-12	7.1387	8.00901	12.184	23.3327	80.8033	197.374	271.84
Cbr3	86.9893	-2.23612	0.299893	-7.45639	8.89e-14	1.42e-12	26.1752	41.6468	25.2383	41.2809	156.853	189.734	127.996
1700001L05Rik	659.616	-1.30866	0.175499	-7.4568	8.86e-14	1.42e-12	316.482	398.849	464.732	436.142	1055.2	979.23	966.678
Tbck	464.377	1.02917	0.138032	7.45607	8.91e-14	1.43e-12	595.685	618.295	543.058	620.111	305.389	286.511	281.592
Klf13	1651.98	-1.17722	0.157935	-7.45385	9.07e-14	1.45e-12	1054.15	1210.16	913.8	1111	2469.25	2145.65	2659.89
4933436F18Rik	77.7826	9.23649	1.23935	7.45271	9.14e-14	1.46e-12	145.947	75.2847	195.814	127.432	0	0	0
Gm44639	36.5936	-5.27571	0.708083	-7.45069	9.29e-14	1.48e-12	0	0.800901	4.35143	3.58965	53.4728	59.8489	134.092
Kat6b	1442.55	1.08378	0.145459	7.45077	9.28e-14	1.48e-12	1712.49	1797.22	1994.69	1954.56	988.652	877.36	772.855
Cln6	627.458	1.6508	0.221714	7.44562	9.65e-14	1.54e-12	747.977	759.254	990.385	1048.18	352.92	252.129	241.365
Rhox9	24.4541	-4.05687	0.545117	-7.44219	9.9e-14	1.58e-12	2.37957	0.800901	4.35143	5.38447	53.4728	56.0288	48.7605
Hcn3	253.851	2.62552	0.352846	7.44099	9.99e-14	1.59e-12	322.035	244.275	553.502	464.859	79.615	40.7482	71.9218
Colec12	370.129	-1.28738	0.173028	-7.44028	1e-13	1.6e-12	203.056	248.279	232.366	231.532	468.184	615.043	592.441
Cep68	1422.34	1.10103	0.14801	7.43887	1.02e-13	1.61e-12	2058.32	1874.91	1795.4	1648.54	966.075	808.597	804.549
Prox2	126.276	1.66478	0.223787	7.43912	1.01e-13	1.61e-12	194.331	156.977	197.555	166.021	60.6025	56.0288	52.4176
Srl	175.032	2.24906	0.302489	7.4352	1.04e-13	1.66e-12	313.309	265.899	256.734	222.558	84.3682	44.5683	37.7894
Gm45719	80.9584	-2.29982	0.309356	-7.43422	1.05e-13	1.67e-12	38.073	32.036	22.6274	27.8198	140.218	113.331	192.604
Tha1	176.385	1.47335	0.198198	7.43374	1.06e-13	1.67e-12	233.197	217.845	238.458	282.685	87.933	91.6835	82.8929
Atp4b	105.958	3.35941	0.452141	7.43002	1.09e-13	1.72e-12	128.497	93.7054	273.27	195.636	11.8828	21.6475	17.0662
Cdkl5	579.894	1.30839	0.17611	7.42937	1.09e-13	1.73e-12	732.113	806.507	724.078	853.438	381.439	278.87	282.811
Dcdc2b	159.095	1.76945	0.238212	7.42805	1.1e-13	1.74e-12	292.687	197.022	215.831	207.302	70.1088	63.6691	67.0458
Msantd3	394.617	-1.42817	0.192367	-7.42421	1.13e-13	1.79e-12	218.127	198.623	204.517	294.351	584.636	608.676	653.391
Kank3	243.326	1.69065	0.22773	7.42392	1.14e-13	1.8e-12	306.171	454.111	291.546	330.247	108.134	108.237	104.835
2022-09-04	202.669	2.6479	0.356676	7.42381	1.14e-13	1.8e-12	198.297	269.904	373.352	425.373	47.5314	71.3094	32.9134
Abraxas1	475.178	1.08014	0.145547	7.4212	1.16e-13	1.83e-12	590.925	607.083	618.773	638.957	323.213	255.95	291.344
Shb	344.668	-1.4272	0.192361	-7.41938	1.18e-13	1.85e-12	161.017	185.008	229.755	224.353	522.845	597.216	492.482
Afg1l	218.773	1.33345	0.179865	7.41362	1.23e-13	1.93e-12	291.1	301.139	275.88	312.299	120.017	99.3237	131.653
Large2	1987.82	2.53792	0.342522	7.40951	1.27e-13	1.99e-12	2481.09	1849.28	4622.96	3369.78	476.502	736.014	379.113
Tmem17	155.249	1.41082	0.190591	7.40233	1.34e-13	2.1e-12	226.059	196.221	201.906	223.455	78.4267	80.223	80.4549
Sytl4	5995.41	1.9279	0.260444	7.40233	1.34e-13	2.1e-12	8315.79	11763.6	6315.66	8662.71	2937.44	2224.6	1748.07
1600014C10Rik	346.113	1.33307	0.180202	7.39763	1.39e-13	2.18e-12	472.74	541.409	392.499	460.372	199.632	175.727	180.414
Naglu	5751.55	1.58175	0.213866	7.39599	1.4e-13	2.2e-12	7284.64	5933.87	9816.82	9158.98	2520.35	3076.49	2469.72
C230096K16Rik	35.7379	-2.93776	0.397258	-7.39509	1.41e-13	2.22e-12	7.1387	8.00901	12.184	9.87153	52.2845	80.223	80.4549
Eif4a-ps4	355.832	-1.17905	0.159454	-7.39428	1.42e-13	2.23e-12	230.025	236.266	229.755	227.045	575.129	550.101	442.502
Coq9	1223.43	1.1268	0.152475	7.39005	1.47e-13	2.3e-12	1511.02	1420	1730.13	1714.06	813.975	651.971	722.875
Gm37941	31.3801	-5.60154	0.758296	-7.38701	1.5e-13	2.35e-12	0.793189	2.4027	0.870285	1.79482	46.3431	124.791	42.6655
Cryz	214.575	1.70512	0.230822	7.38716	1.5e-13	2.35e-12	286.341	272.306	326.357	336.529	123.582	77.6763	79.2359
Pimreg	1110.84	1.6883	0.228669	7.38317	1.55e-13	2.41e-12	1415.84	1194.94	1952.92	1744.57	596.519	445.683	425.436
Gm13751	36.139	-7.05368	0.955648	-7.38104	1.57e-13	2.45e-12	0.793189	0.800901	0	0.897411	54.6611	132.432	63.3887
Zeb2os	53.1458	-2.14447	0.29054	-7.38097	1.57e-13	2.45e-12	24.5888	19.2216	25.2383	17.0508	95.0627	101.871	88.988
Zbtb8os	417.958	1.07331	0.145459	7.37877	1.6e-13	2.49e-12	511.607	531.798	539.577	574.343	268.552	229.209	270.621
Dnajc28	149.212	1.84015	0.249448	7.37688	1.62e-13	2.52e-12	235.577	254.686	169.706	203.712	71.297	52.2086	57.2936
Gm15425	31.2619	-6.84892	0.928472	-7.37655	1.62e-13	2.53e-12	2.37957	0	0	0	71.297	87.8633	57.2936
Cinp	1455.3	-1.40987	0.191135	-7.37633	1.63e-13	2.53e-12	849.505	801.702	1008.66	743.954	2566.69	2427.06	1789.51
Spty2d1	2617.41	-1.10373	0.149762	-7.36993	1.71e-13	2.66e-12	2046.43	1806.83	1657.89	1503.16	3826.27	3887.63	3593.65
Gm26799	93.4726	-1.94109	0.263445	-7.36811	1.73e-13	2.69e-12	43.6254	40.8459	37.4223	46.6654	129.523	206.288	149.939
Zmynd8	2008.87	1.10491	0.149993	7.36644	1.75e-13	2.72e-12	2930.04	2357.05	2586.49	2553.14	1378.41	1097.65	1159.28
Trim7	145.559	1.44037	0.195522	7.36676	1.75e-13	2.72e-12	202.263	208.234	199.295	188.456	67.7322	70.036	82.8929
Hlcs	351.293	1.66119	0.225563	7.36466	1.78e-13	2.76e-12	582.2	502.165	465.603	437.937	205.573	138.799	126.777
Trmt10a	628.776	-1.26758	0.172157	-7.36296	1.8e-13	2.79e-12	451.324	407.659	358.558	350.888	1089.66	888.82	854.529
Dock8	342.805	3.06211	0.415926	7.36214	1.81e-13	2.8e-12	724.181	770.467	436.883	270.121	52.2845	100.597	45.1035
Pgap2	1930.62	-1.34231	0.182365	-7.36058	1.83e-13	2.83e-12	1138.23	1355.93	880.729	1282.4	2916.05	2844.73	3096.29
Rbm47	1453.21	-2.44631	0.332385	-7.35986	1.84e-13	2.85e-12	548.886	790.489	287.194	372.426	3126.38	2236.06	2811.05
Timm8a1	281.277	-1.25012	0.169855	-7.35993	1.84e-13	2.85e-12	188.779	154.574	188.852	174.995	400.452	472.424	388.865
1700012D14Rik	100.104	1.95211	0.265324	7.35746	1.87e-13	2.9e-12	121.358	146.565	149.689	169.611	45.1548	30.5612	37.7894
Antxr1	1030.87	1.3546	0.184148	7.35607	1.89e-13	2.92e-12	1206.44	1709.12	1193.16	1470.86	553.74	578.115	504.672
D430019H16Rik	247.063	1.73369	0.235757	7.3537	1.93e-13	2.98e-12	387.076	390.039	357.687	276.403	95.0627	87.8633	135.311
Cyb5rl	191.306	1.78129	0.242239	7.35343	1.93e-13	2.98e-12	249.854	237.868	324.616	287.172	101.004	77.6763	60.9507
Katnal2	126.902	1.68964	0.229823	7.3519	1.95e-13	3.01e-12	203.056	168.99	181.019	167.816	57.0376	44.5683	65.8267
AC141882.2	40.9429	4.06811	0.553582	7.3487	2e-13	3.08e-12	77.7325	48.855	67.8823	79.8696	3.56485	3.82014	4.87605
Tob2	1002.65	-1.03578	0.141074	-7.34214	2.1e-13	3.24e-12	627.412	690.377	692.747	755.62	1354.64	1316.68	1581.06
Thsd7a	401.997	-2.66225	0.362984	-7.33434	2.23e-13	3.43e-12	131.669	191.415	85.288	80.767	486.008	1012.34	826.491
Agbl5	1437.54	1.54309	0.210526	7.32968	2.31e-13	3.55e-12	1681.56	1554.55	2353.25	2414.04	743.866	662.158	653.391
Gm48277	90.403	-4.35229	0.593862	-7.32879	2.32e-13	3.56e-12	3.96594	1.6018	17.4057	16.1534	260.234	129.885	203.575
Hsd17b12	3326.22	-1.31191	0.179	-7.32908	2.32e-13	3.56e-12	2250.28	2386.68	1854.58	1643.16	5273.6	5339.29	4535.95
Hexdc	847.332	1.37631	0.187787	7.32912	2.32e-13	3.56e-12	1080.32	914.629	1345.46	1261.76	490.761	421.489	416.903
Adgrg1	11718	1.78687	0.243802	7.32921	2.32e-13	3.56e-12	14617.7	11950.2	22468.2	18344.9	5373.42	5250.15	4021.53
Nrcam	636.866	-2.76373	0.377157	-7.32781	2.34e-13	3.59e-12	164.983	128.144	325.487	113.074	866.259	1520.42	1339.7
Amt	393.92	1.45192	0.19817	7.32665	2.36e-13	3.62e-12	640.103	521.386	507.376	495.371	192.502	162.993	237.708
Armcx1	904.384	1.39846	0.190921	7.32479	2.39e-13	3.66e-12	1283.38	1459.24	1044.34	1141.51	537.104	476.245	388.865
Sirt3	483.501	1.33156	0.181854	7.32216	2.44e-13	3.73e-12	586.96	734.426	565.686	720.621	293.506	241.942	241.365
Gatd1	868.485	1.06331	0.145249	7.32057	2.47e-13	3.78e-12	1023.21	1116.46	1081.76	1252.79	588.201	492.799	524.176
Fzd9	47.7104	-2.60546	0.355981	-7.31909	2.5e-13	3.81e-12	12.691	9.61081	19.1463	18.8456	76.0502	89.1367	108.492
Ccdc71l	906.444	-1.26792	0.173232	-7.31921	2.49e-13	3.81e-12	605.203	586.259	563.075	506.14	1120.55	1609.55	1354.32
Gpr155	268.775	3.24081	0.442853	7.31803	2.52e-13	3.84e-12	229.231	551.02	229.755	733.185	46.3431	39.4748	52.4176
Pak3	3275.71	2.47349	0.338059	7.31675	2.54e-13	3.88e-12	5783.93	6806.86	2981.6	4629.75	1348.7	667.252	711.904
Slc9a5	134.861	2.28054	0.311757	7.31513	2.57e-13	3.92e-12	237.957	132.149	261.956	185.764	40.4017	39.4748	46.3225
Cryzl2	639.405	1.33163	0.182056	7.31438	2.59e-13	3.94e-12	744.804	759.254	896.394	1048.18	365.991	325.986	335.229
Smpdl3b	896.574	1.43501	0.196238	7.31258	2.62e-13	3.99e-12	966.104	1432.81	1163.57	1350.6	461.054	509.353	392.522
Ly96	271.035	-2.00699	0.274623	-7.30817	2.71e-13	4.12e-12	94.3894	98.5108	113.137	166.919	420.653	608.676	394.96
Rad23b	7316.1	-1.02007	0.139603	-7.30695	2.73e-13	4.16e-12	4843.21	4506.67	5858.76	5106.27	10915.6	9740.09	10242.2
Gabarapl1	2510.39	-1.61795	0.221476	-7.30533	2.77e-13	4.2e-12	1079.53	1580.18	1108.74	1553.42	4563.01	4472.11	3215.76
4632404H12Rik	309.66	1.3521	0.185134	7.30337	2.81e-13	4.26e-12	445.772	476.536	370.742	382.297	182.996	162.993	146.282
Cdh6	37.2873	-5.07609	0.695205	-7.30158	2.84e-13	4.32e-12	3.96594	4.0045	0.870285	0.897411	53.4728	150.259	47.5415
Pfas	2211.47	1.33598	0.183028	7.29929	2.89e-13	4.39e-12	3417.85	2909.67	3015.54	2591.72	1442.58	1087.47	1015.44
Pex5	2304.52	-1.36912	0.187597	-7.29819	2.92e-13	4.42e-12	1414.26	1723.54	1104.39	1249.2	3627.83	3756.47	3255.99
Cyp51	7432.99	-1.50627	0.206423	-7.29697	2.94e-13	4.46e-12	4559.25	5184.23	3704.81	3171.45	12579.2	12531.3	10300.7
Bcl2l1	1810.19	1.24569	0.170753	7.29527	2.98e-13	4.51e-12	2285.97	2057.51	2516	2767.62	1042.13	868.446	1133.68
Apbb3	1330.91	-1.05693	0.144895	-7.29443	3e-13	4.54e-12	962.931	917.832	877.248	880.361	1641.02	1874.42	2162.53
Dlk1	35.8085	-2.66698	0.366036	-7.28611	3.19e-13	4.82e-12	13.4842	10.4117	6.96228	12.5638	72.4853	72.5827	62.1697
Gm7265	43.0917	-2.9678	0.407489	-7.28316	3.26e-13	4.92e-12	12.691	16.8189	8.70285	5.38447	86.7447	100.597	70.7028
Enpp1	715.122	-2.24934	0.30884	-7.28318	3.26e-13	4.92e-12	249.061	433.287	176.668	236.917	1198.98	1595.55	1115.4
Fmc1	317.251	1.33114	0.182787	7.28247	3.28e-13	4.94e-12	452.117	473.332	395.98	389.477	199.632	156.626	153.596
Selenbp1	267.471	2.12497	0.291863	7.28073	3.32e-13	5e-12	302.205	478.939	315.043	501.653	121.205	77.6763	75.5788
Rnft2	324.733	1.36037	0.187167	7.26818	3.64e-13	5.49e-12	418.01	408.459	526.523	406.527	193.69	155.353	164.567
Fahd1	186.062	1.40576	0.193427	7.26766	3.66e-13	5.5e-12	258.579	257.089	234.977	264.736	114.075	82.7698	90.207
Defb23	60.3047	4.99296	0.687112	7.26659	3.69e-13	5.55e-12	164.983	88.9	90.5097	68.2033	8.31799	0	1.21901
Gtf2a1	1585.68	1.54833	0.213156	7.26384	3.76e-13	5.66e-12	2611.97	2496.41	2132.2	1593.8	863.882	705.453	696.057
Alas1	4782.5	-1.30441	0.179616	-7.26222	3.81e-13	5.72e-12	3080.74	2430.73	3512.47	2712.87	7463.61	7994.29	6282.8
Slc25a25	671.072	-1.08011	0.148865	-7.25563	4e-13	6e-12	462.429	395.645	506.506	452.295	920.92	1045.45	914.26
Cttnbp2nl	1817.6	-1.23519	0.17029	-7.25345	4.06e-13	6.09e-12	1118.4	1335.9	1001.7	1144.2	2810.29	3031.92	2280.77
Gm10252	53.4313	-2.46605	0.340006	-7.25296	4.08e-13	6.11e-12	14.2774	12.0135	26.1086	20.6405	104.569	89.1367	107.273
Jdp2	196.08	-1.69999	0.234389	-7.25284	4.08e-13	6.11e-12	111.84	89.7009	73.104	124.74	303.012	364.187	305.972
Tut4	7918.23	1.16221	0.16024	7.25291	4.08e-13	6.11e-12	9855.37	9899.13	10462.6	11298.4	5549.29	4407.17	3955.7
AC163221.1	53.7963	2.74199	0.378212	7.24986	4.17e-13	6.24e-12	87.2507	64.0721	91.38	96.023	16.636	11.4604	9.75211
Lgals4	264.64	1.66294	0.229435	7.24798	4.23e-13	6.32e-12	308.55	378.826	335.93	474.731	125.958	98.0504	130.434
Cdk6	2431.41	1.22394	0.168921	7.24562	4.3e-13	6.42e-12	3565.38	3214.02	3474.18	2629.42	1206.11	1405.81	1524.99
Phactr1	587.992	-2.12946	0.294091	-7.2408	4.46e-13	6.65e-12	232.404	233.863	241.939	253.07	1021.92	1529.33	603.412
Ccn4	57.9909	-2.61454	0.361367	-7.23516	4.65e-13	6.93e-12	13.4842	18.4207	14.7949	26.0249	81.9916	145.165	106.054
Ptrh1	109.181	-1.49569	0.206807	-7.23232	4.75e-13	7.07e-12	55.5232	71.2802	58.3091	60.1266	167.548	180.82	170.662
Itprid2	2032.91	-1.1491	0.158889	-7.23206	4.76e-13	7.08e-12	1281	1590.59	1191.42	1279.71	3074.09	3170.72	2642.82
Synm	1921.22	-2.45852	0.33999	-7.23114	4.79e-13	7.11e-12	704.351	1087.62	397.72	435.245	4016.4	3545.09	3262.08
Tmem229b	983.411	2.06216	0.285166	7.23143	4.78e-13	7.11e-12	1571.31	977.099	2060.84	1226.76	437.289	310.705	299.877
Cgref1	242.47	-2.06956	0.286216	-7.23077	4.8e-13	7.13e-12	80.9052	104.918	83.5474	139.996	298.259	481.338	508.329
Krt23	49.3277	-7.06341	0.977193	-7.22826	4.89e-13	7.25e-12	0	0	0.870285	2.69223	124.77	28.0144	188.947
Dusp16	616.473	-1.32328	0.183068	-7.2284	4.89e-13	7.25e-12	441.806	420.473	314.173	323.068	986.276	879.906	949.612
Gm37671	39.8312	4.79535	0.663915	7.22284	5.09e-13	7.54e-12	80.9052	71.2802	56.5686	62.8188	4.75314	1.27338	1.21901
Zfp808	149.685	2.45552	0.340002	7.22207	5.12e-13	7.58e-12	330.76	252.284	189.722	148.97	49.9079	42.0216	34.1324
Gm11832	77.5308	2.34713	0.325014	7.22162	5.14e-13	7.6e-12	139.601	101.714	136.635	95.1256	29.7071	21.6475	18.2852
Cavin3	232.513	-2.12619	0.29444	-7.22114	5.16e-13	7.62e-12	70.5938	78.4883	97.472	134.612	299.448	509.353	437.626
Akr1c13	64.0874	2.9179	0.404167	7.21954	5.22e-13	7.71e-12	136.428	92.9045	112.267	66.4084	10.6946	15.2806	14.6282
Foxred2	260.943	1.57485	0.218256	7.2156	5.37e-13	7.92e-12	419.597	335.577	415.996	288.069	118.828	110.784	137.749
Mybbp1a	7115.62	-1.01924	0.141264	-7.21515	5.39e-13	7.94e-12	4747.23	4372.92	5418.4	5226.52	10923.9	10082.6	9037.77
Myocd	213.4	2.83751	0.393327	7.21412	5.43e-13	8e-12	358.521	328.369	275.01	390.374	67.7322	15.2806	58.5127
Nipal3	322.129	2.27767	0.315757	7.21337	5.46e-13	8.04e-12	412.458	615.092	316.784	608.445	112.887	120.971	68.2648
Snrnp25	723.07	-1.2986	0.180104	-7.2103	5.58e-13	8.2e-12	441.806	382.03	557.853	397.553	1032.62	1154.96	1094.67
Fancd2	732.946	1.8377	0.254998	7.20674	5.73e-13	8.41e-12	1350.8	915.43	1194.9	779.851	374.309	249.583	265.745
Sdr39u1	118.683	2.02347	0.28082	7.20558	5.78e-13	8.48e-12	151.499	160.981	179.279	209.994	53.4728	28.0144	47.5415
Glod4	1225.52	1.01864	0.141433	7.20228	5.92e-13	8.68e-12	1718.84	1634.64	1413.34	1494.19	847.246	719.46	750.912
Gm14168	80.2976	-2.27596	0.316051	-7.20124	5.97e-13	8.74e-12	19.8297	23.2261	36.552	42.1783	134.276	143.892	162.129
Sec1	24.4554	-4.06595	0.564772	-7.19929	6.05e-13	8.86e-12	0.793189	4.8054	2.61086	4.48706	40.4017	53.482	64.6077
Apip	261.392	1.21522	0.168804	7.19897	6.07e-13	8.87e-12	340.278	316.356	363.779	362.554	131.9	151.532	163.348
Gm36757	89.776	-2.68961	0.373702	-7.1972	6.15e-13	8.99e-12	42.039	24.8279	27.8491	12.5638	174.678	206.288	140.187
Ttc9	215.673	-3.91271	0.543672	-7.19683	6.16e-13	9.01e-12	57.9028	27.2306	7.83257	29.6146	727.23	238.122	421.779
Gcnt2	149.438	-2.0615	0.286498	-7.1955	6.22e-13	9.09e-12	77.7325	65.6739	54.828	54.7421	188.937	245.763	358.39
Kirrel3os	181.408	1.98221	0.275569	7.19316	6.33e-13	9.24e-12	290.307	193.818	353.336	229.737	65.3556	75.1295	62.1697
Drc3	89.1586	1.76558	0.245561	7.18998	6.48e-13	9.45e-12	118.978	138.556	120.97	132.817	40.4017	39.4748	32.9134
Csn3	17.5347	-8.04972	1.1196	-7.18981	6.49e-13	9.46e-12	0	0	0	0	36.8368	42.0216	43.8845
Mppe1	195.257	1.80516	0.251079	7.18963	6.5e-13	9.47e-12	333.932	335.577	209.739	245.891	76.0502	81.4964	84.1119
Slc16a13	549.203	-1.231	0.171223	-7.18942	6.51e-13	9.48e-12	314.103	325.166	379.444	374.221	686.828	845.525	919.136
Mark1	4202.12	1.25035	0.174012	7.18545	6.7e-13	9.75e-12	4456.93	6754	5259.14	5894.2	2294.58	2413.06	2342.94
Plekhd1os	63.1529	3.1574	0.439532	7.18354	6.79e-13	9.88e-12	88.0439	75.2847	158.392	86.1515	14.2594	10.1871	9.75211
Ccdc18	209.391	1.92187	0.267631	7.18103	6.92e-13	1e-11	425.149	276.311	264.567	257.557	80.8033	67.4892	93.8641
Sh3gl3	43.3131	-3.75941	0.52387	-7.17622	7.17e-13	1.04e-11	1.58638	8.00901	4.35143	13.4612	78.4267	82.7698	114.587
Asap3	177.133	1.62384	0.226328	7.17471	7.25e-13	1.05e-11	243.509	254.686	196.685	302.428	79.615	77.6763	85.331
Gm25266	49.1157	3.84371	0.53571	7.17498	7.23e-13	1.05e-11	63.4551	68.8775	90.5097	104.1	11.8828	2.54676	2.43803
Pgbd5	2410.83	1.17602	0.163937	7.17362	7.3e-13	1.06e-11	3133.89	3137.13	3101.7	3297.99	1724.2	1232.63	1248.27
Skil	3451.93	-1.47151	0.205224	-7.1703	7.48e-13	1.08e-11	2140.02	2441.95	1492.54	1770.59	5318.76	6093.13	4906.53
Fyco1	1099.12	1.01672	0.141802	7.16995	7.5e-13	1.09e-11	1396.8	1493.68	1342.85	1380.22	778.326	601.036	700.933
Sbk1	2872.17	1.46144	0.203888	7.16787	7.62e-13	1.1e-11	3686.74	3350.97	4548.98	4215.14	1711.13	1498.77	1093.46
Rnasel	744.646	2.15372	0.300583	7.16515	7.77e-13	1.12e-11	1155.68	1637.84	668.379	998.819	294.694	227.935	229.175
Gca	257.91	1.71205	0.239083	7.1609	8.02e-13	1.16e-11	333.139	289.926	380.315	465.757	120.017	124.791	91.426
AU040320	2120.78	1.13535	0.158574	7.15972	8.08e-13	1.17e-11	2496.16	2393.89	3071.24	3105.94	1319	1296.3	1162.94
Gm17709	192.033	-1.4983	0.209402	-7.15515	8.36e-13	1.21e-11	113.426	108.122	108.786	100.51	329.155	350.18	234.051
Gli3	545.319	-3.37762	0.472186	-7.15315	8.48e-13	1.22e-11	242.716	65.6739	70.4931	54.7421	1084.9	1247.91	1050.79
Ganc	344.864	1.62581	0.227423	7.14886	8.75e-13	1.26e-11	383.11	427.681	494.322	637.162	153.289	150.259	168.224
Coq2	1199.91	1.37641	0.192655	7.14443	9.04e-13	1.3e-11	1975.83	1781.2	1379.4	1380.22	689.205	630.324	563.184
Wdr34	529.843	1.57092	0.219932	7.14275	9.15e-13	1.32e-11	652.001	566.237	900.745	842.669	278.058	225.388	243.803
Tbc1d19	917.944	1.01208	0.141771	7.13886	9.41e-13	1.35e-11	1100.95	1150.89	1108.74	1323.68	620.284	532.273	588.784
Rsrc1	786.992	1.07546	0.150687	7.13705	9.54e-13	1.37e-11	1051.77	1146.09	883.34	981.768	503.832	453.324	488.824
Ppp1r10	4447.6	-1.21352	0.170068	-7.1355	9.64e-13	1.38e-11	3130.72	2409.91	3199.17	2625.83	7519.46	6383.46	5864.67
Rasgef1b	2350.98	1.48229	0.20771	7.13633	9.59e-13	1.38e-11	3763.68	2528.44	3806.63	2875.31	1259.58	1250.46	972.773
Tmsb4x	3243.92	-1.96705	0.275694	-7.13492	9.68e-13	1.39e-11	2016.29	1406.38	909.448	1442.14	4413.29	6210.28	6309.61
Mycl	1083.3	2.64646	0.370931	7.13465	9.7e-13	1.39e-11	2040.87	2194.47	841.566	1695.21	402.828	224.115	184.071
Cby1	826.426	1.81395	0.254286	7.13351	9.78e-13	1.4e-11	910.58	898.611	1458.6	1500.47	382.627	290.331	343.762
Tert	275.04	1.75035	0.245469	7.13063	9.99e-13	1.43e-11	414.838	398.048	435.143	326.658	153.289	81.4964	115.806
Snord49a	48.6676	-2.16045	0.303026	-7.12959	1.01e-12	1.44e-11	17.4501	16.018	25.2383	19.7431	92.6861	87.8633	81.6739
Gprc6a	48.1387	5.66357	0.794492	7.12854	1.01e-12	1.45e-11	104.701	70.4793	94.8611	61.9214	1.18828	3.82014	0
Stk11ip	1924.13	1.2651	0.177504	7.12714	1.02e-12	1.47e-11	2415.26	2099.96	3078.2	2672.49	1183.53	989.417	1030.07
AI854703	310.298	1.85532	0.260324	7.12698	1.03e-12	1.47e-11	316.482	402.052	503.895	577.036	142.594	105.691	124.339
Gm42929	109.868	-2.7342	0.383718	-7.12555	1.04e-12	1.48e-11	20.6229	27.2306	23.4977	57.4343	261.422	165.54	213.327
Eef2kmt	348.63	1.07577	0.15111	7.11908	1.09e-12	1.55e-11	442.599	416.468	465.603	475.628	232.904	201.194	206.013
Def8	713.101	1.13272	0.159247	7.11301	1.14e-12	1.62e-11	914.546	820.122	1030.42	954.846	482.443	385.835	403.494
Lama3	126.903	2.05495	0.288932	7.11222	1.14e-12	1.62e-11	185.606	147.366	210.609	209.097	60.6025	44.5683	30.4753
Homer1	1600.57	-1.48298	0.208581	-7.10984	1.16e-12	1.65e-11	1059.7	1076.41	748.445	733.185	2715.23	2708.48	2162.53
Rpa1	1963.13	1.56119	0.219633	7.1082	1.18e-12	1.67e-11	3579.66	2526.84	2757.06	2093.66	1061.14	795.863	927.669
Pigg	410.292	1.33813	0.18827	7.10752	1.18e-12	1.68e-11	614.721	631.11	498.674	470.244	231.715	231.755	193.823
Cd3e	22.9019	-4.60685	0.648297	-7.10608	1.19e-12	1.69e-11	3.96594	1.6018	1.74057	0.897411	62.9791	31.8345	57.2936
Chmp1b	1110.89	-1.00308	0.14115	-7.1065	1.19e-12	1.69e-11	707.524	752.046	758.019	889.335	1597.05	1635.02	1437.22
H60b	112.056	2.2927	0.322777	7.10305	1.22e-12	1.73e-11	226.852	197.823	123.581	131.919	35.6485	35.6547	32.9134
Nipal1	1337.83	-2.51318	0.353903	-7.10132	1.24e-12	1.75e-11	276.03	785.684	362.039	349.093	2059.3	3073.94	2458.75
Rnf225	106.688	-1.85767	0.261636	-7.10022	1.25e-12	1.76e-11	61.8687	37.6423	60.92	40.3835	187.749	168.086	190.166
Parpbp	321.292	1.71265	0.241197	7.10063	1.24e-12	1.76e-11	567.13	464.522	459.511	339.222	166.36	113.331	138.968
Eif5a	14493.6	-1.35744	0.191246	-7.09788	1.27e-12	1.79e-11	7329.86	6926.99	10190.2	10278.1	21955.9	22352.9	22421.3
Rnf141	1273.91	1.04319	0.146971	7.09789	1.27e-12	1.79e-11	1836.23	1741.96	1498.63	1460.99	844.87	769.122	765.541
Arid5b	1356.88	-1.79311	0.252848	-7.09166	1.33e-12	1.87e-11	656.76	925.04	442.975	613.829	2522.73	2017.04	2319.78
Fscn2	37.7392	-2.59672	0.366212	-7.09076	1.33e-12	1.88e-11	11.1046	13.6153	11.3137	11.6663	90.3096	71.3094	54.8556
Dirc2	672.546	1.14204	0.161068	7.09042	1.34e-12	1.88e-11	823.33	1019.55	755.408	915.36	388.569	396.022	409.589
Hspa1b	458.445	2.24009	0.315915	7.09082	1.33e-12	1.88e-11	447.358	483.744	988.644	849.849	149.724	134.978	154.815
Mettl8	370.368	1.2093	0.170591	7.08887	1.35e-12	1.9e-11	428.322	510.174	488.23	531.268	241.222	191.007	202.356
Bbs9	329.6	1.65968	0.234238	7.08544	1.39e-12	1.95e-11	407.699	483.744	435.143	538.447	193.69	109.511	138.968
Hmgcs2	7250.65	2.03968	0.288109	7.07956	1.45e-12	2.03e-11	6347.89	11480.1	9889.05	15207.5	2748.5	2955.52	2125.96
Efcab2	95.0667	1.80855	0.255511	7.07818	1.46e-12	2.05e-11	145.154	145.764	121.84	135.509	41.5899	29.2878	46.3225
Carnmt1	1058.89	-1.05911	0.149685	-7.07559	1.49e-12	2.09e-11	705.938	707.195	647.492	831.9	1586.36	1578.99	1354.32
Stxbp4	466.894	1.09352	0.154577	7.07425	1.5e-12	2.11e-11	627.412	645.526	589.183	556.395	318.46	252.129	279.154
Gm26841	293.041	2.73	0.385902	7.07433	1.5e-12	2.11e-11	326	259.492	619.643	638.06	93.8744	48.3885	65.8267
2022-09-10	1290.3	1.50737	0.213102	7.07348	1.51e-12	2.12e-11	2105.12	2036.69	1482.1	1522.91	766.443	566.655	552.213
Cast	1590.6	-1.3421	0.189964	-7.06503	1.61e-12	2.25e-11	1039.87	1037.17	799.792	960.23	2001.07	2956.79	2339.29
Ivd	1557.3	1.82212	0.257956	7.06367	1.62e-12	2.27e-11	2414.47	2712.65	2052.13	1814.57	891.213	500.439	515.643
4921524J17Rik	847.408	-1.16807	0.165399	-7.06211	1.64e-12	2.3e-11	601.237	612.689	475.176	519.601	1393.86	1107.84	1221.45
Phex	1558.16	1.40952	0.199624	7.06088	1.65e-12	2.32e-11	2297.07	2516.43	1879.82	1811.87	660.686	953.763	787.483
Kdelc2	920.279	1.22963	0.174168	7.06004	1.66e-12	2.33e-11	1319.87	1383.16	1079.15	1098.43	538.293	578.115	444.94
Zfp438	123.585	1.47657	0.209169	7.05922	1.67e-12	2.34e-11	181.64	156.176	170.576	173.2	65.3556	54.7554	63.3887
Fat1	25459	1.43228	0.203087	7.05253	1.76e-12	2.45e-11	36280.4	35530.4	36917.5	30728.3	13809	15626.9	9320.58
Baiap2	2116.71	-1.91438	0.271451	-7.05238	1.76e-12	2.46e-11	694.04	676.761	1258.43	1242.91	3318.88	3878.72	3747.25
Atp6v0e2	2762.48	1.24136	0.1761	7.04915	1.8e-12	2.51e-11	2950.66	3512.75	3952.84	4264.5	1726.58	1416	1514.01
Me2	4560.42	1.64121	0.232827	7.04907	1.8e-12	2.51e-11	6358.99	7552.49	5742.14	6081.76	2790.09	1885.88	1511.58
Sat1	1084.22	-2.07351	0.294462	-7.04168	1.9e-12	2.65e-11	565.543	577.449	278.491	403.835	1434.26	2371.04	1958.95
Ern1	5246.96	-1.11446	0.158434	-7.03425	2e-12	2.79e-11	3606.63	4077.39	3481.14	2832.23	7435.09	7882.23	7414.04
Stat3	3713.98	-1.01022	0.143639	-7.03306	2.02e-12	2.81e-11	2521.55	2481.19	3048.61	2303.66	5258.16	5423.33	4961.39
Mfsd2a	997.699	2.06523	0.293724	7.03122	2.05e-12	2.85e-11	1495.95	894.606	2138.29	1393.68	298.259	342.54	420.56
Slc29a3	829.237	1.12621	0.160206	7.02974	2.07e-12	2.88e-11	959.758	1100.44	1011.27	1249.2	546.611	455.87	481.51
Slc25a12	1020.88	1.26758	0.18035	7.02845	2.09e-12	2.9e-11	1196.13	1263.02	1413.34	1576.75	672.569	523.36	501.015
Elf4	1435.95	-1.17761	0.167595	-7.02652	2.12e-12	2.94e-11	897.096	776.073	982.552	1072.41	2243.48	2227.14	1852.9
Mindy2	744.287	1.06791	0.15201	7.02531	2.14e-12	2.96e-11	1015.28	1045.18	926.854	849.849	446.795	418.942	507.11
Cirbp	2008.31	1.45064	0.206479	7.02559	2.13e-12	2.96e-11	2034.53	2600.52	3144.34	3252.22	1126.49	904.101	995.934
Akip1	280.85	1.3676	0.194739	7.02275	2.18e-12	3.02e-11	383.903	329.17	369.001	441.526	171.113	128.612	142.625
Ppcdc	590.122	1.10806	0.157831	7.02057	2.21e-12	3.06e-11	684.522	695.182	811.106	874.079	368.368	350.18	347.419
Foxred1	959.699	1.09136	0.155465	7.01995	2.22e-12	3.07e-11	1380.94	1304.67	1242.77	1040.1	543.046	617.59	588.784
Acaa2	1424.53	1.25999	0.179523	7.01854	2.24e-12	3.1e-11	1787.85	2314.6	1584.79	1906.1	703.464	855.712	819.177
Rangrf	43.6828	4.6889	0.668071	7.01857	2.24e-12	3.1e-11	92.8031	86.4973	55.6983	61.9214	0	7.64029	1.21901
Camk1d	835.48	-1.55924	0.22218	-7.01789	2.25e-12	3.11e-11	546.507	380.428	549.15	345.503	1198.98	1334.5	1493.29
Sfxn5	240.52	1.37447	0.195899	7.01622	2.28e-12	3.15e-11	369.626	349.994	316.784	269.223	125.958	136.252	115.806
4930451G09Rik	71.9747	2.54498	0.362757	7.01567	2.29e-12	3.16e-11	98.3554	86.4973	120.97	140.894	26.1422	11.4604	19.5042
Ngf	23.1777	-8.45158	1.20476	-7.01515	2.3e-12	3.17e-11	0	0	0	0	19.0125	71.3094	71.9218
Zfp365	341.559	-3.58175	0.510787	-7.01223	2.35e-12	3.23e-11	65.8346	70.4793	59.1794	43.9732	335.096	314.525	1501.82
Khdrbs3	1588.97	1.12192	0.160046	7.00995	2.38e-12	3.28e-11	2225.69	1694.71	2183.55	2168.15	966.075	1028.89	855.748
Cab39	2964.41	-1.04964	0.149799	-7.00695	2.44e-12	3.35e-11	2148.75	2362.66	1782.34	1835.21	4067.5	4325.68	4228.76
Plxnd1	1108.39	-1.27763	0.182357	-7.00618	2.45e-12	3.37e-11	661.519	859.367	651.844	579.728	1610.12	1855.32	1540.83
Gnl1	2351.27	-1.03109	0.147169	-7.00618	2.45e-12	3.37e-11	1547.51	1387.96	1872.85	1690.72	3276.1	3452.14	3231.61
Rwdd3	192.627	1.87157	0.267167	7.00524	2.47e-12	3.39e-11	243.509	251.483	293.286	331.145	87.933	48.3885	92.645
Efs	288.164	-3.0103	0.429802	-7.00393	2.49e-12	3.42e-11	41.2458	40.045	114.878	90.6386	842.493	523.36	364.485
Rxfp2	27.8392	-3.90915	0.55826	-7.00238	2.52e-12	3.45e-11	2.37957	7.20811	1.74057	4.48706	39.2134	77.6763	62.1697
Atp1b2	11008.2	2.13397	0.304861	6.99981	2.56e-12	3.52e-11	11241.9	11145.3	21112.3	22312.3	4199.4	4141.04	2904.91
Rmnd1	844.171	1.12984	0.161429	6.99901	2.58e-12	3.53e-11	973.242	991.515	1176.63	1259.97	532.351	463.511	511.986
AC148019.3	38.0607	3.67348	0.525071	6.99617	2.63e-12	3.6e-11	58.696	51.2577	66.1417	75.3826	2.37657	8.91367	3.65704
Mex3b	1081.21	-1.3828	0.197661	-6.99585	2.64e-12	3.61e-11	570.303	687.974	536.096	766.389	1945.22	1663.04	1399.43
Igsf3	7149.76	-2.13542	0.305518	-6.9895	2.76e-12	3.77e-11	3454.34	2384.28	4178.24	1635.08	13609.4	11096.2	13690.7
Bmp3	9016.44	-3.09374	0.442643	-6.98924	2.76e-12	3.78e-11	1811.64	886.597	4260.05	1567.78	13836.4	19267.5	21485.1
Ddah1	562.391	1.88778	0.270157	6.98773	2.79e-12	3.82e-11	546.507	884.995	760.629	1081.38	266.176	220.295	176.757
Prkar2b	59403.4	1.29042	0.18468	6.98733	2.8e-12	3.83e-11	83576.7	87537.7	72957.8	74171.1	39438	32654.6	25488.4
Etv4	44.4127	-2.94307	0.421293	-6.98582	2.83e-12	3.86e-11	6.34551	7.20811	15.6651	17.0508	80.8033	108.237	75.5788
Ccdc57	269.202	1.62954	0.233424	6.98102	2.93e-12	4e-11	305.378	330.772	417.737	463.064	140.218	126.065	101.178
E330035G20Rik	34.8622	4.59102	0.657949	6.97777	3e-12	4.09e-11	56.3164	67.2757	60.0497	52.9473	1.18828	3.82014	2.43803
Gpr153	214.615	-2.34182	0.335666	-6.97664	3.02e-12	4.12e-11	58.696	54.4613	120.099	79.8696	274.494	495.345	419.341
Chic2	1361.71	-1.0712	0.153565	-6.97555	3.05e-12	4.15e-11	811.432	1021.95	848.528	1018.56	1784.8	2102.35	1944.33
Steap3	1245.24	1.86861	0.268021	6.97186	3.13e-12	4.26e-11	1596.69	1505.69	1942.48	2186.99	703.464	427.856	353.514
Angptl4	2657.33	-1.85996	0.266867	-6.96963	3.18e-12	4.32e-11	929.617	1267.03	1418.57	1382.01	2971.9	4623.65	6008.52
Prelid2	174.445	1.7914	0.257095	6.96787	3.22e-12	4.37e-11	253.82	176.999	279.362	293.454	61.7908	77.6763	78.0169
Gja1	119075	1.46025	0.209636	6.96561	3.27e-12	4.44e-11	178840	192822	138441	144888	68367.9	65081.2	45084
4933404O12Rik	114.412	2.70054	0.388047	6.9593	3.42e-12	4.64e-11	224.472	121.737	214.09	157.944	30.8954	12.7338	39.0084
Slc20a2	3502.36	-1.51795	0.21817	-6.95766	3.46e-12	4.7e-11	2603.24	1934.98	1787.57	1461.88	5588.5	6133.88	5006.49
Ikbke	398.7	1.90808	0.274619	6.94811	3.7e-12	5.02e-11	734.493	726.417	430.791	434.347	155.665	132.432	176.757
Pygm	147.693	-1.38103	0.198803	-6.94674	3.74e-12	5.07e-11	80.112	100.914	80.9365	87.9463	226.962	253.403	203.575
1700030K09Rik	334.889	1.09605	0.157808	6.94548	3.77e-12	5.11e-11	434.667	390.84	456.03	454.09	200.82	185.914	221.86
Dlec1	63.9828	2.31192	0.333151	6.93957	3.93e-12	5.32e-11	97.5622	73.6829	117.489	100.51	22.5774	16.554	19.5042
Prss36	170.706	1.70359	0.245645	6.93517	4.06e-12	5.49e-11	211.781	206.632	274.14	279.095	84.3682	56.0288	82.8929
Ppp1r18	2114.36	-1.22949	0.177356	-6.93231	4.14e-12	5.6e-11	1252.44	1055.59	1544.76	1513.04	3296.3	2956.79	3181.63
Map3k14	252.256	-1.24264	0.179331	-6.92934	4.23e-12	5.71e-11	138.015	144.162	167.095	187.559	356.485	390.928	381.551
Ccnb2	2286.91	1.56925	0.226504	6.92814	4.26e-12	5.76e-11	2851.51	2460.37	4063.36	3403.88	1309.49	909.194	1010.56
Sox9	51.555	-2.22759	0.321725	-6.92387	4.39e-12	5.93e-11	15.8638	20.8234	19.1463	24.2301	71.297	110.784	98.7401
Rapsn	88.2246	3.08898	0.446147	6.92369	4.4e-12	5.94e-11	84.8712	120.135	138.375	224.353	20.2008	8.91367	20.7232
Fes	192.345	-2.13983	0.309096	-6.92286	4.43e-12	5.97e-11	114.219	51.2577	57.4388	89.7411	305.389	328.532	399.836
Sema6d	638.58	-1.35096	0.195176	-6.92177	4.46e-12	6.01e-11	394.215	443.699	293.286	402.938	837.74	1033.99	1064.2
Lrrc10b	485.807	2.25421	0.325753	6.92001	4.52e-12	6.08e-11	619.48	410.862	1073.93	834.593	175.866	129.885	156.034
Helt	23.7086	-7.75543	1.12093	-6.91877	4.56e-12	6.13e-11	0	0	0.870285	0	35.6485	62.3957	67.0458
Blvra	361.7	1.23231	0.178147	6.91739	4.6e-12	6.19e-11	513.193	410.061	511.728	484.602	232.904	178.273	201.137
Gm30177	205.644	-2.16739	0.313336	-6.91714	4.61e-12	6.2e-11	99.9418	107.321	65.2714	56.5369	462.242	392.201	255.993
Dhcr7	6130.36	-1.27085	0.183731	-6.9169	4.62e-12	6.2e-11	3139.44	3479.11	4784.83	3869.64	9619.16	9728.63	8291.73
Lrrc59	7882.87	-1.11434	0.161102	-6.917	4.61e-12	6.2e-11	5170	4456.21	6356.57	5048.84	12083.7	10636.6	11428.3
Fmo4	40.7117	-3.25991	0.471353	-6.91607	4.64e-12	6.23e-11	4.75913	6.40721	11.3137	12.5638	54.6611	119.698	75.5788
Col4a2	5239.43	-2.31411	0.33472	-6.91355	4.73e-12	6.33e-11	1486.44	3157.95	1086.12	2023.66	10069.5	8143.27	10709
Nsun6	160.836	1.73104	0.250377	6.91372	4.72e-12	6.33e-11	253.027	253.886	209.739	201.918	92.6861	57.3022	57.2936
Neil3	1004.09	1.40678	0.203631	6.90849	4.9e-12	6.56e-11	1421.39	1053.99	1635.27	1368.55	607.213	454.597	487.605
Gm26717	20.7816	-4.77351	0.691402	-6.9041	5.05e-12	6.76e-11	0	1.6018	2.61086	2.69223	35.6485	40.7482	62.1697
Cks2	2058.58	-1.10128	0.159519	-6.90374	5.07e-12	6.78e-11	1350.8	1130.07	1628.3	1414.32	2971.9	2884.21	3030.47
Mast4	9977.21	-2.30826	0.334532	-6.89998	5.2e-12	6.96e-11	3428.16	4193.52	3280.98	3910.92	25214.2	8320.27	21492.4
Pigh	251.394	1.34734	0.195278	6.89963	5.21e-12	6.97e-11	318.069	373.22	328.098	340.119	160.418	106.964	132.872
Tle2	3617.41	1.59095	0.230616	6.89871	5.25e-12	7.01e-11	5254.87	3411.04	6607.21	5001.27	1780.05	1724.16	1543.27
Pm20d2	206.634	2.70605	0.392346	6.8971	5.31e-12	7.09e-11	444.979	367.613	311.562	173.2	70.1088	50.9353	28.0373
Hps1	1117.62	1.29827	0.188254	6.89639	5.33e-12	7.12e-11	1801.33	1378.35	1366.35	1449.32	727.23	513.173	587.565
Lrba	859.051	1.5878	0.230235	6.89645	5.33e-12	7.12e-11	1168.37	1518.51	1071.32	1054.46	505.021	390.928	304.753
Bend3	636.197	-1.0539	0.152845	-6.89524	5.38e-12	7.17e-11	484.638	438.093	425.57	393.066	1019.55	839.158	853.31
Tspan5	514.254	-1.70498	0.247318	-6.89389	5.43e-12	7.23e-11	278.409	339.582	191.463	235.122	1010.04	672.345	872.814
Nat8	40.0029	4.56567	0.662651	6.89001	5.58e-12	7.43e-11	63.4551	40.8459	80.0663	87.0489	3.56485	3.82014	1.21901
Kcp	406.197	1.13867	0.165317	6.8878	5.67e-12	7.54e-11	536.195	508.572	476.916	599.471	268.552	233.029	220.641
Ret	30.5656	-3.83506	0.557049	-6.8846	5.8e-12	7.71e-11	6.34551	5.60631	4.35143	1.79482	38.0251	99.3237	58.5127
Rbbp9	956.326	1.04879	0.152374	6.88298	5.86e-12	7.79e-11	1170.75	1293.45	1089.6	1359.58	661.874	570.475	548.556
Atr	963.795	1.49037	0.21666	6.87885	6.03e-12	8.01e-11	1561	1579.38	1110.48	1074.2	552.552	452.05	416.903
Vat1	3052.13	-1.53114	0.222697	-6.87543	6.18e-12	8.21e-11	1227.86	1458.44	1866.76	2192.38	4471.51	4989.11	5158.87
Gm5907	48.1075	3.41725	0.497216	6.87277	6.3e-12	8.35e-11	57.1096	97.7099	54.828	104.997	8.31799	8.91367	4.87605
Capn10	929.179	1.0568	0.153854	6.86886	6.47e-12	8.57e-11	1053.35	1146.09	1187.94	1393.68	614.343	560.288	548.556
Sardh	360.937	1.48788	0.216607	6.86902	6.46e-12	8.57e-11	518.745	506.97	594.405	373.323	194.879	184.64	153.596
Tbata	56.6039	4.70889	0.686018	6.8641	6.69e-12	8.85e-11	61.0755	44.0495	170.576	109.484	3.56485	3.82014	3.65704
Tbc1d5	716.669	1.42364	0.207532	6.85985	6.89e-12	9.11e-11	915.34	880.19	1080.02	1045.48	475.314	310.705	309.629
Gm48840	18.4946	-4.59874	0.670439	-6.85929	6.92e-12	9.13e-11	1.58638	0	2.61086	2.69223	39.2134	39.4748	43.8845
Igdcc3	57.4737	-2.98828	0.435643	-6.85946	6.91e-12	9.13e-11	7.93189	21.6243	12.184	16.1534	80.8033	92.9568	170.662
CT010433.1	54.4193	-2.56658	0.374178	-6.85923	6.92e-12	9.13e-11	17.4501	21.6243	20.0166	10.7689	142.594	91.6835	76.7979
Tube1	311.398	1.32554	0.193268	6.85854	6.96e-12	9.17e-11	482.259	354.799	464.732	376.015	169.925	154.079	177.976
Kdelr2	7710.47	-1.18819	0.173416	-6.85168	7.3e-12	9.61e-11	4630.63	4060.57	5960.59	5272.29	11004.7	12425.7	10618.8
Axdnd1	430.488	1.6563	0.241838	6.84879	7.45e-12	9.8e-11	517.159	512.577	857.231	547.421	196.067	175.727	207.232
Ccnjl	383.577	-1.33319	0.194803	-6.84381	7.71e-12	1.01e-10	245.888	180.203	234.977	268.326	564.435	662.158	529.052
Map7d1	1903.83	-1.28309	0.187525	-6.84226	7.8e-12	1.02e-10	1062.87	930.647	1303.69	1420.6	3065.77	2663.91	2879.31
Pigb	411.596	1.28681	0.188138	6.8397	7.94e-12	1.04e-10	471.154	518.984	579.61	634.47	259.046	194.827	223.079
Ncald	303.385	1.67516	0.244905	6.84002	7.92e-12	1.04e-10	555.232	391.641	452.548	320.376	130.711	117.151	156.034
Lyplal1	232.206	1.82796	0.267312	6.83831	8.01e-12	1.05e-10	271.27	262.695	448.197	359.862	80.8033	91.6835	110.93
Vgf	24.1879	-7.78381	1.13861	-6.83625	8.13e-12	1.06e-10	0	0	0.870285	0	38.0251	85.3165	45.1035
Pdlim2	443.301	1.41443	0.206903	6.83618	8.13e-12	1.06e-10	506.847	579.051	758.019	577.933	207.95	207.561	265.745
Gm14486	36.8075	4.06685	0.594786	6.8375	8.06e-12	1.06e-10	44.4186	51.2577	79.196	71.7929	3.56485	2.54676	4.87605
Myh4	20.6297	-7.55494	1.10571	-6.83268	8.33e-12	1.09e-10	0.793189	0	0	0	41.5899	48.3885	53.6366
Dele1	1844.95	1.18059	0.172797	6.83223	8.36e-12	1.09e-10	2192.37	2047.9	2860.63	2603.39	1177.59	986.87	1045.91
Glb1l	580.068	1.12594	0.164869	6.8293	8.53e-12	1.11e-10	724.181	856.964	689.266	751.133	317.272	399.842	321.82
Eno3	267.851	1.33796	0.195947	6.82818	8.6e-12	1.12e-10	322.035	317.157	366.39	440.629	146.159	137.525	145.063
Cyp19a1	11096.7	2.50221	0.366411	6.82896	8.55e-12	1.12e-10	24539.7	14608.4	16774.8	12673.2	2533.42	4891.06	1656.64
Tmem42	155.458	1.42402	0.208698	6.82335	8.89e-12	1.16e-10	182.433	207.433	214.961	245.891	83.1799	73.8561	80.4549
Tmem52	147.02	2.89919	0.424978	6.82198	8.98e-12	1.17e-10	125.324	160.981	311.562	337.427	42.7782	25.4676	25.5993
Bcl7a	795.545	1.26864	0.186037	6.81931	9.15e-12	1.19e-10	1165.99	1096.43	989.515	995.229	548.987	366.734	405.932
Shld1	171.558	1.28829	0.189067	6.81393	9.5e-12	1.23e-10	204.643	219.447	248.902	245.891	93.8744	95.5036	92.645
Cnih2	690.544	1.92348	0.282269	6.81437	9.47e-12	1.23e-10	758.288	680.766	1245.38	1351.5	266.176	290.331	241.365
Oxsm	307.623	1.169	0.171693	6.80865	9.85e-12	1.28e-10	427.529	444.5	365.52	376.913	180.619	197.374	160.91
Slfn4	1662.12	2.20396	0.323737	6.80789	9.9e-12	1.28e-10	3737.5	1841.27	2958.97	1468.17	519.28	636.691	472.977
Tmem158	95.6932	-1.86078	0.273399	-6.80607	1e-11	1.3e-10	41.2458	30.4342	60.0497	48.4602	159.23	173.18	157.253
Ttyh2	1346.06	1.13865	0.16731	6.80566	1.01e-11	1.3e-10	1391.25	1780.4	1939	1917.77	749.807	822.604	821.615
D230017M19Rik	151.876	1.51488	0.22277	6.80019	1.04e-11	1.35e-10	199.09	213.841	210.609	218.968	89.1213	53.482	78.0169
Tmem130	85.3395	1.93947	0.285171	6.80107	1.04e-11	1.35e-10	130.083	108.122	124.451	137.304	43.9665	24.1942	29.2563
Timm10	373.52	-1.07335	0.157851	-6.7998	1.05e-11	1.36e-10	227.645	234.664	279.362	272.813	533.54	570.475	496.139
B9d1	394.58	1.15274	0.169532	6.79957	1.05e-11	1.36e-10	502.088	442.097	583.962	537.549	247.163	213.928	235.27
Mcph1	1191.4	1.10246	0.162166	6.79834	1.06e-11	1.37e-10	1515.78	1333.5	1669.21	1662.9	809.221	621.41	727.751
Bag3	2362.25	-1.23835	0.182198	-6.79671	1.07e-11	1.38e-10	1325.42	1243	1610.9	1792.13	3959.36	3262.4	3342.54
Ksr1	2176.13	2.03295	0.299085	6.79722	1.07e-11	1.38e-10	3885.83	2051.11	4589.89	2346.73	803.28	870.993	685.086
Cxadr	2528.99	-2.0926	0.307907	-6.79619	1.07e-11	1.39e-10	990.692	1685.9	661.417	877.668	3954.61	5280.71	4251.92
Fam71e1	84.1314	2.21147	0.325644	6.79105	1.11e-11	1.44e-10	118.978	103.316	138.375	146.278	36.8368	29.2878	15.8472
Catsperg1	47.1562	2.58754	0.381172	6.78838	1.13e-11	1.46e-10	71.387	78.4883	80.0663	63.7162	17.8243	7.64029	10.9711
Tgfbr3l	293.307	1.36145	0.200579	6.78759	1.14e-11	1.47e-10	455.29	362.808	429.051	341.914	160.418	174.453	129.215
Foxc2	23.0782	-3.37994	0.498085	-6.78586	1.15e-11	1.48e-10	3.17275	8.00901	4.35143	2.69223	48.7196	45.8417	48.7605
Kdm6b	4683.26	-1.29078	0.190194	-6.78665	1.15e-11	1.48e-10	2581.83	2324.21	3182.63	3475.67	7388.75	7651.75	6177.96
Spin2c	1640.93	1.1449	0.168739	6.78502	1.16e-11	1.49e-10	1962.35	2043.9	2532.53	2038.92	982.711	828.971	1097.11
Oplah	913.695	1.02553	0.151239	6.78087	1.19e-11	1.53e-10	1175.51	1070.8	1321.96	1105.61	603.648	611.223	507.11
Fabp4	229.434	-3.49447	0.515368	-6.78054	1.2e-11	1.54e-10	96.769	32.8369	14.7949	25.1275	414.711	491.525	530.271
9330162G02Rik	121.242	-1.74066	0.256817	-6.77783	1.22e-11	1.56e-10	65.8346	78.4883	44.3846	52.9473	215.079	215.201	176.757
Map3k2	2988.64	-2.15011	0.317316	-6.77594	1.24e-11	1.58e-10	1521.34	1742.76	798.922	769.082	4570.14	5476.81	6041.43
Arl4a	677.984	-1.0894	0.160772	-6.77601	1.24e-11	1.58e-10	488.604	524.59	417.737	396.656	931.615	1049.27	937.422
Cited4	2504.94	-5.23087	0.77288	-6.76802	1.31e-11	1.67e-10	46.7981	157.777	81.8068	314.991	9172.36	3611.31	4149.52
Mettl27	872.842	1.84445	0.272564	6.76702	1.31e-11	1.68e-10	949.447	1009.14	1327.19	1768.8	434.912	341.266	279.154
Gpc3	314.415	-1.91771	0.283432	-6.76602	1.32e-11	1.69e-10	147.533	177.8	120.97	127.432	380.251	767.849	479.072
Mfsd3	153.488	1.29879	0.191958	6.76603	1.32e-11	1.69e-10	214.161	197.022	216.701	195.636	93.8744	80.223	76.7979
B230217C12Rik	67.2849	2.69872	0.398996	6.76378	1.34e-11	1.72e-10	90.4235	81.6919	115.748	134.612	26.1422	10.1871	12.1901
Coq3	425.062	1.06844	0.158049	6.76019	1.38e-11	1.76e-10	590.132	560.631	514.339	526.781	286.376	224.115	273.059
Narf	800.557	1.17585	0.173942	6.76001	1.38e-11	1.76e-10	1085.08	1185.33	906.837	1030.23	524.033	389.655	482.729
Impa2	160.692	1.4433	0.213553	6.7585	1.39e-11	1.78e-10	248.268	204.23	214.961	214.481	92.6861	63.6691	86.55
Hibch	543.264	1.0288	0.152265	6.75666	1.41e-11	1.8e-10	718.629	738.431	631.827	691.904	385.004	331.079	305.972
Pip4k2a	809.133	-1.28402	0.190152	-6.75262	1.45e-11	1.85e-10	482.259	536.604	381.185	603.958	1242.95	1277.2	1139.78
Neil1	374.307	1.12561	0.166773	6.74933	1.49e-11	1.89e-10	508.434	492.554	419.478	529.473	242.41	226.662	201.137
Alg1	772.086	1.02964	0.152599	6.74735	1.51e-11	1.92e-10	975.622	835.34	1102.65	1039.2	501.456	473.698	476.634
Mfap3l	657.846	1.17159	0.173658	6.74652	1.51e-11	1.93e-10	859.816	864.172	703.191	1027.54	381.439	389.655	379.113
Gm18113	23.3756	-3.40346	0.504554	-6.74548	1.53e-11	1.94e-10	7.93189	3.2036	4.35143	2.69223	52.2845	40.7482	52.4176
Trappc6a	569.842	1.36172	0.201889	6.74487	1.53e-11	1.95e-10	639.31	699.186	797.181	952.154	308.954	334.899	257.212
Fam122b	2403.5	1.79093	0.265642	6.74187	1.56e-11	1.99e-10	3840.62	3501.54	2988.56	3497.21	1468.72	695.266	832.586
Zfat	829.843	-1.54238	0.228922	-6.73757	1.61e-11	2.04e-10	443.392	313.152	604.848	463.064	1276.22	1331.96	1376.27
Mycbpap	147.171	1.63617	0.243016	6.73276	1.66e-11	2.11e-10	210.988	199.424	206.258	213.584	91.4979	56.0288	52.4176
Flrt3	589.602	-2.9543	0.438908	-6.73101	1.68e-11	2.13e-10	154.672	160.18	111.397	179.482	666.627	2253.88	600.974
Ccrl2	303.792	-1.25952	0.187105	-6.73163	1.68e-11	2.13e-10	218.92	158.578	205.387	177.687	465.807	497.892	402.275
Sema3c	9936.66	-1.06559	0.158308	-6.73111	1.68e-11	2.13e-10	6992.75	7840.82	6002.36	6230.73	12376	15348.1	14765.9
Nup62cl	604.328	1.53836	0.228576	6.73018	1.69e-11	2.14e-10	675.797	697.585	1118.32	870.489	287.565	320.892	259.65
Cga	17.0469	-5.19744	0.772617	-6.72706	1.73e-11	2.19e-10	1.58638	0.800901	0.870285	0.897411	40.4017	38.2014	36.5704
Haus7	1065.69	1.15857	0.172227	6.72699	1.73e-11	2.19e-10	1373.8	1147.69	1645.71	1417.01	665.439	564.108	646.077
3000002C10Rik	220.346	1.17412	0.174551	6.72653	1.74e-11	2.19e-10	281.582	259.492	307.211	309.607	137.841	124.791	121.901
Gm15802	35.7714	-4.62192	0.687236	-6.72538	1.75e-11	2.21e-10	1.58638	0.800901	0.870285	9.87153	74.8619	63.6691	98.7401
Ptgs1	306.846	-3.41619	0.507946	-6.7255	1.75e-11	2.21e-10	137.222	35.2396	22.6274	43.0758	615.531	648.151	646.077
Mphosph9	1017.28	1.07869	0.160439	6.72337	1.78e-11	2.24e-10	1422.19	1268.63	1456.86	1107.41	678.51	571.748	615.602
Sorbs3	4104.04	-1.84309	0.274444	-6.71572	1.87e-11	2.36e-10	1370.63	1424	2447.24	2542.37	6667.46	8240.05	6036.56
Gm4211	45.1284	-2.45663	0.366034	-6.71148	1.93e-11	2.43e-10	19.8297	13.6153	19.1463	8.97411	86.7447	99.3237	68.2648
Atl3	3584.76	1.96303	0.292507	6.71106	1.93e-11	2.43e-10	6416.9	7333.85	3481.14	3813.1	1580.42	1185.52	1282.4
Ggnbp1	280.159	1.17646	0.175418	6.70661	1.99e-11	2.5e-10	321.241	358.003	375.093	418.194	158.042	175.727	154.815
D10Jhu81e	838.584	1.22542	0.182702	6.70721	1.98e-11	2.5e-10	905.028	1024.35	1234.94	1280.61	514.527	429.129	481.51
Pla2g2f	21.005	-6.25846	0.933618	-6.70345	2.04e-11	2.56e-10	0	0.800901	1.74057	0	46.3431	43.295	54.8556
Rab19	62.0087	1.99585	0.297782	6.7024	2.05e-11	2.58e-10	82.4916	85.6964	93.1205	104.1	24.954	24.1942	19.5042
Sord	258.36	1.73223	0.258488	6.70141	2.06e-11	2.59e-10	277.616	342.786	351.595	503.448	106.946	128.612	97.5211
Adam8	1214.71	-1.63643	0.244261	-6.69951	2.09e-11	2.62e-10	885.198	471.731	644.882	550.113	1833.52	1791.65	2325.88
Nxph3	27.4367	-3.53228	0.527285	-6.69899	2.1e-11	2.63e-10	7.93189	7.20811	1.74057	2.69223	45.1548	70.036	57.2936
Zdhhc15	148.888	1.62706	0.242911	6.69816	2.11e-11	2.65e-10	268.891	200.225	187.111	182.175	67.7322	75.1295	60.9507
Elac1	227.569	1.6509	0.246562	6.69567	2.15e-11	2.69e-10	369.626	370.016	239.329	306.915	97.4393	85.3165	124.339
Gm43621	19.0868	-7.4417	1.11164	-6.69436	2.17e-11	2.71e-10	0.793189	0	0	0	39.2134	50.9353	42.6655
2010315B03Rik	325.528	1.98721	0.297018	6.69054	2.22e-11	2.78e-10	609.169	630.309	316.784	359.862	125.958	117.151	119.463
D130040H23Rik	92.9841	1.58837	0.237508	6.68764	2.27e-11	2.84e-10	131.669	126.542	120.099	142.688	47.5314	44.5683	37.7894
Gm37090	401.663	1.49885	0.224177	6.68599	2.29e-11	2.87e-10	648.828	669.553	441.235	462.167	206.761	207.561	175.538
Mapkbp1	3403.5	2.27135	0.33974	6.68554	2.3e-11	2.87e-10	7104.59	5044.07	6076.33	2396.09	1264.33	848.072	1091.02
Gm2447	73.9892	2.21115	0.330863	6.68297	2.34e-11	2.92e-10	107.08	91.3027	150.559	96.9204	26.1422	19.1007	26.8183
Vps35l	2349.69	1.00356	0.150183	6.68225	2.35e-11	2.94e-10	2588.17	2831.18	3248.78	3302.47	1622.01	1376.53	1478.66
4930413G21Rik	165.39	-1.29042	0.193164	-6.68041	2.38e-11	2.97e-10	83.2848	108.122	109.656	107.689	270.929	233.029	245.022
Fry	154.228	1.45621	0.218025	6.67907	2.4e-11	3e-10	178.467	204.23	215.831	249.48	73.6736	72.5827	85.331
Tspyl4	165.386	1.63692	0.245117	6.67811	2.42e-11	3.01e-10	302.205	224.252	207.128	199.225	84.3682	64.9424	75.5788
Cngb1	39.2031	2.86098	0.428554	6.6759	2.46e-11	3.06e-10	56.3164	62.4703	58.3091	71.7929	13.0711	6.36691	6.09507
Il6ra	132.713	-1.96775	0.294867	-6.67333	2.5e-11	3.11e-10	80.9052	68.8775	35.6817	50.255	230.527	245.763	216.984
Gpr101	18.74	-5.33945	0.800276	-6.672	2.52e-11	3.14e-10	1.58638	0.800901	1.74057	0	36.8368	57.3022	32.9134
Aldh6a1	876.405	1.79353	0.268883	6.6703	2.55e-11	3.17e-10	1108.88	1639.44	898.135	1397.27	456.301	364.187	270.621
Dnajb13	1329.88	2.07537	0.311166	6.66965	2.56e-11	3.18e-10	1878.27	1140.48	3033.82	1850.46	526.41	390.928	488.824
Znrf2	3064.91	-1.12472	0.16864	-6.66932	2.57e-11	3.19e-10	2197.13	2401.9	1790.18	1750.85	4519.04	4740.8	4054.44
Actbl2	20.6877	-8.287	1.24333	-6.66516	2.64e-11	3.28e-10	0	0	0	0	23.7657	94.2302	26.8183
Vasp	1730.27	-1.13775	0.170724	-6.66431	2.66e-11	3.29e-10	1039.87	1092.43	1041.73	1396.37	2618.98	2716.12	2206.41
Pkd1l2	1026.96	-3.32248	0.498817	-6.66072	2.72e-11	3.37e-10	169.742	63.2712	410.775	201.918	2383.7	2683.01	1276.31
Zfp287	258.291	-1.2991	0.195043	-6.6606	2.73e-11	3.37e-10	147.533	180.203	146.208	161.534	430.159	314.525	427.874
Zbtb7a	2488.34	-1.19488	0.179389	-6.66082	2.72e-11	3.37e-10	1490.4	1272.63	1850.23	1798.41	3955.8	3343.9	3707.02
1700030I03Rik	45.1962	8.45472	1.26934	6.66069	2.73e-11	3.37e-10	126.117	58.4658	90.5097	41.2809	0	0	0
Rps19bp1	548.212	-1.07697	0.161782	-6.65693	2.8e-11	3.45e-10	351.383	320.36	433.402	381.4	750.995	756.388	843.557
Mtnr1a	30.9758	-4.91368	0.738421	-6.6543	2.85e-11	3.51e-10	3.17275	1.6018	4.35143	0	46.3431	124.791	36.5704
Zc3h6	394.874	1.48954	0.224122	6.64611	3.01e-11	3.71e-10	519.538	498.961	562.204	601.266	254.293	141.345	186.509
Prrx1	101.255	-3.00397	0.452559	-6.63775	3.19e-11	3.93e-10	30.1412	44.8504	13.0543	12.5638	165.171	268.683	174.319
Sh3tc1	88.6432	1.95371	0.294372	6.63687	3.2e-11	3.95e-10	101.528	159.379	130.543	128.33	35.6485	39.4748	25.5993
Armc2	75.7529	2.66034	0.400919	6.6356	3.23e-11	3.98e-10	128.497	65.6739	143.597	136.407	20.2008	12.7338	23.1613
Ccdc159	93.8547	2.13382	0.321658	6.63381	3.27e-11	4.03e-10	165.776	146.565	145.338	103.202	32.0837	43.295	20.7232
Gm42528	1037.32	-1.79775	0.271126	-6.6307	3.34e-11	4.11e-10	591.719	664.748	456.9	298.838	1603	1770	1876.06
A330094K24Rik	55.2676	3.19784	0.482284	6.63061	3.34e-11	4.11e-10	68.2142	80.0901	129.673	79.8696	13.0711	2.54676	13.4092
Fat4	131.772	-2.09765	0.316578	-6.62601	3.45e-11	4.24e-10	34.9003	44.8504	66.1417	73.5877	175.866	267.41	259.65
Abcd1	515.502	1.22925	0.185554	6.62475	3.48e-11	4.27e-10	631.378	594.268	661.417	847.156	317.272	283.964	273.059
Fanca	1138.23	1.97011	0.2974	6.62444	3.49e-11	4.28e-10	1745.81	1001.13	2501.2	1439.45	475.314	403.662	401.055
Gm47694	155.119	-1.30536	0.197067	-6.62391	3.5e-11	4.29e-10	103.115	104.117	96.6017	76.28	218.644	244.489	242.584
Tecpr2	1241.69	-1.56598	0.236449	-6.62289	3.52e-11	4.32e-10	798.741	666.349	736.262	497.166	2275.56	2250.06	1467.69
Gm26669	20.3593	-3.50459	0.529366	-6.62036	3.58e-11	4.39e-10	6.34551	3.2036	3.48114	1.79482	40.4017	45.8417	41.4465
Tcim	99.342	-3.02123	0.456397	-6.61975	3.6e-11	4.41e-10	26.9684	42.4477	12.184	16.1534	120.017	280.144	197.48
Mcm8	378.724	1.6765	0.253386	6.61639	3.68e-11	4.51e-10	721.802	478.138	494.322	453.193	210.326	131.158	162.129
Ppp1r14c	29.8541	-2.98695	0.451627	-6.61376	3.75e-11	4.58e-10	8.72507	7.20811	6.96228	7.17929	70.1088	35.6547	73.1408
Abcc3	284.938	1.49555	0.226146	6.6132	3.76e-11	4.6e-10	331.553	379.627	474.306	390.374	177.054	120.971	120.682
Gem	1759.26	-2.95528	0.447182	-6.60867	3.88e-11	4.74e-10	191.158	557.427	254.994	803.183	3099.04	4622.37	2786.67
Acvr1	1655.06	-1.07955	0.163398	-6.60691	3.92e-11	4.79e-10	1103.33	1344.71	985.163	1048.18	2579.76	2382.5	2141.81
AC119982.1	20.5234	-4.01609	0.607898	-6.60652	3.93e-11	4.8e-10	1.58638	2.4027	4.35143	2.69223	53.4728	26.741	52.4176
Gng12	2280.67	-1.00644	0.152345	-6.60634	3.94e-11	4.8e-10	1569.72	1826.05	1395.94	1576.75	3396.12	3374.46	2825.67
Gm19605	56.4395	2.4856	0.376273	6.60584	3.95e-11	4.82e-10	86.4575	96.1081	65.2714	100.51	9.50627	15.2806	21.9422
Gsg1l	404.863	2.79198	0.422784	6.60379	4.01e-11	4.88e-10	397.387	334.777	1161.83	663.187	109.322	98.0504	69.4838
Prl2c3	41.5066	-7.27064	1.10114	-6.60285	4.03e-11	4.9e-10	0	2.4027	0	0	47.5314	39.4748	201.137
Cyp2d22	427.522	1.32701	0.201228	6.59458	4.26e-11	5.18e-10	468.774	583.857	555.242	696.391	266.176	210.108	212.108
Kcne4	38.3556	-3.7461	0.568111	-6.59396	4.28e-11	5.2e-10	7.1387	6.40721	2.61086	8.0767	33.272	87.8633	123.12
9130017K11Rik	26.4249	-3.26282	0.495164	-6.58938	4.42e-11	5.35e-10	3.17275	9.61081	4.35143	5.38447	54.6611	40.7482	67.0458
Igfbp3	202.79	-3.26989	0.496513	-6.5857	4.53e-11	5.48e-10	20.6229	90.5018	26.9788	34.1016	235.28	491.525	520.519
Thap3	444.529	1.59347	0.242007	6.58442	4.57e-11	5.52e-10	488.604	491.753	717.115	795.107	211.515	182.094	225.518
Cers6	4987.77	-1.9362	0.294159	-6.58215	4.64e-11	5.61e-10	2380.36	3502.34	1561.29	1576.75	8225.3	9077.93	8590.39
Kctd12	397.208	-2.69262	0.409206	-6.58009	4.7e-11	5.68e-10	177.674	171.393	50.4766	75.3826	743.866	887.547	674.115
Rdh10	722.451	-1.66844	0.253632	-6.57817	4.76e-11	5.75e-10	435.461	437.292	312.432	308.71	942.309	1600.64	1020.31
BC043934	48.4314	2.32362	0.353287	6.57715	4.8e-11	5.79e-10	70.5938	88.9	66.1417	69.1007	11.8828	16.554	15.8472
Fbxo32	444.267	1.72549	0.26237	6.57655	4.81e-11	5.81e-10	606.789	837.742	428.18	662.29	228.151	183.367	163.348
Gm3086	69.2445	-2.27142	0.345478	-6.57472	4.87e-11	5.87e-10	23.0025	39.2441	21.7571	20.6405	129.523	157.899	92.645
Zer1	1601.14	1.00714	0.153183	6.57477	4.87e-11	5.87e-10	1780.71	1959.8	2163.53	2258.78	1128.87	914.288	1002.03
Gm9484	70.0251	-2.29034	0.348391	-6.57405	4.9e-11	5.9e-10	17.4501	20.8234	39.1628	27.8198	128.335	156.626	99.9591
[truncated: 4,506 more rows]

## Sheet: DEG between HDAC3OE-H4 and P48 
genes	baseMean	log2FoldChange	lfcSE	stat	pvalue	padj	HDAC3OE_1	HDAC3OE_2	P48_ff_1	P48_ff_2	P48_3	P48_4
3425401B19Rik	88.2516	-6.06935	1.06352	-5.70685	1.15e-08	3.87e-06	17.6049	496.514	2.86066	2.8955	1.04894	8.58592
Pdyn	6.26635	-5.90091	1.7139	-3.44298	0.000575337	0.0243528	2.77972	33.8532	0	0.965168	0	0
Bpifa2	3.06102	-5.62613	2.24047	-2.51113	0.0120345	NA	0.926572	17.4395	0	0	0	0
Gm13056	3.02792	-5.61049	2.04535	-2.74305	0.00608718	NA	2.77972	15.3878	0	0	0	0
Gm35082	7.39126	-5.37906	1.3423	-4.00733	6.14e-05	0.00456755	17.6049	24.6205	0	0	1.04894	1.07324
Gm43674	2.20614	-5.15334	2.4061	-2.14178	0.0322112	NA	0.926572	12.3103	0	0	0	0
Ankrd1	28.6729	-5.13701	1.32497	-3.87709	0.000105714	0.00676197	3.70629	159.008	0.953553	1.93034	0	6.43944
Tinagl1	1954.13	-5.07632	1.17683	-4.31357	1.61e-05	0.00168094	501.275	10567.3	86.7733	231.64	106.992	230.747
Xpnpep2	512.54	-5.06498	1.40466	-3.60584	0.000311149	0.015733	60.2272	2841.62	18.1175	65.6314	22.0278	67.6142
Ccl17	83.7768	-5.0256	1.03684	-4.84702	1.25e-06	0.00020259	24.0909	449.325	3.81421	0.965168	9.44047	15.0254
Acsbg2	8.53241	-5.00559	1.88987	-2.64864	0.00808155	0.143175	0	48.2152	0	1.93034	1.04894	0
Gm36426	19.7468	-4.99334	1.33086	-3.75197	0.000175449	0.0101459	2.77972	108.741	0.953553	3.86067	0	2.14648
Timp4	201.143	-4.90842	1.48619	-3.30267	0.00095768	0.0339554	28.7237	1102.79	3.81421	39.5719	10.4894	21.4648
Gm40773	3.1703	-4.88068	1.79938	-2.71242	0.0066794	NA	3.70629	14.362	0.953553	0	0	0
Gm47108	5.06994	-4.81959	1.52741	-3.15539	0.00160284	NA	22.2377	6.15513	0.953553	0	0	1.07324
Meltf	19.5967	-4.78385	1.49807	-3.19334	0.00140635	0.0442806	0.926572	108.741	0	5.79101	1.04894	1.07324
Gm21358	2.69791	-4.63947	1.83603	-2.52691	0.0115072	NA	11.1189	4.10342	0	0.965168	0	0
Gm3294	2.68982	-4.62048	1.8969	-2.4358	0.0148588	NA	2.77972	12.3103	0	0	1.04894	0
Gm26843	4.35702	-4.59224	1.62638	-2.8236	0.00474883	NA	3.70629	20.5171	0.953553	0.965168	0	0
Xlr5a	8.63065	-4.578	1.14506	-3.99806	6.39e-05	0.00466576	12.972	34.8791	0.953553	1.93034	1.04894	0
Ceacam15	2.52289	-4.51893	1.91881	-2.35508	0.0185189	NA	2.77972	11.2844	0	0	0	1.07324
Cdsn	48.2485	-4.49779	0.852578	-5.27552	1.32e-07	2.98e-05	37.0629	228.766	0.953553	6.75617	6.29365	9.65917
7330423F06Rik	9.86749	-4.44671	1.65348	-2.6893	0.0071602	0.131713	0.926572	53.3445	0	3.86067	0	1.07324
Gm30246	2.33197	-4.40974	1.94904	-2.26252	0.0236653	NA	2.77972	10.2586	0.953553	0	0	0
Gm45218	3.50214	-4.24912	1.65997	-2.55975	0.0104747	NA	3.70629	15.3878	0.953553	0.965168	0	0
Gm12648	13.7584	-4.21953	1.32252	-3.19053	0.00142013	0.0446307	2.77972	71.8099	0.953553	3.86067	3.14682	0
Neurl1a	86.3974	-4.2154	0.799328	-5.27368	1.34e-07	2.98e-05	36.1363	431.885	16.2104	8.68651	12.5873	12.8789
H2-M6-ps	10.0589	-4.1777	1.69936	-2.4584	0.0139557	0.198761	0	54.3703	0	3.86067	1.04894	1.07324
Gm26115	2.00657	-4.17516	2.07384	-2.01326	0.0440877	NA	1.85314	9.2327	0.953553	0	0	0
Gm46516	2.00657	-4.17516	2.07384	-2.01326	0.0440877	NA	1.85314	9.2327	0.953553	0	0	0
Eppk1	50.7068	-4.16927	0.868069	-4.80292	1.56e-06	0.000239793	20.3846	253.386	7.62842	5.79101	5.24471	11.8056
Hnf4a	3.38162	-4.15007	1.71339	-2.42214	0.0154293	NA	2.77972	15.3878	0	0	1.04894	1.07324
Gm36723	60.6624	-4.11624	1.03376	-3.98181	6.84e-05	0.00492651	7.41258	319.041	14.3033	11.582	7.34259	4.29296
Edar	53.6478	-4.11534	1.04109	-3.95292	7.72e-05	0.00530073	6.486	282.11	6.67487	8.68651	13.6362	4.29296
Podnl1	79.5625	-4.09643	1.56449	-2.61839	0.00883464	0.150887	3.70629	423.678	5.72132	11.582	25.1746	7.51268
Gpr141b	6.09619	-4.05734	1.69889	-2.38823	0.0169298	0.222965	0.926572	31.8015	0.953553	2.8955	0	0
Cited4	1118.24	-4.05261	1.46114	-2.77359	0.00554416	0.110608	116.748	5870.97	56.2596	190.138	98.6005	376.707
Gm13387	3.02166	-3.99174	1.73143	-2.30545	0.0211412	NA	2.77972	13.3361	0	0.965168	1.04894	0
Spp1	2317.05	-3.92616	0.813989	-4.82335	1.41e-06	0.000219545	1030.35	11255.7	773.331	253.839	144.754	444.322
Gal3st2c	131.4	-3.85694	0.762783	-5.05641	4.27e-07	7.76e-05	100.996	591.919	21.9317	41.5022	6.29365	25.7578
D830039M14Rik	6.77032	-3.80289	1.25428	-3.03192	0.00243001	0.0647026	3.70629	31.8015	0.953553	0.965168	1.04894	2.14648
Nxph3	30.7885	-3.7658	1.02906	-3.65946	0.000252743	0.0134768	8.33915	152.852	9.53553	8.68651	2.09788	3.21972
Bhmt	1042.83	-3.7179	1.82034	-2.04242	0.0411102	0.365505	51.888	5379.59	45.7705	638.941	38.8108	101.958
Abcc8	6.48986	-3.71536	1.54423	-2.40596	0.01613	0.216347	0.926572	32.8274	0	0.965168	3.14682	1.07324
Gm32200	11.2249	-3.69443	1.35745	-2.7216	0.00649666	0.123115	0.926572	57.4479	0.953553	4.82584	1.04894	2.14648
Tspan11	273.958	-3.68946	0.886062	-4.16389	3.13e-05	0.00278055	53.7412	1369.52	58.1667	87.8303	27.2725	47.2226
Pik3c2g	157.789	-3.6806	1.45225	-2.53442	0.0112634	0.175967	25.0174	794.012	7.62842	74.3179	16.7831	28.9775
Tmem71	220.656	-3.65501	0.724696	-5.04351	4.57e-07	8.23e-05	107.482	1035.09	41.9563	53.0842	26.2235	60.1015
Prss30	27.5434	-3.62532	0.680438	-5.32791	9.93e-08	2.55e-05	40.7692	101.56	5.72132	7.72134	7.34259	2.14648
Klhl30	73.5098	-3.62145	0.591221	-6.12537	9.05e-10	4.22e-07	128.794	250.309	10.4891	6.75617	15.7341	28.9775
Camp	13.0504	-3.61906	1.20757	-2.99698	0.00272664	0.0686376	2.77972	64.6289	1.90711	5.79101	1.04894	2.14648
Slc12a8	576.06	-3.61026	1.37698	-2.62186	0.00874517	0.150153	142.692	2827.26	32.4208	183.382	39.8598	230.747
Mmel1	597.864	-3.61007	1.46577	-2.46292	0.0137809	0.198056	79.6852	3002.68	33.3743	282.794	56.6428	132.009
Gm44650	9.46095	-3.6017	1.06634	-3.37764	0.000731104	0.0287077	33.3566	15.3878	0	4.82584	1.04894	2.14648
Gm15622	3.57558	-3.58292	1.66209	-2.15568	0.031109	NA	0.926572	17.4395	0	0.965168	1.04894	1.07324
Gm20442	4.69822	-3.57199	1.35518	-2.63581	0.00839363	NA	4.63286	19.4913	0.953553	0.965168	0	2.14648
AC124502.5	9.02083	-3.55175	1.41004	-2.51891	0.011772	0.180349	37.0629	9.2327	0	6.75617	0	1.07324
D630023F18Rik	215.779	-3.53737	1.52495	-2.31967	0.0203589	0.249373	12.972	1091.51	27.653	106.168	22.0278	34.3437
Rbp3	3.32655	-3.53113	1.5864	-2.22588	0.0260222	NA	12.972	4.10342	0.953553	1.93034	0	0
Tnni2	7.82771	-3.49706	1.44915	-2.41318	0.0158138	0.21421	0.926572	38.9825	1.90711	1.93034	0	3.21972
AC164647.1	3.37912	-3.49345	1.5586	-2.2414	0.0250002	NA	12.0454	5.12928	0.953553	0	0	2.14648
Gm15867	31.2522	-3.48702	0.786086	-4.43592	9.17e-06	0.00105144	27.7972	131.309	4.76776	8.68651	3.14682	11.8056
AC161119.1	3.35302	-3.48039	1.48469	-2.34419	0.0190686	NA	3.70629	13.3361	0.953553	0	1.04894	1.07324
Slc36a3	15.463	-3.4701	1.13441	-3.05895	0.00222113	0.0612872	3.70629	74.8874	0.953553	5.79101	3.14682	4.29296
1700025H01Rik	8.65187	-3.44905	1.24856	-2.76242	0.00573753	0.113474	1.85314	42.0601	1.90711	2.8955	1.04894	2.14648
Kcnj11	9.66163	-3.44623	1.2318	-2.79772	0.00514646	0.104821	1.85314	47.1893	2.86066	2.8955	2.09788	1.07324
Cemip	3737.98	-3.43296	1.13638	-3.02095	0.0025198	0.0659809	1258.28	17665.2	452.937	1056.86	442.653	1551.91
Ppp1r14a	567.389	-3.40913	1.25958	-2.70657	0.00679824	0.127001	78.7586	2786.22	82.0055	216.198	106.992	134.155
Gm39822	3.16809	-3.40692	1.492	-2.28346	0.0224034	NA	3.70629	12.3103	0.953553	0.965168	0	1.07324
Plekhg4	370.91	-3.40451	0.866009	-3.93126	8.45e-05	0.00569479	70.4195	1801.4	54.3525	63.7011	115.384	120.203
Il12b	3.18755	-3.4032	1.51913	-2.24023	0.0250761	NA	12.972	3.07757	0.953553	0	1.04894	1.07324
Gm12259	3.11439	-3.38633	1.43086	-2.36665	0.01795	NA	6.486	9.2327	0.953553	0.965168	1.04894	0
Muc13	9.46436	-3.38008	1.08438	-3.11706	0.00182662	0.053493	5.55943	42.0601	0.953553	2.8955	2.09788	3.21972
Gm30873	10.6389	-3.3703	1.08097	-3.11783	0.00182186	0.0534299	9.26572	44.1118	0.953553	0.965168	2.09788	6.43944
S100a6	1214.69	-3.3521	1.15931	-2.89145	0.00383468	0.0869859	240.909	5853.53	241.249	254.804	230.767	466.86
Abra	5.2945	-3.34468	1.6058	-2.08288	0.0372626	NA	1.85314	24.6205	0	0	3.14682	2.14648
Gm47064	56.405	-3.31962	0.862352	-3.8495	0.00011836	0.00738547	20.3846	261.593	8.58197	21.2337	8.39153	18.2451
Mgst2	376.75	-3.30089	0.682014	-4.83992	1.3e-06	0.000205118	239.982	1639.32	76.2842	160.218	54.545	90.1522
AC119982.1	13.0599	-3.29996	0.859515	-3.83934	0.000123368	0.00758269	14.8252	50.2669	1.90711	2.8955	5.24471	3.21972
Tg	7.99149	-3.29832	0.974829	-3.38348	0.000715725	0.0283104	11.1189	28.7239	1.90711	1.93034	1.04894	3.21972
Gm16267	8.99509	-3.29596	1.16204	-2.83635	0.00456322	0.0975611	2.77972	42.0601	1.90711	1.93034	3.14682	2.14648
Gm4350	6.88002	-3.29222	1.52433	-2.15978	0.0307897	0.315725	34.2832	0	2.86066	0.965168	2.09788	1.07324
Acot12	7.76437	-3.27707	1.28151	-2.55719	0.0105522	0.169682	2.77972	35.9049	0.953553	4.82584	1.04894	1.07324
Gm43323	4.92462	-3.25865	1.44961	-2.24795	0.0245793	NA	1.85314	22.5688	0	1.93034	1.04894	2.14648
Gm8615	61.353	-3.25316	1.05023	-3.09757	0.00195115	0.0559431	300.209	4.10342	22.8853	14.4775	16.7831	9.65917
Gpr141	133.924	-3.25214	0.903275	-3.60039	0.000317745	0.0159097	42.6223	621.668	28.6066	73.3527	11.5384	25.7578
Klhl40	18.727	-3.25051	0.916421	-3.54696	0.000389699	0.0183911	73.1992	19.4913	1.90711	3.86067	2.09788	11.8056
Cldn18	16.3393	-3.25011	0.98611	-3.29589	0.000981111	0.0342541	9.26572	71.8099	1.90711	8.68651	3.14682	3.21972
Gm47118	5.66568	-3.24245	1.58601	-2.04441	0.0409135	0.364491	25.0174	3.07757	0	4.82584	0	1.07324
Gm37855	3.87837	-3.23858	1.58159	-2.04767	0.0405919	NA	2.77972	16.4137	0	1.93034	0	2.14648
F730043M19Rik	182.999	-3.23494	1.29212	-2.5036	0.0122938	0.1853	21.3112	884.287	24.7924	55.9797	46.1534	65.4677
AC154912.2	3.83929	-3.23012	1.29611	-2.49216	0.0126968	NA	4.63286	14.362	0.953553	0.965168	1.04894	1.07324
4732419C18Rik	41.3563	-3.21381	0.993472	-3.23492	0.00121675	0.0400135	10.1923	193.887	2.86066	13.5123	9.44047	18.2451
Gm6093	21.8585	-3.20563	1.16315	-2.75599	0.0058515	0.114188	7.41258	100.534	12.3962	8.68651	1.04894	1.07324
Gm12892	2.8401	-3.19302	1.51468	-2.10805	0.0350263	NA	3.70629	10.2586	0.953553	0	1.04894	1.07324
Kcnk3	1065.32	-3.19028	0.771541	-4.13495	3.55e-05	0.00308835	325.227	4917.95	212.642	416.952	198.25	320.899
Ggt6	9.33178	-3.17301	0.927628	-3.42056	0.000624919	0.0258128	12.972	32.8274	0.953553	2.8955	4.19577	2.14648
Zfp469	121.287	-3.16737	0.600435	-5.27512	1.33e-07	2.98e-05	142.692	452.402	18.1175	36.6764	22.0278	55.8085
Etos1	65.1127	-3.15136	0.859974	-3.66449	0.000247835	0.0133189	20.3846	298.524	8.58197	26.0595	18.8809	18.2451
Fam131c	12.743	-3.14106	0.76881	-4.08561	4.4e-05	0.00355926	21.3112	41.0342	2.86066	3.86067	5.24471	2.14648
Clcf1	192.21	-3.13812	0.810137	-3.87356	0.000107256	0.00683808	46.3286	893.52	54.3525	65.6314	44.0555	49.3691
Inpp5j	76.182	-3.13739	0.779887	-4.02288	5.75e-05	0.0043074	27.7972	344.687	20.0246	23.164	18.8809	22.5381
Gal3st2b	6.19534	-3.13489	1.31297	-2.38763	0.0169573	0.223139	3.70629	26.6722	3.81421	1.93034	1.04894	0
Adh7	103.353	-3.13408	0.946238	-3.31215	0.000925816	0.0332274	14.8252	490.359	30.5137	47.2932	18.8809	18.2451
Alpl	278.032	-3.12913	0.789606	-3.9629	7.4e-05	0.0051879	90.8041	1266.93	52.4454	70.4572	57.6918	129.862
Cdh12	7.00375	-3.07823	1.07436	-2.86519	0.00416758	0.0919961	27.7972	6.15513	2.86066	0.965168	2.09788	2.14648
Insc	3.54633	-3.06445	1.4706	-2.0838	0.0371784	NA	2.77972	14.362	0	0.965168	2.09788	1.07324
Pdcd1	55.2397	-3.0571	0.868729	-3.51906	0.000433086	0.0197136	14.8252	252.36	13.3497	11.582	16.7831	22.5381
H2-Q10	928.89	-3.04269	0.766263	-3.97082	7.16e-05	0.00508792	259.44	4225.5	266.995	365.799	207.69	247.919
Slc36a2	30.5892	-3.03977	0.923061	-3.29314	0.000990761	0.0344151	11.1189	136.439	6.67487	3.86067	13.6362	11.8056
Gm18666	9.45515	-3.02537	0.939495	-3.22021	0.00128097	0.0414127	15.7517	29.7498	0.953553	3.86067	1.04894	5.3662
Slc16a11	213.247	-3.00384	0.805513	-3.7291	0.000192166	0.0108378	54.6677	969.433	56.2596	44.3977	84.9643	69.7606
Elfn1	11.0729	-3.00233	1.16873	-2.56888	0.0102027	0.165836	1.85314	51.2928	1.90711	2.8955	4.19577	4.29296
5033406O09Rik	17.6893	-2.99693	0.859627	-3.48632	0.000489721	0.0216117	12.0454	72.8357	6.67487	2.8955	5.24471	6.43944
Gm20400	13.4808	-2.9947	0.915011	-3.27285	0.00106468	0.0363676	9.26572	55.3962	3.81421	2.8955	6.29365	3.21972
Gm37261	38.2374	-2.99153	0.906325	-3.30073	0.000964341	0.0340154	29.6503	153.878	12.3962	26.0595	3.14682	4.29296
Chit1	7.55916	-2.98973	1.05037	-2.84635	0.00442237	0.0952846	6.486	29.7498	2.86066	0.965168	3.14682	2.14648
Ace	1106.75	-2.97688	0.621247	-4.79177	1.65e-06	0.000251388	3438.51	1856.8	197.385	596.474	106.992	444.322
Dusp1	974.058	-2.96889	0.823886	-3.60352	0.000313935	0.015796	173.269	4481.96	316.579	282.794	254.893	334.851
Adrb2	98.6653	-2.96794	0.935022	-3.17419	0.00150256	0.0465953	12.972	458.557	28.6066	38.6067	17.832	35.4169
Tbxa2r	33.7277	-2.95894	0.885006	-3.34341	0.000827566	0.0313608	10.1923	150.801	7.62842	12.5472	11.5384	9.65917
A530013C23Rik	7.48893	-2.95652	1.3457	-2.19701	0.0280195	0.298523	1.85314	33.8532	2.86066	0	3.14682	3.21972
Flrt1	274.084	-2.93231	0.518449	-5.65593	1.55e-08	4.97e-06	722.726	580.634	62.9345	168.904	53.496	55.8085
Mbp	842.038	-2.93149	0.701745	-4.17743	2.95e-05	0.0026545	373.409	3629.48	190.711	335.878	181.467	341.291
Gm4788	3.93413	-2.92625	1.48544	-1.96995	0.0488443	NA	16.6783	2.05171	2.86066	0.965168	1.04894	0
Gucy2g	12.04	-2.92084	0.905415	-3.22597	0.00125545	0.0408449	31.5034	25.6464	0.953553	7.72134	1.04894	5.3662
Adamtsl4	296.002	-2.91959	1.24466	-2.34571	0.0189911	0.238869	35.2097	1369.52	63.888	120.646	92.3069	94.4452
Hck	173.7	-2.91248	1.32737	-2.19418	0.0282222	0.299263	21.3112	802.219	103.937	43.4325	26.2235	45.0761
Ptprn	52.8524	-2.9101	0.744585	-3.90835	9.29e-05	0.00606475	26.8706	223.636	14.3033	17.373	20.9788	13.9521
Cplx1	40.2772	-2.90745	0.80457	-3.61367	0.000301891	0.0153785	19.458	171.318	6.67487	14.4775	13.6362	16.0986
Slc4a1	12.5451	-2.89128	0.775071	-3.73034	0.000191223	0.0108378	39.8426	19.4913	6.67487	2.8955	3.14682	3.21972
Cntnap5a	101.895	-2.85126	0.727079	-3.92152	8.8e-05	0.00583918	97.2901	381.618	21.9317	73.3527	16.7831	20.3916
Runx2os1	17.4985	-2.83826	1.32605	-2.14038	0.0323239	0.323539	0.926572	81.0426	0.953553	2.8955	6.29365	12.8789
Gm45457	12.7963	-2.83614	0.837091	-3.38809	0.000703818	0.0278932	32.43	27.6981	4.76776	8.68651	1.04894	2.14648
BC024139	20.1705	-2.83542	0.96259	-2.94562	0.00322313	0.07714	8.33915	86.1718	7.62842	1.93034	9.44047	7.51268
Dmbt1	55.4088	-2.81535	0.963085	-2.92326	0.00346382	0.0811744	16.6783	242.102	8.58197	5.79101	34.6151	24.6845
Mpzl2	37.2621	-2.80481	0.806578	-3.47742	0.000506257	0.0222072	45.402	128.232	5.72132	2.8955	23.0767	18.2451
Fam129a	856.538	-2.80049	0.768925	-3.64209	0.000270435	0.0141266	253.881	3739.24	339.465	402.475	204.544	199.623
Ccn5	245.861	-2.80005	1.34448	-2.08263	0.0372852	0.348713	37.0629	1108.95	27.653	75.2831	56.6428	169.572
Col4a2	6918.46	-2.78783	0.54443	-5.12065	3.04e-07	5.9e-05	7662.75	24526.1	1786.96	3805.66	1309.08	2420.16
Gm17315	15.8253	-2.78535	0.977591	-2.8492	0.00438295	0.0951025	50.9615	22.5688	0.953553	8.68651	1.04894	10.7324
Mapk13	252.281	-2.78525	0.703389	-3.95975	7.5e-05	0.00520359	116.748	1056.63	61.0274	122.576	92.3069	64.3944
Nr1h4	137.532	-2.78147	0.677638	-4.10465	4.05e-05	0.00332395	75.0523	564.22	34.3279	56.9449	37.7619	56.8818
Gm31323	6.63516	-2.78022	1.08666	-2.55851	0.0105122	0.169258	8.33915	22.5688	2.86066	2.8955	3.14682	0
Gm26562	5.26242	-2.77442	1.30478	-2.12635	0.0334739	NA	1.85314	22.5688	0.953553	1.93034	1.04894	3.21972
Adprhl1	2.96786	-2.7682	1.31911	-2.09854	0.0358572	NA	5.55943	8.20684	0.953553	0.965168	1.04894	1.07324
Itih4	19.7793	-2.76724	0.789137	-3.50667	0.000453757	0.0204549	72.2726	19.4913	4.76776	11.582	7.34259	3.21972
Slc51a	8.27669	-2.76173	1.04729	-2.63704	0.00836327	0.146368	6.486	31.8015	0.953553	1.93034	4.19577	4.29296
Sphk1	95.1407	-2.75529	0.721171	-3.82058	0.000133139	0.00803883	53.7412	386.747	30.5137	44.3977	15.7341	39.7099
Hsd11b1	13.6698	-2.74813	1.13909	-2.41257	0.0158404	0.214362	2.77972	60.5255	9.53553	3.86067	2.09788	3.21972
Gm9710	4.34871	-2.74006	1.34246	-2.04107	0.0412435	NA	3.70629	16.4137	2.86066	0.965168	0	2.14648
Plin5	341.737	-2.7339	1.3156	-2.07806	0.0377038	0.349643	50.0349	1526.47	43.8634	224.884	84.9643	120.203
Dchs2	4.40955	-2.73014	1.35692	-2.01201	0.0442188	NA	1.85314	18.4654	0.953553	0.965168	3.14682	1.07324
Cdc42ep3	379.591	-2.71607	0.625207	-4.34428	1.4e-05	0.0015098	891.362	854.538	45.7705	171.8	62.9365	251.138
Gm48168	3.67363	-2.71552	1.32344	-2.05187	0.0401823	NA	5.55943	11.2844	0.953553	0	2.09788	2.14648
S100a3	32.406	-2.70907	0.812686	-3.33348	0.000857683	0.0320717	17.6049	131.309	5.72132	16.4079	9.44047	13.9521
Mmp2	909.496	-2.70893	0.399786	-6.77594	1.24e-11	9.4e-09	2108.88	2070.18	248.877	532.773	259.089	237.186
5330417C22Rik	230.263	-2.70438	1.31263	-2.06028	0.0393719	0.357008	51.888	1005.34	22.8853	181.452	54.545	65.4677
Mylk2	17.0283	-2.70171	0.737661	-3.66253	0.000249736	0.013386	55.5943	22.5688	6.67487	7.72134	2.09788	7.51268
Shisa7	43.8763	-2.69724	0.992576	-2.71742	0.00657934	0.123893	8.33915	192.861	6.67487	21.2337	8.39153	25.7578
Col4a1	11241	-2.69498	0.588782	-4.57721	4.71e-06	0.000597127	12808.9	38721.9	3416.58	7353.61	1804.18	3341
Gm43022	3.57886	-2.68834	1.31498	-2.0444	0.0409141	NA	10.1923	6.15513	0	1.93034	1.04894	2.14648
4930447F24Rik	13.3408	-2.68758	1.12885	-2.38081	0.0172747	0.225307	3.70629	57.4479	1.90711	10.6168	3.14682	3.21972
Rpl34-ps1	104.841	-2.68103	0.670855	-3.99644	6.43e-05	0.00468111	418.811	60.5255	31.4672	27.9899	41.9577	48.2958
Fosb	120.287	-2.67175	0.773321	-3.4549	0.000550492	0.023593	63.9335	485.23	17.1639	27.9899	59.7897	67.6142
Rpp25	334.42	-2.66967	0.774559	-3.4467	0.000567471	0.0241193	113.968	1412.6	66.7487	101.343	112.237	199.623
Pla2g5	549.053	-2.66711	1.19417	-2.23344	0.0255201	0.283095	160.297	2345.11	70.5629	281.829	104.894	331.631
Rin1	135.315	-2.65948	0.612888	-4.33926	1.43e-05	0.00152861	101.923	514.979	59.1203	62.7359	39.8598	33.2705
Tnfrsf12a	638.167	-2.64422	0.652711	-4.05114	5.1e-05	0.00399368	432.709	2468.21	120.148	303.063	165.733	339.144
Tll2	16.909	-2.63761	1.24027	-2.12665	0.0334493	0.329186	1.85314	74.8874	1.90711	6.75617	2.09788	13.9521
Akr1b7	94.0375	-2.63526	0.629656	-4.18523	2.85e-05	0.00259925	227.01	200.042	64.8416	32.8157	8.39153	31.124
Ccdc9b	231.754	-2.63349	0.798495	-3.29807	0.000973527	0.0341633	121.381	930.451	111.566	144.775	58.7407	23.6113
Gm26626	4.76861	-2.6293	1.13727	-2.31194	0.0207809	NA	8.33915	13.3361	0.953553	3.86067	1.04894	1.07324
Casz1	247.416	-2.62886	0.837144	-3.14027	0.00168793	0.0508108	70.4195	1051.5	106.798	134.158	31.4682	90.1522
Thsd7b	66.2308	-2.62656	0.423658	-6.19972	5.66e-10	2.83e-07	175.122	125.154	30.5137	22.1989	29.3704	15.0254
Heg1	7153.17	-2.61177	0.641471	-4.07153	4.67e-05	0.00371631	7254.13	25084.2	1697.32	5411.7	1261.88	2209.8
Gm15754	10.0336	-2.60932	0.930603	-2.80391	0.00504873	0.103645	25.944	19.4913	3.81421	6.75617	4.19577	0
Hhatl	32.2703	-2.59742	0.722281	-3.59614	0.000322977	0.0161323	106.556	38.9825	7.62842	21.2337	4.19577	15.0254
Gas1	643.578	-2.59516	0.788035	-3.29321	0.000990522	0.0344151	141.766	2759.55	255.552	282.794	230.767	191.037
Plscr2	196.757	-2.59165	0.6102	-4.24722	2.16e-05	0.00212594	265.926	620.642	37.1886	142.845	38.8108	75.1268
Tfr2	26.7803	-2.58534	0.706798	-3.65782	0.000254366	0.0135277	23.1643	97.4563	8.58197	14.4775	7.34259	9.65917
Dmgdh	16.8283	-2.57938	0.618599	-4.16972	3.05e-05	0.00273399	31.5034	44.1118	4.76776	6.75617	5.24471	8.58592
Pde6h	5.43724	-2.57807	1.2617	-2.04333	0.04102	0.365019	1.85314	22.5688	0.953553	1.93034	2.09788	3.21972
Dusp4	85.8416	-2.56609	0.589085	-4.35605	1.32e-05	0.00144245	275.192	109.767	16.2104	52.1191	20.9788	40.7831
Ttc39aos1	32.868	-2.55752	0.721384	-3.5453	0.00039217	0.018423	34.2832	112.844	7.62842	12.5472	6.29365	23.6113
Npas4	37.1963	-2.5554	1.0009	-2.55309	0.0106773	0.170626	112.115	54.3703	2.86066	27.0247	1.04894	25.7578
Dusp15	5.38097	-2.55105	1.14576	-2.22651	0.0259802	0.286285	5.55943	18.4654	0.953553	0.965168	4.19577	2.14648
St8sia5	15.0568	-2.54959	1.0824	-2.3555	0.0184979	0.235719	2.77972	64.6289	4.76776	9.65168	3.14682	5.3662
Gm43279	7.79338	-2.545	1.0555	-2.41119	0.0159006	0.214891	9.26572	25.6464	4.76776	3.86067	0	3.21972
Rab27a	742.424	-2.54362	0.745294	-3.41291	0.000642741	0.0261802	255.734	3061.15	186.896	437.221	208.739	304.8
Gm43023	16.7613	-2.54253	1.0348	-2.45703	0.0140091	0.199026	66.7132	8.20684	3.81421	15.4427	2.09788	4.29296
Kcna7	21.7521	-2.53638	0.639836	-3.96411	7.37e-05	0.0051794	42.6223	54.3703	3.81421	11.582	5.24471	12.8789
Adamts16	219.166	-2.53541	0.903814	-2.80523	0.00502802	0.103637	649.527	328.274	22.8853	228.745	12.5873	72.9804
Cntn2	1380.63	-2.52741	0.425691	-5.93718	2.9e-09	1.17e-06	4249.26	1900.91	351.861	741.249	486.709	553.792
Aqp12	34.537	-2.52107	0.601957	-4.18812	2.81e-05	0.00258876	39.8426	113.87	10.4891	16.4079	9.44047	17.1718
D830036C21Rik	5.85877	-2.51667	0.984796	-2.55553	0.0106027	0.170182	15.7517	10.2586	0.953553	2.8955	3.14682	2.14648
Creb3l1	404.656	-2.51322	0.732341	-3.43176	0.000599683	0.0250731	195.507	1602.39	84.8662	98.4471	174.124	272.603
Gm45903	7.74518	-2.5075	0.958802	-2.61524	0.00891635	0.151778	24.0909	10.2586	0.953553	4.82584	4.19577	2.14648
Ppp1r1a	10.2379	-2.49496	0.761478	-3.27648	0.00105111	0.0360238	26.8706	18.4654	2.86066	5.79101	3.14682	4.29296
Tnni1	16.0496	-2.4855	1.02142	-2.43338	0.0149586	0.206931	35.2097	35.9049	10.4891	12.5472	0	2.14648
Gm36377	87.9037	-2.48124	0.86672	-2.86279	0.00419925	0.0921418	81.5383	306.731	8.58197	49.2236	9.44047	71.9071
Gm11738	6.36078	-2.47941	1.06653	-2.32475	0.0200854	0.247519	5.55943	22.5688	1.90711	3.86067	1.04894	3.21972
Slc29a4	199.081	-2.46997	0.770441	-3.20592	0.00134633	0.0429841	62.0803	815.555	50.5383	70.4572	116.433	79.4198
Epha2	122.882	-2.46548	0.568111	-4.33978	1.43e-05	0.00152861	115.822	425.73	73.4236	50.1887	36.713	35.4169
Scx	222.915	-2.46507	0.762096	-3.23458	0.0012182	0.0400135	112.115	869.925	72.47	176.626	41.9577	64.3944
Gm13860	7.50473	-2.46023	1.25353	-1.96264	0.0496882	0.404781	26.8706	6.15513	0.953553	6.75617	0	4.29296
Runx2	1255.28	-2.44818	1.18303	-2.06941	0.0385072	0.353381	336.346	5175.44	187.85	930.422	318.878	582.77
Ptk2b	881.977	-2.44366	0.718159	-3.40267	0.000667298	0.0268607	288.164	3581.26	331.836	392.823	270.627	427.15
Cela3b	52.0896	-2.44089	0.698093	-3.49652	0.000471375	0.0210366	89.8775	138.49	9.53553	31.8505	6.29365	36.4902
Gm49083	96.6109	-2.43508	0.847222	-2.8742	0.00405058	0.0904836	379.895	43.0859	8.58197	36.6764	54.545	56.8818
AC109619.1	184.202	-2.42833	0.471949	-5.14533	2.67e-07	5.32e-05	290.944	514.979	48.6312	118.716	49.3003	82.6395
Abcb1b	1505.38	-2.42785	0.804091	-3.01937	0.00253301	0.0660681	641.188	5943.81	390.003	1373.43	316.78	367.048
Gnb3	31.523	-2.41533	0.882443	-2.7371	0.00619842	0.118883	8.33915	129.258	10.4891	13.5123	15.7341	11.8056
Pgpep1l	6.11404	-2.39656	1.05252	-2.27698	0.0227876	0.264746	20.3846	6.15513	1.90711	2.8955	1.04894	4.29296
Cdh23	79.9481	-2.38002	0.371179	-6.41204	1.44e-10	8.67e-08	157.517	188.757	24.7924	28.955	35.664	44.0029
Ntn5	11.8006	-2.37776	1.00544	-2.3649	0.0180349	0.231979	19.458	31.8015	2.86066	13.5123	2.09788	1.07324
Mamdc2	293.431	-2.3723	0.542996	-4.36891	1.25e-05	0.0013782	814.457	455.48	84.8662	170.835	50.3492	184.597
Wdr95	6.5494	-2.37182	1.16506	-2.0358	0.0417709	0.369283	2.77972	25.6464	3.81421	3.86067	1.04894	2.14648
Lingo3	8.00374	-2.36954	0.944224	-2.50951	0.0120899	0.183304	12.972	21.543	1.90711	0.965168	4.19577	6.43944
Bmf	480.05	-2.36627	0.610328	-3.87704	0.000105733	0.00676197	641.188	1434.15	104.891	325.262	81.8174	292.995
Ucp1	3.64696	-2.36314	1.18213	-1.99906	0.0456017	NA	6.486	9.2327	0.953553	0.965168	2.09788	2.14648
Gm11525	13.8569	-2.35569	0.812459	-2.89946	0.00373808	0.0855508	16.6783	43.0859	5.72132	4.82584	2.09788	10.7324
Gm867	35.1962	-2.35164	0.561633	-4.18716	2.82e-05	0.00258876	48.1817	103.611	10.4891	21.2337	10.4894	17.1718
Sgk1	7054.52	-2.35153	0.677829	-3.46921	0.00052199	0.0225425	4235.36	26174.7	1122.33	2966.93	3585.28	4242.52
Acot4	39.2512	-2.33297	0.725893	-3.21393	0.00130931	0.0421472	24.0909	144.646	16.2104	25.0944	12.5873	12.8789
Gm36535	6.92	-2.33168	1.00192	-2.32721	0.019954	0.246769	18.5314	11.2844	5.72132	3.86067	1.04894	1.07324
Rnd3	493.553	-2.32809	0.624222	-3.7296	0.000191787	0.0108378	665.279	1452.61	134.451	354.217	67.1323	287.628
Slc15a1	13.6453	-2.32409	0.882439	-2.63371	0.0084458	0.147435	9.26572	49.2411	4.76776	5.79101	3.14682	9.65917
H2-M5	31.8616	-2.32296	0.935872	-2.48213	0.01306	0.191918	17.6049	118.999	1.90711	25.0944	14.6852	12.8789
H19	184.305	-2.31868	0.591345	-3.92102	8.82e-05	0.00583918	494.789	294.42	22.8853	113.89	66.0833	113.764
Gm32219	33.1502	-2.31603	0.943493	-2.45474	0.0140988	0.199748	5.55943	136.439	16.2104	17.373	12.5873	10.7324
Igfbp4	1836.77	-2.31495	0.32132	-7.20451	5.83e-13	7.03e-10	3438.51	4422.46	897.293	575.24	1020.62	666.482
Gm10829	25.6908	-2.3031	0.769666	-2.99234	0.00276845	0.0692246	19.458	90.2753	4.76776	17.373	11.5384	10.7324
Xlr5c	15.0749	-2.29377	0.653587	-3.50951	0.00044893	0.0202997	22.2377	42.0601	5.72132	7.72134	7.34259	5.3662
Gm26669	10.3183	-2.29361	0.777952	-2.94826	0.00319567	0.07714	19.458	24.6205	7.62842	3.86067	4.19577	2.14648
Kcnab3	884.929	-2.29172	0.777455	-2.94771	0.00320133	0.07714	232.57	3537.15	215.503	351.321	434.262	538.767
Usp43	238.154	-2.27562	0.628406	-3.62126	0.000293171	0.0150463	146.398	864.796	85.8197	84.9348	87.0621	159.913
Bsn	139.064	-2.2748	0.700157	-3.24898	0.0011582	0.0387243	61.1538	529.341	51.4918	83.9696	45.1045	63.3212
Edn2	19.841	-2.26974	0.743435	-3.05305	0.0022653	0.0618409	29.6503	54.3703	3.81421	7.72134	5.24471	18.2451
Gm42847	10.8732	-2.26062	0.797731	-2.83381	0.0045996	0.0979514	30.5769	15.3878	4.76776	2.8955	8.39153	3.21972
Junb	802.389	-2.25652	0.663905	-3.39886	0.000676676	0.0271318	486.45	2907.27	247.924	242.257	281.116	649.311
Fmo1	52.7853	-2.2527	0.769327	-2.92814	0.00340997	0.0802519	32.43	190.809	26.6995	34.746	7.34259	24.6845
Wfdc6a	42.2587	-2.25174	0.709761	-3.17253	0.00151117	0.0467212	94.5103	84.1201	6.67487	40.537	8.39153	19.3183
Hspg2	8909.83	-2.24424	0.455538	-4.92658	8.37e-07	0.000140814	8840.42	28750.6	3811.35	5037.21	3551.72	3467.64
Cdc42ep1	420.541	-2.23482	0.558204	-4.00358	6.24e-05	0.00460726	294.65	1476.21	171.639	175.661	164.684	240.406
Shroom3	2882.87	-2.23298	0.469866	-4.75238	2.01e-06	0.000288095	4347.48	7787.27	767.61	2012.37	839.153	1543.32
A730020M07Rik	20.7735	-2.23009	0.626104	-3.56185	0.000368252	0.0176632	36.1363	51.2928	4.76776	15.4427	7.34259	9.65917
Deptor	1272.19	-2.22762	0.466899	-4.77109	1.83e-06	0.000270611	1863.34	3485.86	463.427	874.442	299.997	646.091
Apol7e	27.8065	-2.2258	0.868586	-2.56256	0.0103905	0.167957	9.26572	107.715	12.3962	18.3382	8.39153	10.7324
P4ha3	105.907	-2.22499	0.599371	-3.71221	0.000205458	0.0114083	165.856	279.033	17.1639	55.0146	32.5172	85.8592
Col10a1	19.2415	-2.21821	0.636346	-3.48585	0.000490577	0.0216117	42.6223	37.9566	5.72132	6.75617	6.29365	16.0986
Procr	170.093	-2.21738	0.674244	-3.28869	0.00100655	0.0348456	138.986	574.479	38.1421	38.6067	110.139	120.203
Myc	3081.36	-2.21269	0.647705	-3.4162	0.00063501	0.0260202	3015.99	9899.5	554.968	1774.94	766.776	2475.97
Egr1	2086.76	-2.20616	0.6242	-3.53439	0.00040872	0.0188978	2972.44	5762.23	376.653	1325.18	424.821	1659.23
5830444B04Rik	23.3279	-2.20463	0.750029	-2.93939	0.00328856	0.0783187	28.7237	68.7323	3.81421	5.79101	15.7341	17.1718
Peg12	19.2682	-2.202	0.608026	-3.62156	0.000292834	0.0150463	51.888	28.7239	12.3962	7.72134	6.29365	8.58592
Ccl28	48.9004	-2.20105	0.633294	-3.47556	0.000509784	0.0222667	44.4755	160.033	28.6066	14.4775	14.6852	31.124
Olfr49	7.26646	-2.19944	1.06614	-2.06299	0.0391138	0.35618	3.70629	26.6722	2.86066	2.8955	2.09788	5.3662
Hspb7	12.6215	-2.19647	0.69919	-3.14146	0.0016811	0.0507519	34.2832	18.4654	5.72132	7.72134	5.24471	4.29296
Rgcc	2297.86	-2.19263	0.660783	-3.31822	0.000905928	0.0330128	1108.18	8482.8	677.976	805.915	1240.9	1471.41
Mxra8	482.966	-2.19056	0.612366	-3.5772	0.000347296	0.0169516	274.265	1740.88	203.107	304.993	185.663	188.89
Sec1	8.32852	-2.18812	0.923032	-2.37057	0.0177605	0.2296	11.1189	23.5947	0.953553	5.79101	3.14682	5.3662
Fgd5	334.866	-2.18659	0.680977	-3.21097	0.00132289	0.0423677	901.555	494.462	77.2378	340.704	50.3492	144.887
Fgf18	22.7684	-2.18371	0.762357	-2.86442	0.00417772	0.092022	14.8252	80.0167	6.67487	9.65168	13.6362	11.8056
Cavin4	8.57791	-2.17716	1.03526	-2.10301	0.0354651	0.33974	20.3846	15.3878	1.90711	10.6168	2.09788	1.07324
Vnn3	19.1319	-2.1768	0.859309	-2.5332	0.0113028	0.176072	12.972	66.6806	4.76776	15.4427	4.19577	10.7324
Grik2	58.6815	-2.15615	0.477789	-4.51277	6.4e-06	0.000768158	76.9055	166.189	27.653	23.164	36.713	21.4648
AC105297.1	9.91796	-2.15589	0.880642	-2.44809	0.0143617	0.201525	29.6503	11.2844	2.86066	1.93034	7.34259	6.43944
Acan	12.0584	-2.15532	0.799218	-2.69679	0.00700117	0.129484	12.972	36.9308	5.72132	2.8955	5.24471	8.58592
Il34	131.028	-2.15528	0.498077	-4.32721	1.51e-05	0.00159258	135.28	407.265	41.0028	65.6314	62.9365	74.0536
Slfn10-ps	21.4512	-2.15497	0.62078	-3.4714	0.000517755	0.022424	50.9615	37.9566	17.1639	7.72134	5.24471	9.65917
Tcam1	51.9449	-2.15393	0.595143	-3.61918	0.000295535	0.0151298	51.888	163.111	13.3497	25.0944	34.6151	23.6113
E230013L22Rik	6.52889	-2.1488	1.03817	-2.06981	0.0384704	0.353381	6.486	20.5171	0.953553	4.82584	2.09788	4.29296
Shc2	36.04	-2.14785	0.503688	-4.26426	2.01e-05	0.00200853	53.7412	95.4045	14.3033	24.1292	13.6362	15.0254
Igdcc4	1171.24	-2.14713	0.367406	-5.84402	5.1e-09	1.87e-06	1728.06	3113.47	416.702	718.085	445.8	605.308
Gm7292	135.477	-2.14201	0.97285	-2.20179	0.0276803	0.297201	315.034	244.154	10.4891	5.79101	130.069	107.324
Edn1	298.313	-2.14157	0.773758	-2.76776	0.00564438	0.112281	828.355	403.161	39.0957	214.267	37.7619	267.237
Scn5a	62.5712	-2.14062	0.636258	-3.36439	0.000767134	0.0296582	39.8426	218.507	28.6066	27.0247	34.6151	26.831
Lox	482.059	-2.13969	0.437986	-4.88529	1.03e-06	0.00016868	1070.19	919.166	154.476	304.993	126.922	316.606
Prg4	397.679	-2.1351	0.357035	-5.98008	2.23e-09	9.16e-07	1069.26	570.376	197.385	223.919	141.607	183.524
Esrp2	238.116	-2.13477	0.693127	-3.07991	0.00207061	0.058107	172.342	809.4	54.3525	200.755	57.6918	134.155
Prune2	128.923	-2.12624	0.410883	-5.17481	2.28e-07	4.66e-05	352.097	178.499	61.0274	81.0741	48.2513	52.5888
Asgr1	47.8927	-2.12292	0.763952	-2.77886	0.00545497	0.109147	18.5314	178.499	20.0246	28.955	22.0278	19.3183
Parvb	2184.39	-2.12213	0.712679	-2.97767	0.00290445	0.0714935	821.869	8158.63	580.714	837.766	1407.68	1299.69
1700119H24Rik	16.5265	-2.11753	0.590846	-3.5839	0.000338504	0.0166646	26.8706	41.0342	7.62842	7.72134	8.39153	7.51268
Gm43844	9.08359	-2.11554	0.90381	-2.34069	0.019248	0.241201	25.944	11.2844	5.72132	0.965168	6.29365	4.29296
Adam11	512.389	-2.1145	0.593819	-3.56084	0.000369664	0.0176783	315.961	1787.04	186.896	193.034	275.872	315.533
Adamts4	295.266	-2.1091	0.677423	-3.11342	0.00184934	0.0540043	447.534	763.236	200.246	258.665	48.2513	53.662
Catsperd	97.9035	-2.10764	0.690175	-3.05378	0.00225979	0.0618409	46.3286	354.946	37.1886	52.1191	35.664	61.1747
1110002E22Rik	40.0637	-2.10518	0.754925	-2.7886	0.00529367	0.107068	19.458	144.646	12.3962	20.2685	16.7831	26.831
Sytl5	35.6086	-2.09965	0.690225	-3.04198	0.00235025	0.0634012	103.776	42.0601	21.9317	28.955	10.4894	6.43944
Hepacam	30.8522	-2.08788	0.823951	-2.53399	0.0112772	0.175967	42.6223	83.0943	3.81421	9.65168	9.44047	36.4902
Radil	29.8882	-2.08746	0.882383	-2.36571	0.0179956	0.231624	10.1923	111.818	7.62842	22.1989	17.832	9.65917
Col12a1	487.796	-2.08206	0.611336	-3.40576	0.000659803	0.0266732	1303.69	684.246	143.986	482.584	94.4047	217.868
Hspb1	416.437	-2.07912	0.553461	-3.75657	0.000172258	0.0100436	363.216	1332.59	148.754	151.531	174.124	328.412
Hsd17b3	52.275	-2.07518	0.840892	-2.46783	0.0135934	0.197494	63.0069	149.775	5.72132	58.8752	9.44047	26.831
A430093F15Rik	9.76119	-2.07378	0.860797	-2.40914	0.01599	0.215675	11.1189	28.7239	6.67487	6.75617	3.14682	2.14648
C230004F18Rik	33.8304	-2.07219	0.806408	-2.56965	0.01018	0.165836	124.161	13.3361	10.4891	23.164	15.7341	16.0986
Sh3bgr	137.571	-2.07068	0.585448	-3.53691	0.00040484	0.0188457	123.234	435.989	46.7241	83.0044	38.8108	97.6649
Gadd45b	410.383	-2.06941	0.557775	-3.71012	0.000207165	0.0114633	665.279	1002.26	98.2159	257.7	97.5516	341.291
Cfap58	36.0181	-2.06573	0.897614	-2.30136	0.0213715	0.255524	101.923	44.1118	1.90711	7.72134	31.4682	28.9775
Lrrn1	2243.26	-2.06469	0.78752	-2.62176	0.00874772	0.150153	720.873	8385.34	448.17	1791.35	760.483	1353.36
Gm2a	8500.69	-2.06394	0.729292	-2.83005	0.00465401	0.0988027	2701.88	31799.5	2392.46	4583.58	3769.9	5756.86
Mpz	7.37638	-2.06195	0.960197	-2.14742	0.0317596	0.320232	8.33915	21.543	0.953553	3.86067	4.19577	5.3662
Kcnab3os	8.20148	-2.06	1.00762	-2.04441	0.0409126	0.364491	4.63286	28.7239	4.76776	5.79101	3.14682	2.14648
Arnt2	1586.23	-2.05954	0.510776	-4.03218	5.53e-05	0.00421968	3519.12	2912.4	368.071	1160.13	445.8	1111.88
Ier3	586.73	-2.05915	0.559902	-3.6777	0.000235348	0.0127817	587.447	1791.14	151.615	224.884	274.823	490.471
Gm37802	9.31417	-2.05668	0.803232	-2.56051	0.0104519	0.168553	11.1189	26.6722	3.81421	5.79101	4.19577	4.29296
Nr1d1	949.689	-2.05414	0.656731	-3.12783	0.00176101	0.05247	449.387	3396.61	293.694	531.807	390.206	636.432
AC166360.1	6.86611	-2.0517	1.04332	-1.9665	0.0492409	0.402255	19.458	8.20684	1.90711	0.965168	3.14682	7.51268
Mmp11	7345.03	-2.05062	0.429178	-4.77803	1.77e-06	0.00026526	12604.2	17117.4	2106.4	4128.99	2567.81	5545.43
Kdf1	51.2686	-2.05009	0.565692	-3.62404	0.000290032	0.01496	56.5209	150.801	16.2104	20.2685	25.1746	38.6367
Chchd10	2858.83	-2.04621	0.783642	-2.61116	0.00902369	0.152918	1710.45	9846.16	402.399	810.741	1338.45	3044.78
Cstad	12.959	-2.04278	0.887628	-2.30139	0.0213696	0.255524	9.26572	43.0859	2.86066	8.68651	4.19577	9.65917
Tmod1	8.66761	-2.0407	0.804291	-2.53727	0.0111722	0.17504	17.6049	17.4395	3.81421	6.75617	2.09788	4.29296
Efs	175.363	-2.03885	0.532308	-3.8302	0.000128037	0.00779963	242.762	464.712	49.5847	48.2584	138.46	108.397
Id2	1808.62	-2.03824	0.576817	-3.53361	0.000409929	0.0189111	1060	6238.23	819.102	983.506	722.721	1028.16
E130006D01Rik	5.09178	-2.03227	0.967792	-2.0999	0.0357375	NA	9.26572	11.2844	2.86066	2.8955	2.09788	2.14648
Col9a2	1573.95	-2.02903	0.712871	-2.84628	0.00442331	0.0952846	4469.78	1868.08	362.35	1470.92	199.299	1073.24
G930009F23Rik	13.3472	-2.02891	0.951746	-2.13178	0.0330248	0.327046	5.55943	48.2152	8.58197	2.8955	8.39153	6.43944
Cfap161	15.5531	-2.02772	0.795924	-2.54764	0.0108456	0.172113	37.0629	25.6464	12.3962	9.65168	1.04894	7.51268
Clstn3	853.616	-2.02522	0.579728	-3.4934	0.000476918	0.0211919	586.52	2847.77	254.599	475.828	386.01	570.964
Angptl8	15.5378	-2.02269	0.771846	-2.62059	0.00877767	0.150299	18.5314	44.1118	11.4426	9.65168	7.34259	2.14648
Soat2	41.5466	-2.02002	0.63861	-3.16315	0.00156073	0.0479646	51.888	114.896	9.53553	15.4427	18.8809	38.6367
Nags	8.2206	-2.0035	1.01171	-1.98031	0.0476692	0.394452	9.26572	23.5947	0.953553	4.82584	2.09788	8.58592
Cfhr2	19.1244	-2.00211	0.906297	-2.20912	0.0271666	0.294147	60.2272	16.4137	20.0246	10.6168	2.09788	5.3662
Sema5b	502.156	-2.00113	0.381724	-5.24235	1.59e-07	3.43e-05	749.597	1259.75	338.511	206.546	174.124	284.409
Akap6	14.7803	-1.99439	0.810005	-2.46219	0.0138091	0.198105	41.6957	17.4395	9.53553	12.5472	2.09788	5.3662
AC100751.1	38.6337	-1.9906	0.924019	-2.15428	0.0312181	0.317422	139.912	14.362	26.6995	31.8505	14.6852	4.29296
Prkg2	40.5637	-1.98361	0.655184	-3.02756	0.00246533	0.0651679	40.7692	121.051	28.6066	20.2685	25.1746	7.51268
Parm1	3105.87	-1.98061	0.616282	-3.21381	0.00130985	0.0421472	1463.06	10904.8	1744.05	1679.39	1536.7	1307.21
Sntb1	147.768	-1.97958	0.499829	-3.96051	7.48e-05	0.00520359	167.71	420.601	46.7241	99.4123	56.6428	95.5184
Efcab8	29.1823	-1.97937	0.883214	-2.2411	0.0250194	0.280515	17.6049	98.4821	4.76776	7.72134	30.4193	16.0986
4930471E19Rik	6.93063	-1.97692	0.950746	-2.07933	0.037587	0.349585	20.3846	7.18099	5.72132	1.93034	3.14682	3.21972
Zdbf2	152.65	-1.97284	0.549996	-3.587	0.000334499	0.0165468	447.534	159.008	34.3279	91.6909	100.698	82.6395
Tnfaip2	324.551	-1.96907	0.497806	-3.95549	7.64e-05	0.00527928	310.402	978.666	223.131	135.123	115.384	184.597
Atp6v1b1	51.589	-1.96682	0.736773	-2.6695	0.00759643	0.137277	108.409	96.4304	10.4891	57.9101	8.39153	27.9043
Gm15727	19.9299	-1.96198	0.652799	-3.00548	0.0026516	0.0679361	36.1363	43.0859	14.3033	15.4427	5.24471	5.3662
P2rx5	4.95131	-1.95893	0.983129	-1.99255	0.046311	NA	8.33915	11.2844	2.86066	1.93034	3.14682	2.14648
Abcb1a	93.7635	-1.9586	0.709486	-2.76058	0.00576981	0.113675	83.3915	288.265	39.0957	97.4819	16.7831	37.5634
Sec14l4	9.32739	-1.95752	0.96912	-2.01989	0.0433945	0.376125	28.7237	8.20684	1.90711	8.68651	6.29365	2.14648
Isg20	126.343	-1.95532	0.686844	-2.84681	0.00441594	0.0952846	51.888	448.299	69.6093	49.2236	67.1323	71.9071
Ackr4	27.1852	-1.95522	0.581997	-3.35951	0.000780812	0.0300737	38.916	68.7323	8.58197	20.2685	9.44047	17.1718
Chrd	90.7749	-1.95419	0.420321	-4.64929	3.33e-06	0.00044402	139.912	219.533	40.0492	67.5617	32.5172	45.0761
Dlk2	49.9157	-1.94766	0.627727	-3.10272	0.00191752	0.0552875	151.958	45.1376	22.8853	25.0944	13.6362	40.7831
Zfp862-ps	2117.21	-1.94437	0.569081	-3.41668	0.000633902	0.0260202	1247.17	7112.26	923.992	1313.59	995.445	1110.8
Sdc1	7782.03	-1.9434	0.489707	-3.9685	7.23e-05	0.00512	6208.96	24509.7	4510.3	4221.64	3967.1	3274.46
Lpin3	665.029	-1.94074	0.465588	-4.16836	3.07e-05	0.00273838	684.737	1938.87	270.809	465.211	253.844	376.707
Col15a1	527.767	-1.93655	0.654939	-2.95684	0.0031081	0.0753697	282.604	1797.3	143.033	333.948	226.571	383.147
Pthlh	20.309	-1.93502	0.624343	-3.09928	0.00193989	0.055698	37.0629	43.0859	11.4426	16.4079	4.19577	9.65917
C1s1	488.079	-1.93211	0.473267	-4.08249	4.46e-05	0.00356844	504.055	1417.73	279.391	348.426	184.614	194.257
Avpi1	414.714	-1.92928	0.680341	-2.83575	0.00457177	0.0975611	167.71	1463.9	135.404	280.864	215.033	225.381
Lgals3	463.832	-1.92008	0.827906	-2.3192	0.0203842	0.249534	163.077	1657.78	429.099	119.681	86.0132	327.338
Sgca	8.67393	-1.90454	0.851951	-2.2355	0.0253846	0.282391	8.33915	25.6464	4.76776	4.82584	5.24471	3.21972
Peg10	4870.64	-1.9002	0.586294	-3.24104	0.00119094	0.039612	11644.2	7384.11	1541.89	4678.17	919.922	3055.52
Pcolce	5735.64	-1.8999	0.633269	-3.00014	0.00269852	0.0683944	2974.3	19431.8	1807.94	4382.83	2685.29	3131.72
Timp1	731.471	-1.89563	0.648946	-2.92108	0.00348817	0.0815587	397.499	2456.92	219.317	321.401	376.57	617.113
Bcat1	8137.57	-1.88096	0.478679	-3.92948	8.51e-05	0.00571124	14516.6	17126.7	3863.8	6916.39	1802.08	4599.91
Gpa33	11.2832	-1.87931	0.748047	-2.51228	0.0119952	0.182565	20.3846	23.5947	10.4891	5.79101	3.14682	4.29296
Tktl1	13.1211	-1.87803	0.8409	-2.23336	0.0255253	0.283095	40.7692	10.2586	7.62842	11.582	4.19577	4.29296
Cd247	15.7299	-1.87587	0.656465	-2.85753	0.00426958	0.0932219	23.1643	37.9566	9.53553	7.72134	4.19577	11.8056
6030469F06Rik	10.9678	-1.87576	0.82841	-2.26429	0.0235561	0.269405	13.8986	28.7239	3.81421	8.68651	2.09788	8.58592
Dsc3	38.9575	-1.87551	0.713813	-2.62745	0.00860277	0.149035	100.07	51.2928	14.3033	42.4674	6.29365	19.3183
Ahnak2	117.208	-1.8702	0.601032	-3.11164	0.0018605	0.0541762	120.454	334.429	85.8197	94.5864	31.4682	36.4902
Gm47430	8.59588	-1.868	0.810659	-2.3043	0.0212058	0.254284	14.8252	18.4654	1.90711	5.79101	6.29365	4.29296
Srrm4	24.4015	-1.86477	0.529717	-3.52031	0.000431036	0.0196638	37.9895	56.422	10.4891	9.65168	14.6852	17.1718
Gm49599	67.3591	-1.86477	0.856976	-2.17599	0.0295563	0.307066	215.891	45.1376	60.0738	60.8056	12.5873	9.65917
Kcnh4	12.7854	-1.86388	0.914961	-2.03712	0.0416383	0.368604	6.486	43.0859	6.67487	6.75617	10.4894	3.21972
Cela1	86.648	-1.86323	0.625054	-2.98091	0.00287397	0.0709986	57.4475	278.007	28.6066	46.328	45.1045	64.3944
4930539E08Rik	13.1372	-1.86316	0.705265	-2.64179	0.0082468	0.145196	32.43	18.4654	8.58197	8.68651	3.14682	7.51268
Gsto1	1114.37	-1.86292	0.533414	-3.49246	0.000478599	0.0212207	875.611	3438.67	495.847	772.134	388.108	715.851
Gadd45a	518.347	-1.86244	0.482339	-3.86127	0.000112797	0.00714615	746.817	1259.75	178.314	427.569	154.194	343.437
Gm11639	9.42243	-1.85766	0.778591	-2.38593	0.0170361	0.223472	24.0909	12.3103	5.72132	4.82584	3.14682	6.43944
Nuak1	505.87	-1.84964	0.396857	-4.66073	3.15e-06	0.00042555	624.51	1327.46	194.525	292.446	250.697	345.583
Rsph1	77.1081	-1.84906	0.555603	-3.32803	0.00087464	0.0324692	66.7132	230.817	28.6066	48.2584	35.664	52.5888
Gm9910	16.9857	-1.84693	0.699785	-2.63928	0.00830815	0.145652	20.3846	45.1376	5.72132	12.5472	5.24471	12.8789
A730049H05Rik	152.392	-1.84648	0.715687	-2.58002	0.00987955	0.162905	153.811	433.937	44.817	180.486	28.3214	72.9804
Gm9899	64.6386	-1.84599	0.579469	-3.18565	0.00144428	0.0451974	47.2552	202.094	36.235	38.6067	32.5172	31.124
Prss35	14976.8	-1.84515	0.71631	-2.57591	0.0099977	0.163932	4517.97	53209.1	6970.47	11694	6070.22	7398.92
Parp3	301.838	-1.83549	0.655485	-2.8002	0.00510703	0.104321	138.059	1022.78	184.989	218.128	129.02	118.056
Gsg1l	1426.67	-1.83522	0.720297	-2.54787	0.0108384	0.172113	640.261	4845.11	477.73	403.44	1400.34	793.125
Sbsn	593.401	-1.83287	0.680003	-2.69538	0.00703081	0.129915	296.503	1984	404.306	490.305	185.663	199.623
Stx11	128.223	-1.83133	0.705786	-2.59474	0.00946635	0.157996	46.3286	446.247	65.7951	54.0494	82.8664	74.0536
B4galnt1	86.7293	-1.83001	0.83796	-2.18389	0.0289703	0.303125	21.3112	311.86	79.1449	35.7112	27.2725	45.0761
Qpct	78.4227	-1.82836	0.53686	-3.40566	0.000660041	0.0266732	92.6572	208.249	20.9782	44.3977	39.8598	64.3944
C1rl	164.637	-1.82803	0.575852	-3.17449	0.00150102	0.0465953	113.968	518.057	68.6558	123.541	72.377	91.2255
Spdef	16.8805	-1.82463	0.849993	-2.14664	0.0318217	0.320544	8.33915	56.422	5.72132	9.65168	13.6362	7.51268
Trim63	15.3347	-1.82428	0.760371	-2.3992	0.0164309	0.218981	45.402	13.3361	8.58197	8.68651	4.19577	11.8056
Ablim1	4178.69	-1.82391	0.455805	-4.00151	6.29e-05	0.0046311	10613	5408.31	1235.8	2896.47	1808.38	3110.25
Klhdc7a	32.1795	-1.81614	0.638797	-2.84306	0.00446824	0.0958501	46.3286	76.9392	10.4891	33.7809	9.44047	16.0986
Gm18336	8.32986	-1.8159	0.886897	-2.04748	0.0406113	0.363747	8.33915	23.5947	3.81421	5.79101	6.29365	2.14648
Osgin1	273.732	-1.80942	0.600969	-3.01084	0.00260526	0.0672634	149.178	896.598	110.612	169.87	159.439	156.693
Hp	152.22	-1.8071	0.850811	-2.12398	0.0336718	0.330267	23.1643	558.065	102.03	56.9449	78.6706	94.4452
Tgfbi	574.325	-1.80274	0.605151	-2.97899	0.002892	0.071358	409.545	1780.88	220.271	457.489	169.929	407.831
Lrrc4c	18.5615	-1.80242	0.811313	-2.22161	0.0263094	0.288385	9.26572	61.5513	6.67487	11.582	10.4894	11.8056
Plpp3	2524.73	-1.80055	0.484155	-3.71895	0.000200054	0.0111905	2126.48	7496.95	1020.3	1746.95	1321.67	1436
Serinc2	43.3861	-1.80012	0.476767	-3.77567	0.000159579	0.00938679	76.9055	88.2236	14.3033	20.2685	24.1257	36.4902
Hs6st2	287.853	-1.79951	0.351315	-5.1222	3.02e-07	5.9e-05	405.839	691.427	172.593	194.964	120.628	141.668
Aspg	73.3719	-1.79923	0.544627	-3.3036	0.000954523	0.0339096	157.517	122.077	20.9782	70.4572	24.1257	45.0761
S100a16	170.279	-1.79624	0.554309	-3.2405	0.0011932	0.039612	113.968	534.471	79.1449	104.238	97.5516	92.2987
Pamr1	88.8286	-1.79554	0.882909	-2.03366	0.041986	0.370245	300.209	37.9566	17.1639	114.855	23.0767	39.7099
Fstl3	48.5016	-1.79505	0.589236	-3.0464	0.00231597	0.0627857	49.1083	135.413	14.3033	24.1292	27.2725	40.7831
Mlf1	902.877	-1.79437	0.361648	-4.96165	6.99e-07	0.0001216	1872.6	1563.4	495.847	533.738	290.557	661.116
Fads6	2147.19	-1.79355	0.445001	-4.03044	5.57e-05	0.00421968	2536.03	5634	836.266	1832.85	948.243	1095.78
Rora	941.775	-1.79151	0.595128	-3.01029	0.00261	0.0672634	666.205	2915.48	351.861	895.676	399.647	421.784
Rnaseh2a	2345.73	-1.7898	0.540012	-3.31437	0.000918486	0.0330221	1531.62	7385.13	1018.39	1190.05	1394.04	1555.13
Ak1	255.391	-1.78849	0.387461	-4.61592	3.91e-06	0.000511727	324.3	646.289	107.751	175.661	122.726	155.62
Sorbs2os	9.95321	-1.78319	0.827016	-2.15618	0.03107	0.317102	20.3846	17.4395	3.81421	10.6168	2.09788	5.3662
Agt	8006.45	-1.7817	0.482795	-3.6904	0.000223906	0.0122249	8660.67	21711.2	3660.69	3428.28	3242.28	7335.6
Col6a6	323.428	-1.78063	0.297513	-5.98503	2.16e-09	9.06e-07	526.293	700.659	181.175	223.919	163.635	144.887
Lgmn	4790.8	-1.77675	0.525697	-3.3798	0.000725383	0.0285823	3339.37	14811.3	2049.18	2400.37	2860.46	3284.12
Tmem184a	1139.4	-1.77218	0.587008	-3.01901	0.00253601	0.0660681	2592.55	1719.33	355.675	1361.85	328.319	478.665
Nlrp10	273.616	-1.76952	0.600749	-2.94553	0.00322403	0.07714	788.513	246.205	128.73	240.327	60.8386	177.085
Atp1a3	564.613	-1.76817	0.824413	-2.14476	0.0319718	0.321425	107.482	2027.09	324.208	471.002	155.243	302.654
Loxl2	1408.52	-1.76766	0.560538	-3.1535	0.00161325	0.0492102	883.023	4440.93	634.112	610.951	896.845	985.235
Epha10	16.7635	-1.7667	0.728781	-2.42418	0.015343	0.210265	50.9615	12.3103	8.58197	9.65168	10.4894	8.58592
Trim9	201.793	-1.76552	0.739169	-2.38852	0.0169163	0.222965	336.346	425.73	24.7924	47.2932	143.705	232.893
Pik3ap1	382.721	-1.76521	0.563482	-3.13268	0.00173215	0.0517604	226.084	1219.74	227.899	185.312	210.837	226.454
D630003M21Rik	22.052	-1.76405	0.587159	-3.00437	0.00266129	0.0679361	37.9895	45.1376	5.72132	11.582	13.6362	18.2451
Sorbs2	1021.93	-1.7577	0.41472	-4.23828	2.25e-05	0.00216067	1532.55	2320.48	409.074	897.606	392.304	579.55
Plxdc1	91.8151	-1.75768	0.452666	-3.88295	0.000103195	0.00664103	100.996	245.179	42.9099	46.328	65.0344	50.4423
Rorc	281.06	-1.75543	0.455969	-3.84989	0.00011817	0.00738547	455.873	603.203	109.659	228.745	84.9643	203.916
Enkur	37.6446	-1.75534	0.479973	-3.65717	0.000255015	0.0135277	75.0523	66.6806	16.2104	23.164	13.6362	31.124
Dpysl4	4959.08	-1.75476	0.536974	-3.26786	0.00108364	0.0366074	3094.75	15587.9	3007.5	3009.39	2455.57	2599.39
Gm29050	50.8952	-1.75464	0.711776	-2.46516	0.0136951	0.197712	37.0629	154.904	32.4208	49.2236	18.8809	12.8789
Spata46	10.1379	-1.75193	0.863836	-2.02809	0.0425512	0.372437	25.944	12.3103	7.62842	9.65168	3.14682	2.14648
A830008E24Rik	22.9926	-1.7494	0.62037	-2.81992	0.0048035	0.100778	25.0174	61.5513	10.4891	16.4079	8.39153	16.0986
Nrn1	2250.04	-1.74655	0.633952	-2.75502	0.00586884	0.114417	981.24	7477.46	933.528	1122.49	1537.75	1447.8
3930402G23Rik	17.4024	-1.74385	0.792932	-2.19924	0.027861	0.298034	40.7692	24.6205	6.67487	17.373	2.09788	12.8789
Lepr	56.3461	-1.7372	0.427112	-4.06732	4.76e-05	0.00376945	123.234	88.2236	34.3279	43.4325	22.0278	26.831
Akr1c21	11.1765	-1.73714	0.761113	-2.28236	0.0224678	0.263366	30.5769	11.2844	4.76776	7.72134	7.34259	5.3662
Gm38383	53.3831	-1.73531	0.745741	-2.32696	0.0199674	0.246786	173.269	26.6722	23.8388	18.3382	53.496	24.6845
Gm47175	7.10879	-1.73341	0.875329	-1.98029	0.0476709	0.394452	9.26572	17.4395	3.81421	5.79101	4.19577	2.14648
Atp1a2	90.6268	-1.73186	0.643214	-2.69252	0.00709148	0.130683	239.982	99.508	33.3743	107.134	27.2725	36.4902
Gm12663	37.1554	-1.73115	0.782867	-2.21129	0.0270156	0.293286	111.189	27.6981	8.58197	9.65168	31.4682	34.3437
Gfod1	130.867	-1.73078	0.417456	-4.14603	3.38e-05	0.00296789	155.664	334.429	76.2842	76.2482	53.496	89.079
Lif	16.7431	-1.73078	0.765568	-2.26078	0.0237731	0.271283	18.5314	44.1118	10.4891	3.86067	6.29365	17.1718
Gm15753	23.5259	-1.72677	0.56945	-3.03236	0.00242652	0.064696	29.6503	58.4738	16.2104	14.4775	8.39153	13.9521
Glul	9117.34	-1.7238	0.58194	-2.96217	0.00305484	0.0744808	7340.3	26732.8	3542.45	7948.16	2659.07	6481.3
P3h2	220.896	-1.71982	0.505858	-3.39981	0.000674324	0.0270904	431.783	392.903	89.6339	190.138	53.496	167.426
Wnt11	24.0403	-1.71823	0.643392	-2.67058	0.00757212	0.136959	51.888	37.9566	13.3497	25.0944	6.29365	9.65917
Ntn4	1095.83	-1.71616	0.715496	-2.39856	0.0164595	0.218987	2382.22	1704.97	266.995	1411.08	163.635	646.091
Mypn	14.0979	-1.71301	0.860235	-1.99133	0.0464451	0.388379	37.9895	14.362	2.86066	3.86067	10.4894	15.0254
AC154652.2	18.3001	-1.70984	0.586262	-2.91651	0.00353974	0.0825765	25.0174	43.0859	7.62842	9.65168	11.5384	12.8789
Rundc3a	140.137	-1.70548	0.513268	-3.32279	0.000891205	0.0328466	113.968	407.265	61.0274	78.1786	89.16	91.2255
Cda	39.4942	-1.70319	0.721352	-2.3611	0.0182208	0.233492	76.9055	69.7582	5.72132	27.9899	12.5873	44.0029
Apol6	309.576	-1.70161	0.677644	-2.51106	0.0120368	0.182874	130.647	1019.7	147.801	253.839	110.139	195.33
Col18a1	1528.33	-1.69563	0.652631	-2.59815	0.00937277	0.157201	759.789	4909.74	819.102	714.224	1441.25	525.888
Sez6	145.379	-1.6928	0.476534	-3.55232	0.000381848	0.0181038	208.479	330.325	86.7733	41.5022	130.069	75.1268
Gm49735	8.77438	-1.69189	0.792734	-2.13425	0.0328226	0.325829	12.0454	20.5171	3.81421	6.75617	6.29365	3.21972
Btla	51.1331	-1.69084	0.83248	-2.03109	0.0422457	0.3711	110.262	78.9909	15.2568	14.4775	8.39153	79.4198
Akap5	100.598	-1.68979	0.638442	-2.64674	0.00812728	0.143584	53.7412	319.041	57.2132	79.1437	46.1534	48.2958
Tub	193.552	-1.68892	0.431352	-3.9154	9.03e-05	0.00595772	423.443	293.395	82.9591	184.347	89.16	88.0057
Trim16	28.4543	-1.68724	0.656687	-2.56933	0.0101896	0.165836	21.3112	84.1201	13.3497	21.2337	17.832	12.8789
Gm26628	139.735	-1.68711	0.385882	-4.3721	1.23e-05	0.00136552	342.832	174.395	86.7733	96.5168	70.2791	67.6142
Ube2ql1	58.2389	-1.68625	0.853658	-1.97532	0.0482316	0.39733	18.5314	196.964	28.6066	24.1292	15.7341	65.4677
Atoh8	279.776	-1.68043	0.612639	-2.74294	0.00608911	0.117484	589.3	444.195	63.888	198.825	76.5727	305.874
Hmga2	154.911	-1.6798	0.483757	-3.47241	0.000515807	0.0223869	433.636	138.49	72.47	112.925	82.8664	89.079
C1ra	611.502	-1.67869	0.395776	-4.24152	2.22e-05	0.00214982	761.642	1496.72	306.09	437.221	241.257	426.077
C130073F10Rik	23.8934	-1.67017	0.674765	-2.47518	0.0133168	0.195086	69.4929	18.4654	13.3497	13.5123	18.8809	9.65917
Lims2	119.712	-1.66294	0.659228	-2.52255	0.0116507	0.179159	336.346	103.611	29.5601	57.9101	54.545	136.302
Mgam	26.548	-1.65934	0.824592	-2.01232	0.0441864	0.380177	8.33915	89.2494	15.2568	13.5123	14.6852	18.2451
Acvrl1	171.68	-1.65896	0.363087	-4.56904	4.9e-06	0.000617079	367.849	262.619	78.1913	113.89	75.5238	132.009
Bmp7	55.9873	-1.65812	0.680321	-2.43726	0.0147989	0.204998	54.6677	150.801	12.3962	20.2685	40.9087	56.8818
Ahnak	2717.66	-1.65711	0.50982	-3.25039	0.00115246	0.0385951	6538.82	3439.69	2095.91	2379.14	741.602	1110.8
Egr3	54.9324	-1.65711	0.549698	-3.01457	0.00257341	0.0668727	111.189	90.2753	21.9317	25.0944	19.9299	61.1747
Rufy4	82.3894	-1.65559	0.407252	-4.06527	4.8e-05	0.00378812	146.398	155.93	33.3743	61.7707	34.6151	62.248
Tns3	2251.42	-1.65549	0.574851	-2.87986	0.00397857	0.0889717	1428.77	6834.25	1272.99	1923.58	829.713	1219.2
Nr4a1	1588.88	-1.6553	0.611595	-2.70654	0.00679885	0.127001	881.17	4949.75	675.115	664.035	929.362	1433.85
Col17a1	89.6701	-1.6552	0.517773	-3.19677	0.00138978	0.0439611	86.1712	243.128	53.3989	72.3876	33.5661	49.3691
Gm37940	13.8037	-1.65462	0.791381	-2.0908	0.0365459	0.344468	25.0174	25.6464	2.86066	15.4427	4.19577	9.65917
Ttc39a	86.9846	-1.65296	0.553343	-2.98723	0.00281522	0.0700528	123.234	195.938	38.1421	87.8303	22.0278	54.7353
Myl9	458.958	-1.64869	0.529623	-3.11296	0.00185223	0.0540119	353.951	1327.46	186.896	349.391	209.788	326.265
Ifnlr1	120.084	-1.64527	0.336813	-4.88481	1.04e-06	0.00016868	227.01	212.352	62.9345	72.3876	52.4471	93.3719
Elf3	142.18	-1.64306	0.344136	-4.77446	1.8e-06	0.00026805	276.118	244.154	95.3553	101.343	54.545	81.5663
Ryr2	431.377	-1.64235	0.583078	-2.8167	0.00485206	0.10133	250.174	1327.46	230.76	242.257	188.809	348.803
Ldhc	12.7373	-1.63566	0.759545	-2.15347	0.0312817	0.317589	35.2097	11.2844	7.62842	10.6168	5.24471	6.43944
Ccn1	848.559	-1.63275	0.520327	-3.13792	0.00170149	0.051067	1215.66	1879.37	237.435	608.056	310.487	840.347
Anxa1	885.286	-1.63221	0.462332	-3.53038	0.00041497	0.0191007	790.366	2438.46	610.274	497.061	371.325	604.234
Gm12191	172.317	-1.63119	0.627095	-2.60119	0.00929021	0.156327	99.1432	529.341	98.2159	156.357	67.1323	83.7128
Slc40a1	1932	-1.62839	0.711992	-2.28709	0.0221905	0.26121	5501.98	1536.73	607.413	2398.44	378.668	1168.76
Papln	105.733	-1.62638	0.463919	-3.50573	0.00045535	0.0204549	119.528	265.697	53.3989	91.6909	47.2024	56.8818
Slc8b1	600.736	-1.62591	0.38357	-4.23888	2.25e-05	0.00216067	724.579	1462.87	347.093	472.932	268.529	328.412
Tmem267	247.528	-1.62352	0.391883	-4.14287	3.43e-05	0.00299623	336.346	564.22	168.779	91.6909	138.46	185.671
Fam43a	135.704	-1.61841	0.55412	-2.92069	0.00349257	0.0815689	97.2901	395.98	76.2842	110.994	67.1323	66.5409
Mrap	1972.53	-1.61695	0.687687	-2.35129	0.0187084	0.236996	637.482	6526.49	833.405	1055.89	1387.75	1394.14
Krt20	129.589	-1.61628	0.809168	-1.99746	0.0457753	0.38549	357.657	112.844	29.5601	135.123	16.7831	125.569
Nol4l	1690.71	-1.61579	0.501357	-3.22284	0.00126928	0.0411643	1168.41	4970.27	1080.38	1047.21	933.558	944.452
Gm28438	220.947	-1.61438	0.776133	-2.08003	0.0375231	0.349585	176.975	624.746	35.2814	52.1191	196.152	240.406
Sdcbp2	23.447	-1.61434	0.541324	-2.98221	0.00286175	0.0708671	28.7237	56.422	14.3033	12.5472	12.5873	16.0986
Gm48053	50.2711	-1.61308	0.701602	-2.29914	0.0214968	0.256292	127.867	54.3703	17.1639	33.7809	10.4894	57.955
Amotl2	1975.53	-1.61301	0.426083	-3.78567	0.000153294	0.00912165	2617.57	4549.67	919.225	1661.05	697.546	1408.09
Gm26666	32.3303	-1.61151	0.516564	-3.11967	0.00181055	0.0531742	64.86	52.3186	16.2104	22.1989	10.4894	27.9043
Kcnma1	993.233	-1.6098	0.294052	-5.47453	4.39e-08	1.27e-05	1364.84	2235.34	521.593	541.459	661.882	634.285
Hspa12a	816.187	-1.60922	0.448739	-3.58611	0.000335654	0.016564	796.852	2161.48	534.943	637.011	347.2	419.637
Serpina6	162.476	-1.60874	0.651678	-2.46861	0.0135638	0.197208	164.93	423.678	74.3771	34.746	82.8664	194.257
Rgs22	121.344	-1.60809	0.62309	-2.58082	0.00985648	0.162884	263.146	176.447	34.3279	120.646	28.3214	105.178
Acss1	198.799	-1.60721	0.583124	-2.75621	0.00584761	0.114188	189.947	530.367	98.2159	211.372	56.6428	106.251
Kl	64.1967	-1.60626	0.628933	-2.55394	0.0106512	0.170626	89.8775	142.594	19.0711	58.8752	15.7341	59.0282
Klhl33	86.607	-1.60506	0.673895	-2.38177	0.0172299	0.224864	264.073	49.2411	35.2814	46.328	36.713	88.0057
Shbg	126.352	-1.60425	0.552853	-2.90177	0.00371062	0.085017	269.632	187.732	38.1421	145.74	51.3981	65.4677
Ackr3	551.957	-1.60304	0.489884	-3.27229	0.0010668	0.0363794	1375.03	621.668	187.85	347.46	253.844	525.888
Gm43185	35.2717	-1.59734	0.751003	-2.12694	0.0334248	0.329102	103.776	23.5947	13.3497	35.7112	9.44047	25.7578
2200002D01Rik	143.732	-1.59536	0.675596	-2.36142	0.0182053	0.233449	98.2166	420.601	38.1421	63.7011	81.8174	159.913
1700057H21Rik	8.36513	-1.59128	0.778067	-2.04517	0.0408381	0.364406	14.8252	15.3878	7.62842	3.86067	4.19577	4.29296
Camk2b	134.956	-1.59122	0.475091	-3.34929	0.000810175	0.0309722	340.052	146.697	100.123	90.7258	87.0621	45.0761
Nos2	1877.66	-1.5901	0.442566	-3.59291	0.000327005	0.0162939	4496.65	2272.27	670.347	1325.18	890.551	1610.93
Casp12	52.7018	-1.58999	0.503654	-3.15691	0.00159453	0.0487114	91.7306	98.4821	37.1886	47.2932	14.6852	26.831
Hdc	616.885	-1.58946	0.630365	-2.52149	0.0116858	0.179295	281.678	1941.94	284.159	409.231	288.459	495.837
Gm8189	84.572	-1.58702	0.637358	-2.48999	0.0127747	0.189078	203.846	100.534	18.1175	34.746	95.4537	54.7353
Rgs7	62.0918	-1.57666	0.758675	-2.07818	0.0376929	0.349643	35.2097	187.732	12.3962	30.8854	43.0066	63.3212
Scube3	178.129	-1.57665	0.520176	-3.031	0.00243747	0.064817	403.985	235.947	83.9126	199.79	81.8174	63.3212
Rab11fip4	258.787	-1.57531	0.390206	-4.03713	5.41e-05	0.00419175	498.496	430.859	148.754	236.466	97.5516	140.595
Rab20	49.6569	-1.57369	0.587179	-2.68009	0.00736032	0.133646	39.8426	138.49	41.0028	21.2337	25.1746	32.1972
Faim2	82.1476	-1.57199	0.471731	-3.33239	0.000861024	0.0320798	162.15	132.335	47.6776	27.0247	80.7685	42.9296
Smad9	170.93	-1.56165	0.428018	-3.64857	0.000263704	0.0138455	324.3	287.239	91.5411	165.044	59.7897	97.6649
Gm10635	10.725	-1.56056	0.728433	-2.14235	0.0321656	0.322268	25.0174	13.3361	6.67487	8.68651	4.19577	6.43944
Egr2	58.6012	-1.55934	0.681753	-2.28726	0.0221809	0.26121	75.0523	134.387	24.7924	42.4674	9.44047	65.4677
Slit3	166.427	-1.55896	0.52653	-2.96082	0.00306822	0.0746298	115.822	479.074	94.4017	92.6561	100.698	115.91
Dok6	246.563	-1.55659	0.662965	-2.34792	0.0188783	0.238201	481.817	399.058	212.642	273.142	45.1045	67.6142
Fam126a	4550.39	-1.55599	0.513132	-3.03235	0.00242661	0.064696	5339.83	10910	2057.77	4851.9	1428.66	2714.23
Thpo	12.0312	-1.5545	0.754081	-2.06145	0.0392602	0.356448	10.1923	32.8274	6.67487	8.68651	6.29365	7.51268
Rragd	311.672	-1.55421	0.531136	-2.92621	0.00343122	0.0805023	454.02	658.599	165.918	319.47	71.328	200.696
Cav1	756.647	-1.55325	0.393265	-3.94963	7.83e-05	0.00535621	1207.32	1492.62	367.118	582.961	271.676	618.187
Gnao1	558.092	-1.55288	0.507775	-3.0582	0.00222673	0.061359	400.279	1591.1	290.834	392.823	391.255	282.262
CT009755.2	17.0762	-1.55252	0.758375	-2.04716	0.0406423	0.363814	43.5489	17.4395	20.0246	8.68651	5.24471	7.51268
Lrtm1	164.253	-1.55247	0.485459	-3.19794	0.00138411	0.0438494	257.587	328.274	55.3061	122.576	62.9365	158.84
Gm5784	13.1401	-1.55118	0.655606	-2.36602	0.0179805	0.231624	21.3112	25.6464	8.58197	10.6168	8.39153	4.29296
Gm43162	19.0893	-1.55052	0.781345	-1.98442	0.0472088	0.391903	16.6783	51.2928	5.72132	5.79101	15.7341	19.3183
AC132133.2	11.9951	-1.54982	0.638454	-2.42746	0.0152048	0.20949	22.2377	20.5171	7.62842	6.75617	8.39153	6.43944
Kifc3	673.072	-1.54801	0.474204	-3.26443	0.00109684	0.0369211	528.146	1870.13	333.743	440.116	455.241	411.051
Pdzd2	870.446	-1.54551	0.393091	-3.93167	8.44e-05	0.00569479	2231.19	867.874	504.429	574.275	481.464	563.451
Sycp2	71.413	-1.54318	0.47667	-3.23741	0.00120619	0.03981	186.241	67.7065	40.0492	44.3977	49.3003	40.7831
Amh	11981.5	-1.54265	0.582508	-2.64828	0.00809019	0.143175	22549.1	20077	3058.04	13996.9	3609.41	8598.8
Tbc1d2	22.6216	-1.538	0.702244	-2.19012	0.0285155	0.299742	14.8252	65.6547	18.1175	10.6168	13.6362	12.8789
Gm12361	16.5403	-1.53547	0.608152	-2.52482	0.0115758	0.178329	37.0629	21.543	6.67487	10.6168	11.5384	11.8056
Runx1	934.44	-1.53261	0.447836	-3.42226	0.000621032	0.0257227	1035.91	2279.45	616.949	854.173	408.038	412.124
Gm29776	31.9051	-1.53185	0.51224	-2.99049	0.00278527	0.0695606	53.7412	59.4996	20.0246	21.2337	27.2725	9.65917
Aldh1b1	337.938	-1.53061	0.39166	-3.90801	9.31e-05	0.00606475	623.583	574.479	133.497	270.247	149.999	275.823
Apold1	84.8327	-1.52925	0.626301	-2.44172	0.0146174	0.203169	45.402	255.438	66.7487	51.1539	41.9577	48.2958
Hes1	304.548	-1.52784	0.459339	-3.32616	0.000880499	0.032569	290.017	788.883	128.73	175.661	199.299	244.699
Irs2	1057.03	-1.52526	0.535624	-2.84763	0.00440458	0.095281	2338.67	1403.37	371.886	1074.23	311.536	842.494
Lamc3	1033.87	-1.52327	0.669579	-2.27496	0.0229082	0.265396	929.352	2728.78	293.694	1261.47	261.186	728.73
Mdfi	858.103	-1.52313	0.459304	-3.31617	0.000912615	0.0330128	819.09	2216.87	365.211	533.738	468.877	744.829
Sparc	14191.3	-1.51836	0.500247	-3.03522	0.00240361	0.0645014	10422.1	39719.1	6705.38	11643.8	8406.22	8251.07
Ptx3	13.9576	-1.5177	0.667003	-2.2754	0.022882	0.265355	18.5314	30.7757	7.62842	8.68651	5.24471	12.8789
Gm45619	69.5277	-1.51648	0.504486	-3.00599	0.0026472	0.0679361	81.5383	164.137	41.0028	56.9449	22.0278	51.5155
Eps8l2	19.785	-1.51468	0.660607	-2.29286	0.0218563	0.259058	18.5314	51.2928	7.62842	12.5472	11.5384	17.1718
Ceacam10	23.5806	-1.50953	0.688225	-2.19336	0.0282813	0.299509	19.458	63.603	8.58197	10.6168	20.9788	18.2451
Rnf152	77.7605	-1.50896	0.486623	-3.10088	0.00192945	0.0554757	83.3915	190.809	50.5383	59.8404	28.3214	53.662
Itga9	6189.94	-1.50861	0.250728	-6.01693	1.78e-09	7.6e-07	11067	10742.8	3223.96	4755.38	3431.09	3919.47
Cald1	3378.62	-1.50799	0.514181	-2.93281	0.00335914	0.0794467	4899.71	7002.49	1298.74	3221.73	954.537	2894.53
Gm31369	10.5569	-1.50757	0.768471	-1.96178	0.0497882	0.405209	26.8706	10.2586	7.62842	4.82584	8.39153	5.3662
Ly6d	32.8675	-1.50578	0.749798	-2.00825	0.0446164	0.381797	19.458	96.4304	34.3279	19.3034	9.44047	18.2451
Atp2b4	1419.7	-1.50571	0.431744	-3.48751	0.000487545	0.0215707	3628.46	1369.52	767.61	1196.81	711.182	844.64
Kcnj5	28.5913	-1.50287	0.732686	-2.05118	0.0402493	0.361609	86.1712	14.362	17.1639	23.164	18.8809	11.8056
Gm5900	21.0199	-1.5026	0.510273	-2.94469	0.0032328	0.0772598	37.0629	36.9308	16.2104	12.5472	10.4894	12.8789
Gm28078	23.1604	-1.50223	0.549821	-2.73221	0.00629102	0.120138	54.6677	26.6722	15.2568	11.582	14.6852	16.0986
Rap1gap	423.648	-1.50218	0.508034	-2.95685	0.00310795	0.0753697	321.52	1168.45	205.967	257.7	226.571	361.682
Lrrc6	16.6627	-1.50058	0.638419	-2.35046	0.0187503	0.237169	17.6049	41.0342	8.58197	11.582	12.5873	8.58592
Klc3	36.0615	-1.50052	0.72946	-2.05704	0.0396828	0.358616	23.1643	103.611	9.53553	28.955	17.832	33.2705
Tnnc1	31.1641	-1.49993	0.670009	-2.23867	0.0251774	0.2813	21.3112	88.2236	18.1175	12.5472	18.8809	27.9043
Arhgdig	203.891	-1.49953	0.564908	-2.65447	0.00794332	0.141922	254.807	461.635	61.0274	153.462	71.328	221.088
Ggt5	141.419	-1.49882	0.381286	-3.93096	8.46e-05	0.00569479	214.038	283.136	82.0055	130.298	67.1323	71.9071
Fam213b	426.354	-1.49657	0.627107	-2.38647	0.0170108	0.223283	214.965	1282.32	293.694	387.032	177.271	202.842
Spaar	27.6029	-1.49638	0.47916	-3.12292	0.00179066	0.0527936	53.7412	43.0859	12.3962	20.2685	15.7341	20.3916
Mrgpre	74.7253	-1.49503	0.586317	-2.54987	0.0107764	0.171895	50.9615	211.326	31.4672	47.2932	47.2024	60.1015
Mxra7	322.988	-1.49375	0.394429	-3.78713	0.000152399	0.00909477	338.199	795.038	162.104	209.441	204.544	228.6
Ddx4	105.217	-1.49338	0.335176	-4.45552	8.37e-06	0.00097065	211.258	157.982	70.5629	79.1437	60.8386	51.5155
Foxs1	51.8377	-1.49246	0.585587	-2.54865	0.010814	0.172057	35.2097	146.697	34.3279	28.955	30.4193	35.4169
Nid2	1302.56	-1.49213	0.563872	-2.64622	0.00813978	0.143681	3402.37	1165.37	542.571	1329.04	411.185	964.843
Lin7b	175.775	-1.48772	0.364239	-4.08446	4.42e-05	0.00355926	227.937	387.773	88.6804	131.263	90.209	128.789
Bmper	1553.99	-1.48714	0.438032	-3.39505	0.000686165	0.027352	1819.79	3622.3	1464.66	1053	689.155	675.068
Prss50	15.2285	-1.48034	0.648248	-2.28361	0.0223947	0.262709	19.458	33.8532	9.53553	12.5472	5.24471	10.7324
Mturn	815.488	-1.47982	0.524041	-2.82386	0.00474491	0.099906	1361.13	1488.52	323.254	858.999	219.229	641.798
Piezo2	402.028	-1.47509	0.38476	-3.83379	0.000126186	0.00770974	537.412	865.822	233.62	376.415	200.348	198.55
Pitpnc1	592.724	-1.47064	0.411144	-3.57694	0.000347635	0.0169516	711.607	1354.13	287.973	459.42	254.893	488.324
Fam189a2	162.73	-1.46974	0.430109	-3.41714	0.000632816	0.0260202	164.003	403.161	86.7733	130.298	91.2579	100.885
Pla1a	716.014	-1.46848	0.589336	-2.49175	0.0127116	0.188552	450.314	2043.5	475.823	252.874	680.763	392.806
Gm37015	27.9106	-1.46827	0.707814	-2.07438	0.0380444	0.351282	80.6118	16.4137	13.3497	12.5472	23.0767	21.4648
1810019D21Rik	132.436	-1.46696	0.73599	-1.99318	0.0462423	0.387156	72.2726	388.799	32.4208	118.716	48.2513	134.155
Ablim2	265.317	-1.46684	0.31933	-4.59351	4.36e-06	0.000562752	401.206	522.16	139.219	130.298	195.103	203.916
Sgms2	1436.85	-1.46675	0.373548	-3.92655	8.62e-05	0.00576243	1685.43	3316.59	759.028	1160.13	698.595	1001.33
Rasgrp3	210.619	-1.4658	0.557468	-2.62938	0.008554	0.148561	146.398	586.789	106.798	200.755	103.845	119.13
Rasal1	116.584	-1.46542	0.458828	-3.19383	0.00140398	0.0442738	179.755	225.688	57.2132	38.6067	105.943	92.2987
Lctl	20.0556	-1.46383	0.565737	-2.58747	0.00966844	0.160715	28.7237	41.0342	7.62842	16.4079	12.5873	13.9521
Ckb	748.594	-1.46313	0.43378	-3.37297	0.000743609	0.0289669	682.884	1920.4	410.028	499.957	392.304	585.989
Slc37a1	281.5	-1.46077	0.435617	-3.35335	0.000798406	0.0306938	310.402	667.832	119.194	207.511	145.803	238.259
Tagln2	1256.21	-1.45673	0.51306	-2.83931	0.00452113	0.0968835	867.271	3493.04	848.662	573.31	778.315	976.649
Coch	208.61	-1.45662	0.699142	-2.08344	0.0372111	0.348338	259.44	464.712	47.6776	285.69	51.3981	142.741
Olfml2b	1119.79	-1.45618	0.549523	-2.6499	0.00805157	0.142953	966.415	2919.58	401.446	551.111	653.491	1226.71
Ptger3	54.0295	-1.45378	0.6373	-2.28115	0.0225398	0.263508	157.517	29.7498	28.6066	42.4674	30.4193	35.4169
Ripor3	137.001	-1.45219	0.568732	-2.55339	0.010668	0.170626	394.72	80.0167	91.5411	76.2482	81.8174	97.6649
Gm48086	14.4228	-1.45089	0.724498	-2.00261	0.045219	0.383876	12.0454	37.9566	6.67487	8.68651	12.5873	8.58592
Necab2	36.9246	-1.44758	0.616815	-2.34686	0.0189323	0.238589	43.5489	84.1201	11.4426	14.4775	31.4682	36.4902
Sptbn4	13.6409	-1.44701	0.686504	-2.10779	0.035049	0.337487	19.458	27.6981	8.58197	3.86067	12.5873	9.65917
Dusp6	378.248	-1.4469	0.326053	-4.43761	9.1e-06	0.00104908	483.671	825.814	284.159	257.7	203.495	214.648
Syt2	34.0509	-1.44451	0.431893	-3.3446	0.000824006	0.0313608	69.4929	48.2152	20.0246	24.1292	20.9788	21.4648
Fam19a2	32.65	-1.4433	0.595893	-2.42208	0.0154322	0.210931	86.1712	26.6722	22.8853	25.0944	14.6852	20.3916
Ccn4	34.3058	-1.44183	0.467248	-3.0858	0.00203007	0.0574041	52.8146	65.6547	16.2104	22.1989	17.832	31.124
Oog1	233.75	-1.44014	0.618442	-2.32866	0.019877	0.246113	555.943	251.335	123.962	109.064	302.095	60.1015
Tspan4	1118.24	-1.43851	0.45228	-3.18056	0.00146988	0.0459025	1115.59	2745.19	503.476	953.586	526.569	865.032
4430402I18Rik	53.9182	-1.43744	0.632515	-2.27257	0.023052	0.266531	34.2832	151.827	34.3279	21.2337	34.6151	47.2226
Sh2b2	301.737	-1.43543	0.424381	-3.38241	0.000718527	0.0283666	446.608	593.97	102.03	199.79	181.467	286.555
Pcsk5	2544.44	-1.4333	0.300536	-4.76916	1.85e-06	0.000271269	3331.03	5440.11	1468.47	1502.77	2002.43	1521.86
D030028A08Rik	294.686	-1.43324	0.325687	-4.40066	1.08e-05	0.00122407	439.195	576.531	159.243	193.034	147.901	252.212
Dsg2	295.298	-1.42567	0.514612	-2.77037	0.00559921	0.111598	604.125	411.368	130.637	221.989	87.0621	316.606
Itga7	100.581	-1.42545	0.513427	-2.77634	0.0054974	0.109782	266.853	78.9909	63.888	80.1089	51.3981	62.248
Hsbp1l1	98.227	-1.42471	0.663807	-2.14628	0.0318507	0.320679	113.968	223.636	20.9782	57.9101	43.0066	129.862
Cmtm2a	58.362	-1.4189	0.426126	-3.32977	0.000869182	0.0323251	100.996	99.508	33.3743	56.9449	32.5172	26.831
Pnpo	898.633	-1.41824	0.490719	-2.89013	0.0038508	0.0870837	831.135	2252.78	404.306	544.355	441.604	917.621
Slco5a1	35.9896	-1.41785	0.637089	-2.22551	0.0260469	0.286558	91.7306	31.8015	22.8853	35.7112	23.0767	10.7324
Map6	83.434	-1.41729	0.533357	-2.65729	0.0078771	0.141107	184.388	101.56	39.0957	32.8157	46.1534	96.5917
Cspg4	313.227	-1.41703	0.366101	-3.87059	0.000108572	0.00690054	714.387	360.075	238.388	175.661	223.425	167.426
Serpinf1	880.223	-1.41598	0.361095	-3.92134	8.81e-05	0.00583918	1218.44	1800.38	416.702	737.388	426.919	681.508
Ppil6	25.752	-1.41296	0.604134	-2.33882	0.0193448	0.241563	49.1083	38.9825	6.67487	19.3034	14.6852	25.7578
Slc1a6	65.1454	-1.41296	0.47028	-3.0045	0.00266017	0.0679361	90.8041	132.335	26.6995	47.2932	30.4193	63.3212
Zbtb7c	345.496	-1.41285	0.267642	-5.27886	1.3e-07	2.98e-05	487.377	696.556	218.364	227.78	200.348	242.552
Zfp981	13.4958	-1.41131	0.674063	-2.09373	0.0362838	0.3434	19.458	26.6722	6.67487	4.82584	11.5384	11.8056
Thsd4	121.031	-1.40987	0.349817	-4.03031	5.57e-05	0.00421968	161.224	253.386	76.2842	98.4471	69.2301	67.6142
Cabp1	540.077	-1.40618	0.558514	-2.51772	0.0118119	0.18069	360.437	1486.46	331.836	269.282	539.156	253.285
Tmem178b	91.3244	-1.40437	0.459518	-3.05619	0.00224166	0.0616051	177.902	134.387	68.6558	83.9696	29.3704	53.662
St3gal1	796.879	-1.4014	0.661689	-2.11791	0.0341825	0.331958	271.486	2449.74	513.011	551.111	604.19	391.733
Gm13391	23.0366	-1.40089	0.615711	-2.27524	0.0228917	0.265355	33.3566	45.1376	8.58197	9.65168	15.7341	25.7578
Esyt3	334.799	-1.39619	0.495204	-2.81943	0.00481087	0.100778	816.31	325.196	194.525	354.217	147.901	170.645
Cfi	15.7583	-1.39608	0.638104	-2.18785	0.0286802	0.301011	34.2832	19.4913	11.4426	14.4775	7.34259	7.51268
Hmga1	530.967	-1.39536	0.566384	-2.46364	0.0137535	0.198056	381.748	1427.99	240.295	204.616	481.464	449.688
A530040E14Rik	145.76	-1.39477	0.516947	-2.6981	0.00697374	0.129157	380.821	115.922	110.612	115.82	90.209	61.1747
Myh14	63.0493	-1.39377	0.530203	-2.62875	0.00856988	0.14859	51.888	163.111	38.1421	54.0494	34.6151	36.4902
Bean1	294.815	-1.39318	0.542109	-2.56992	0.0101721	0.165836	221.451	782.728	135.404	151.531	177.271	300.507
AC140413.1	67.5449	-1.39255	0.700809	-1.98707	0.0469151	0.390994	143.619	86.1718	18.1175	15.4427	81.8174	60.1015
Mreg	130.52	-1.39234	0.3897	-3.57285	0.000353118	0.0171781	160.297	284.162	74.3771	79.1437	69.2301	115.91
Ttc6	28.93	-1.39158	0.690121	-2.01643	0.0437547	0.377729	77.832	20.5171	20.9782	8.68651	25.1746	20.3916
Nrip3	16.2438	-1.38877	0.599726	-2.31567	0.0205765	0.250543	19.458	35.9049	11.4426	11.582	10.4894	8.58592
Scrn1	65.667	-1.38748	0.548608	-2.5291	0.0114356	0.177045	50.0349	173.37	32.4208	52.1191	37.7619	48.2958
Htra3	1425.3	-1.3857	0.498951	-2.77723	0.0054825	0.109591	1677.1	3166.82	432.913	871.546	862.23	1541.17
Nupr1	1079.96	-1.38545	0.458462	-3.02196	0.00251146	0.0659296	1786.43	1883.47	370.932	752.831	508.737	1177.34
Abcg4	409.139	-1.38476	0.672322	-2.05966	0.0394307	0.357015	132.5	1257.7	235.527	232.605	287.41	309.093
Tnnt1	75.7502	-1.384	0.404942	-3.41777	0.000631357	0.0260202	87.0978	170.292	43.8634	50.1887	45.1045	57.955
Casq2	39.6966	-1.38121	0.514581	-2.68415	0.00727145	0.133158	94.5103	40.0084	23.8388	19.3034	28.3214	32.1972
Rnf125	40.1465	-1.38119	0.519949	-2.65639	0.00789813	0.141238	47.2552	89.2494	28.6066	37.6415	22.0278	16.0986
Gm20033	38.8301	-1.38055	0.552456	-2.49894	0.0124566	0.186523	33.3566	98.4821	20.0246	27.9899	23.0767	30.0507
Rnf180	760.936	-1.37903	0.520343	-2.65024	0.00804352	0.142953	564.282	2016.83	374.746	666.931	348.249	594.575
Myom3	41.6623	-1.37846	0.461329	-2.98802	0.00280788	0.069955	59.3006	82.0684	28.6066	29.9202	15.7341	34.3437
Myh7b	121.817	-1.37586	0.610246	-2.2546	0.0241585	0.274765	82.4649	330.325	59.1203	55.0146	136.362	67.6142
Khdc3	51.6552	-1.3757	0.446615	-3.08027	0.0020681	0.058107	108.409	66.6806	33.3743	45.3629	33.5661	22.5381
Lgr6	1294.24	-1.37328	0.345359	-3.97639	7e-05	0.00500481	2811.22	1570.58	682.744	706.503	959.781	1034.6
Tns1	2475.19	-1.37164	0.244335	-5.61375	1.98e-08	5.98e-06	3628.46	4748.68	1694.46	1829.96	1562.92	1386.63
Sspo	243.171	-1.37016	0.453232	-3.0231	0.00250204	0.0657721	218.671	604.229	208.828	162.148	136.362	128.789
Nrip2	226.087	-1.36947	0.405694	-3.37562	0.000736498	0.0287992	466.992	297.498	104.891	190.138	104.894	192.11
Plxnd1	1263.08	-1.36684	0.592421	-2.30722	0.0210426	0.25366	583.74	3684.87	795.263	1035.62	785.657	693.313
Rgs10	557.249	-1.36579	0.549522	-2.48542	0.0129398	0.190698	391.94	1490.57	212.642	306.923	455.241	486.178
Tbc1d4	1518.11	-1.36473	0.356837	-3.82452	0.000131029	0.00793481	2442.44	2684.66	878.222	1353.17	614.68	1135.49
Nhs	109.139	-1.36227	0.582166	-2.34001	0.0192833	0.241382	267.779	100.534	67.7022	110.029	29.3704	79.4198
Gm17501	44.1817	-1.35951	0.638288	-2.12993	0.033177	0.327962	64.86	84.1201	11.4426	49.2236	15.7341	39.7099
Ceacam2	13.0494	-1.35777	0.616564	-2.20216	0.0276538	0.297072	20.3846	23.5947	7.62842	8.68651	10.4894	7.51268
Trpc5os	14.0417	-1.35758	0.677255	-2.00454	0.0450125	0.383829	16.6783	30.7757	14.3033	8.68651	6.29365	7.51268
Frat2	432.07	-1.35524	0.445222	-3.04395	0.00233491	0.0631533	369.702	1085.35	222.178	288.585	285.312	341.291
2-Mar.2	1702.26	-1.3516	0.457727	-2.95285	0.00314854	0.0762223	4369.71	1356.18	1063.21	1406.25	905.237	1112.95
Gamt	911.712	-1.35112	0.556378	-2.42843	0.0151646	0.209075	544.824	2521.55	393.817	614.812	599.995	795.271
Rhou	1126.4	-1.34702	0.444	-3.03382	0.00241478	0.0646323	943.25	2840.59	716.118	827.149	573.771	857.519
Gm43769	18.2727	-1.3442	0.672138	-1.99989	0.0455123	0.384561	32.43	28.7239	4.76776	8.68651	16.7831	18.2451
Fhl2	280.348	-1.34321	0.457641	-2.93508	0.00333462	0.079049	336.346	604.229	124.915	209.441	121.677	285.482
Il10rb	937.687	-1.34311	0.508388	-2.6419	0.00824426	0.145196	653.233	2492.83	505.383	601.299	525.52	847.86
Bspry	65.5364	-1.3425	0.486365	-2.76027	0.00577541	0.113675	62.0803	157.982	54.3525	41.5022	45.1045	32.1972
AI661453	38.4446	-1.3421	0.58558	-2.29192	0.0219105	0.259458	31.5034	97.4563	24.7924	17.373	24.1257	35.4169
Jup	1769.95	-1.34009	0.489711	-2.7365	0.00620964	0.118883	2362.76	3569.98	622.67	1441	729.014	1894.27
Npl	123.826	-1.34002	0.467256	-2.86785	0.00413266	0.0914218	108.409	306.731	66.7487	87.8303	73.4259	99.8114
Inf2	714.499	-1.33806	0.320213	-4.17865	2.93e-05	0.00265202	857.079	1536.73	503.476	500.922	503.492	385.293
Rab3a	855.365	-1.33471	0.656728	-2.03236	0.0421174	0.370608	390.087	2472.31	324.208	415.987	638.805	890.79
Hlf	57.0602	-1.33264	0.587767	-2.26728	0.0233729	0.268356	94.5103	96.4304	28.6066	69.4921	14.6852	38.6367
Coq8a	2098.91	-1.33254	0.423286	-3.14809	0.00164342	0.0498492	2945.57	4073.67	921.132	1922.61	874.817	1855.63
Adssl1	99.7282	-1.33244	0.493783	-2.69842	0.00696689	0.129157	103.776	229.792	85.8197	34.746	74.4748	69.7606
Mettl24	63.1548	-1.33143	0.389072	-3.42206	0.000621484	0.0257227	106.556	104.637	38.1421	54.0494	28.3214	47.2226
Slc25a43	61.1934	-1.33043	0.45111	-2.94924	0.00318553	0.0770268	111.189	93.3528	30.5137	60.8056	26.2235	45.0761
Cyp2u1	61.276	-1.33025	0.533667	-2.49266	0.012679	0.188284	62.0803	142.594	24.7924	30.8854	47.2024	60.1015
Slc22a15	132.288	-1.32819	0.484965	-2.73874	0.00616751	0.118515	116.748	325.196	75.3307	106.168	61.8875	108.397
Fam129b	270.139	-1.32642	0.350896	-3.78008	0.000156777	0.00924998	341.905	560.117	213.596	196.894	125.873	182.451
2610035D17Rik	50.4557	-1.32519	0.605066	-2.19017	0.0285121	0.299742	37.0629	131.309	20.0246	32.8157	48.2513	33.2705
Unc13d	519.125	-1.32511	0.657389	-2.01571	0.0438298	0.378219	195.507	1536.73	238.388	472.932	306.291	364.902
Cmbl	204.261	-1.32373	0.554286	-2.38818	0.0169322	0.222965	172.342	508.824	69.6093	121.611	135.313	217.868
Gm43672	108.884	-1.32075	0.485863	-2.71836	0.00656069	0.123882	137.133	225.688	41.9563	99.4123	49.3003	99.8114
Zfp36	647.189	-1.32042	0.617222	-2.13929	0.0324121	0.323853	326.153	1830.13	295.601	340.704	411.185	679.361
Slmapos2	28.2459	-1.31837	0.478197	-2.75696	0.00583407	0.114173	50.9615	43.0859	15.2568	25.0944	14.6852	20.3916
Nfasc	137.033	-1.31797	0.299981	-4.39353	1.12e-05	0.00125109	230.716	225.688	99.1695	106.168	69.2301	91.2255
Il22ra1	18.2021	-1.31581	0.628705	-2.0929	0.0363584	0.3434	18.5314	42.0601	7.62842	14.4775	13.6362	12.8789
Dppa5a	131.831	-1.31519	0.466373	-2.82004	0.00480182	0.100778	321.52	116.948	111.566	86.8651	66.0833	88.0057
Gm31135	24.6689	-1.31298	0.666164	-1.97096	0.0487289	0.399982	19.458	62.5772	9.53553	20.2685	13.6362	22.5381
Sorbs1	355.047	-1.30968	0.273903	-4.78155	1.74e-06	0.00026257	510.541	668.858	259.366	272.177	198.25	221.088
Gm9821	53.3638	-1.30869	0.595257	-2.19852	0.0279118	0.298034	126.94	50.2669	31.4672	61.7707	30.4193	19.3183
Gm17751	79.1432	-1.30839	0.539076	-2.4271	0.01522	0.209552	200.14	62.5772	65.7951	65.6314	36.713	44.0029
Patl2	83.0571	-1.30827	0.379182	-3.45024	0.000560091	0.0239046	175.122	100.534	67.7022	52.1191	53.496	49.3691
Gm36033	92.8016	-1.30798	0.583313	-2.24233	0.0249402	0.280166	53.7412	254.412	61.0274	62.7359	75.5238	49.3691
Slc16a2	1779.79	-1.30703	0.546955	-2.38964	0.0168648	0.222965	1275.89	4629.69	825.777	1923.58	848.594	1175.2
Bcam	860.261	-1.30666	0.390832	-3.34327	0.000827978	0.0313608	810.751	2043.5	521.593	662.105	559.086	564.525
Rrad	118.583	-1.30606	0.533901	-2.44627	0.0144344	0.202226	91.7306	301.601	68.6558	55.9797	77.6217	115.91
Nsg1	303.873	-1.30506	0.498007	-2.62057	0.00877826	0.150299	225.157	782.728	201.2	249.013	221.327	143.814
Anxa2	5822.52	-1.30496	0.444887	-2.93325	0.00335438	0.0794256	4782.04	14525.1	3922.92	4322.99	2903.47	4478.63
Gm30177	147.444	-1.30272	0.479275	-2.71811	0.00656554	0.123882	138.059	350.843	120.148	129.332	78.6706	67.6142
Aifm2	897.001	-1.30186	0.498489	-2.61161	0.00901177	0.152895	652.307	2319.46	600.738	810.741	435.311	563.451
Pdgfb	1087.65	-1.30093	0.45054	-2.8875	0.00388317	0.0874097	1473.25	2128.65	405.26	831.009	530.764	1156.95
Gm29999	73.3859	-1.30052	0.545223	-2.3853	0.017065	0.223566	185.314	57.4479	32.4208	45.3629	65.0344	54.7353
Cacna1c	206.235	-1.29527	0.436657	-2.96634	0.00301365	0.0739155	423.443	258.516	164.965	195.929	79.7196	114.837
Map3k13	183.669	-1.29389	0.344493	-3.75593	0.000172702	0.0100436	376.188	230.817	150.661	130.298	118.53	95.5184
Pitpnm2	1120.16	-1.2932	0.350357	-3.6911	0.000223288	0.0122237	1236.05	2465.13	872.501	841.626	622.022	683.654
Pcp4l1	338.966	-1.29207	0.443136	-2.91574	0.00354841	0.082591	532.779	586.789	196.432	324.296	109.09	284.409
Cfap46	23.9136	-1.29108	0.64093	-2.01439	0.0439689	0.378782	18.5314	60.5255	12.3962	20.2685	18.8809	12.8789
Slc37a2	319.344	-1.28925	0.497369	-2.59214	0.00953804	0.15894	264.073	789.909	201.2	300.167	134.265	226.454
Tnxb	1478.02	-1.28805	0.388178	-3.31821	0.00090598	0.0330128	1711.38	3163.74	712.304	791.437	1185.3	1303.99
6030408B16Rik	50.3962	-1.28782	0.622119	-2.07005	0.0384472	0.353381	65.7866	100.534	18.1175	64.6662	16.7831	36.4902
0610039K10Rik	28.5925	-1.28713	0.504137	-2.55314	0.0106758	0.170626	37.9895	56.422	17.1639	27.0247	13.6362	19.3183
Homer3	759.225	-1.28688	0.471228	-2.73091	0.00631599	0.120503	550.384	1953.23	488.219	606.125	460.485	496.91
Bbc3	118.364	-1.28289	0.522627	-2.45469	0.0141004	0.199748	114.895	274.929	53.3989	97.4819	50.3492	119.13
Chrnb1	165.869	-1.27757	0.48879	-2.61375	0.00895556	0.152067	175.122	370.334	85.8197	158.287	63.9854	141.668
Mast1	48.4113	-1.27188	0.450185	-2.82524	0.0047245	0.0995784	58.374	100.534	21.9317	39.5719	33.5661	36.4902
Tspan5	461.564	-1.2685	0.421101	-3.01233	0.00259249	0.0672634	446.608	1066.89	334.697	409.231	230.767	281.189
Gm43127	29.9281	-1.26721	0.526835	-2.40533	0.0161578	0.216517	60.2272	37.9566	27.653	25.0944	14.6852	13.9521
Tmeff1	302.14	-1.26278	0.510568	-2.47328	0.0133878	0.195614	681.03	307.757	176.407	346.495	111.188	189.964
S100a13	179.284	-1.26253	0.585571	-2.15607	0.0310784	0.317102	106.556	480.1	83.9126	105.203	117.481	182.451
Cacna1h	2772.97	-1.26131	0.270438	-4.66396	3.1e-06	0.000421712	4217.76	4852.3	1441.77	1905.24	2329.7	1891.05
Gm15445	43.3805	-1.26064	0.430562	-2.92789	0.00341273	0.0802519	52.8146	89.2494	31.4672	34.746	25.1746	26.831
Naaladl2	73.9678	-1.2596	0.589098	-2.13819	0.0325014	0.323894	115.822	126.18	42.9099	100.377	22.0278	36.4902
Jsrp1	537.697	-1.25952	0.458755	-2.74552	0.00604144	0.116894	999.771	758.107	225.992	644.732	333.563	264.017
B4galnt3	26.1473	-1.25919	0.629605	-1.99996	0.0455044	0.384561	64.86	20.5171	20.0246	14.4775	24.1257	12.8789
Ptpn22	99.8886	-1.25906	0.588575	-2.13916	0.0324225	0.323853	62.0803	264.671	80.0984	91.6909	50.3492	50.4423
Unc5b	127.452	-1.25787	0.4871	-2.58236	0.00981258	0.162585	277.045	139.516	96.3088	135.123	57.6918	59.0282
Ydjc	108.03	-1.25709	0.50344	-2.49701	0.0125245	0.186804	84.3181	268.774	62.9345	97.4819	70.2791	64.3944
Wfdc10	434.267	-1.25636	0.523732	-2.39886	0.0164464	0.218981	464.213	954.045	169.732	394.754	168.88	453.981
Capg	911.602	-1.25371	0.377977	-3.3169	0.000910206	0.0330128	939.544	2035.3	706.582	557.867	493.003	737.316
Pde1b	164.736	-1.25329	0.271159	-4.62197	3.8e-06	0.00050343	248.321	289.291	128.73	99.4123	117.481	105.178
Ank2	618.462	-1.25284	0.493272	-2.53986	0.0110898	0.174363	1391.71	625.772	255.552	680.443	295.802	461.493
Sgpp2	853.125	-1.25063	0.55638	-2.24779	0.0245893	0.277512	1837.39	943.787	469.148	1036.59	228.669	603.161
F3	299.679	-1.24831	0.398086	-3.13577	0.00171405	0.0513688	289.09	687.323	173.547	246.118	205.593	196.403
Fbln7	35.0796	-1.24733	0.537464	-2.32078	0.020299	0.249084	83.3915	30.7757	23.8388	28.955	20.9788	22.5381
E330023G01Rik	208.322	-1.24711	0.63061	-1.97763	0.0479706	0.395975	553.163	125.154	112.519	236.466	72.377	150.254
Tmem182	479.288	-1.24617	0.492538	-2.5301	0.0114031	0.176808	931.205	628.849	215.503	375.45	173.075	551.646
Slc38a3	6962.14	-1.24504	0.497995	-2.5001	0.0124157	0.18618	14334.1	8321.74	3223.01	6104.69	2348.58	7440.78
Klf12	44.3144	-1.24465	0.616365	-2.01934	0.0434516	0.376221	99.1432	45.1376	30.5137	55.0146	17.832	18.2451
Gm38399	54.4214	-1.24438	0.510203	-2.43899	0.0147282	0.204294	108.409	68.7323	58.1667	29.9202	40.9087	20.3916
Gm47182	33.4795	-1.24419	0.622546	-1.99855	0.045657	0.3854	76.9055	31.8015	18.1175	11.582	36.713	25.7578
Slc6a6	11029.5	-1.24327	0.371161	-3.34969	0.000809035	0.0309722	10676	25196	7308.03	7828.47	8591.88	6576.82
Tcea3	197.42	-1.24293	0.452853	-2.74466	0.00605742	0.117093	281.678	360.075	84.8662	102.308	123.775	231.82
Rgs16	27.9096	-1.24068	0.55201	-2.24756	0.0246042	0.277527	42.6223	48.2152	25.7459	23.164	8.39153	19.3183
Spata21	70.1757	-1.24033	0.514636	-2.41011	0.0159478	0.215248	53.7412	174.395	51.4918	40.537	46.1534	54.7353
Smpdl3b	2144.82	-1.23754	0.373721	-3.31141	0.000928255	0.0332568	2167.25	4795.87	1161.43	1726.68	1402.43	1615.23
Vpreb3	91.9518	-1.23675	0.504692	-2.4505	0.0142658	0.200954	135.28	163.111	41.9563	80.1089	32.5172	98.7381
Gm26637	17.598	-1.23662	0.575815	-2.1476	0.0317458	0.320232	32.43	24.6205	7.62842	15.4427	12.5873	12.8789
Hgfac	67.2763	-1.23508	0.437135	-2.8254	0.00472218	0.0995784	88.9509	129.258	42.9099	43.4325	30.4193	68.6874
Ndst1	4264.19	-1.23367	0.345405	-3.57166	0.000354725	0.0171858	6010.67	7815.99	2992.25	4184	2061.17	2521.04
Tpm2	223.219	-1.23364	0.468736	-2.63185	0.00849212	0.147992	165.856	558.065	143.033	157.322	160.488	154.547
Me1	18434.8	-1.23358	0.571271	-2.15935	0.0308228	0.315806	8614.34	51157.4	10915.3	14835.6	12461.4	12624.5
Ptgfrn	1300.7	-1.23309	0.401602	-3.07042	0.0021376	0.0595426	1171.19	3045.76	993.602	1000.88	830.762	762.001
Kcnt1	3368.55	-1.23284	0.256696	-4.80272	1.57e-06	0.000239793	4389.17	6530.6	2491.63	2483.38	2180.75	2135.75
Hs6st1	2726.12	-1.23277	0.521601	-2.36343	0.0181067	0.232466	1655.78	7180.99	1393.14	1888.83	2281.45	1956.52
Vwc2	23.2472	-1.23183	0.607719	-2.02697	0.0426652	0.372553	53.7412	21.543	20.0246	13.5123	19.9299	10.7324
Maf	833.033	-1.23116	0.308316	-3.99319	6.52e-05	0.00471235	1208.25	1490.57	547.339	548.215	432.164	771.66
Ggta1	404.706	-1.23043	0.30459	-4.03963	5.35e-05	0.00416305	524.44	786.831	337.558	287.62	267.48	224.307
Jph2	65.7934	-1.22922	0.511996	-2.40084	0.0163574	0.218763	61.1538	151.827	36.235	31.8505	49.3003	64.3944
Gm19705	45.6623	-1.22789	0.621089	-1.97699	0.0480428	0.396411	27.7972	120.025	22.8853	27.9899	39.8598	35.4169
Atg9b	47.6633	-1.22772	0.612848	-2.00331	0.0451445	0.383876	45.402	108.741	21.9317	16.4079	40.9087	52.5888
Prop1	32.2962	-1.22761	0.514201	-2.38742	0.0169672	0.223139	37.9895	66.6806	19.0711	30.8854	24.1257	15.0254
Map3k8	51.4024	-1.22579	0.389143	-3.14998	0.00163284	0.0496601	94.5103	71.8099	40.0492	41.5022	27.2725	33.2705
1810010D01Rik	42.3459	-1.22557	0.546838	-2.24119	0.0250137	0.280515	32.43	104.637	30.5137	27.0247	27.2725	32.1972
Cdkn1b	6683.27	-1.224	0.426162	-2.87214	0.00407696	0.0908828	5678.03	15925.4	4180.37	5627.89	3704.86	4983.06
6430548M08Rik	404.35	-1.22372	0.62332	-1.96323	0.0496192	0.404418	170.489	1136.65	294.648	374.485	225.522	224.307
Lpcat2	120.008	-1.22337	0.49979	-2.44778	0.0143741	0.201562	199.213	188.757	63.888	145.74	41.9577	80.493
Lrrc74b	19.9923	-1.22196	0.605479	-2.01816	0.0435741	0.376918	18.5314	46.1635	13.3497	15.4427	15.7341	10.7324
Loxhd1	118.328	-1.22178	0.515304	-2.37099	0.0177406	0.229575	203.846	178.499	75.3307	136.089	33.5661	82.6395
Plekhf1	410.694	-1.21893	0.570909	-2.13507	0.0327555	0.325367	219.598	1105.87	227.899	290.515	233.914	386.367
Tmem53	298.323	-1.21703	0.533264	-2.28222	0.0224763	0.263366	201.993	760.159	148.754	168.904	217.131	292.995
Itpr3	748.134	-1.21486	0.357698	-3.39634	0.000682945	0.0272766	828.355	1582.89	389.049	554.971	501.394	632.139
Lef1	24.5316	-1.2143	0.493027	-2.46294	0.0137803	0.198056	47.2552	31.8015	20.0246	17.373	16.7831	13.9521
Gm42577	21.6888	-1.21331	0.494217	-2.45502	0.0140876	0.199748	37.0629	32.8274	15.2568	17.373	12.5873	15.0254
Cavin3	164.67	-1.21108	0.570918	-2.12128	0.0338982	0.331065	98.2166	431.885	84.8662	94.5864	117.481	160.986
Spag16	18.1301	-1.20841	0.552481	-2.18725	0.0287243	0.301165	30.5769	27.6981	10.4891	14.4775	9.44047	16.0986
Kazald1	1453.95	-1.20779	0.42444	-2.8456	0.00443277	0.0953882	2994.68	1680.35	583.574	878.303	1145.44	1441.36
Etv5	141.105	-1.20262	0.416625	-2.88657	0.00389463	0.0875717	310.402	142.594	123.962	106.168	76.5727	86.9325
Lipe	691.893	-1.20077	0.550849	-2.17985	0.0292688	0.305625	392.867	1827.05	372.839	388.963	610.484	559.158
Trim47	409.802	-1.19905	0.367313	-3.26437	0.00109708	0.0369211	835.768	478.049	218.364	321.401	234.963	370.268
Mapk10	462.252	-1.19897	0.245011	-4.89353	9.9e-07	0.000163972	701.415	780.676	310.858	297.272	293.704	389.586
Add2	43.9928	-1.19647	0.410826	-2.91235	0.00358715	0.0833982	71.346	69.7582	35.2814	35.7112	31.4682	20.3916
Epb41l1	2184.51	-1.19469	0.448197	-2.66554	0.00768647	0.138417	1628.91	5366.25	1357.86	1446.79	1736	1571.22
Rgl1	441.382	-1.19401	0.374275	-3.19019	0.00142182	0.0446307	433.636	979.692	352.814	309.819	265.382	306.947
Synj2	93.9514	-1.19081	0.426855	-2.78973	0.00527518	0.106843	171.416	129.258	86.7733	84.9348	41.9577	49.3691
Cyb561	443.539	-1.19078	0.434097	-2.74311	0.00608594	0.117484	738.478	680.142	249.831	518.295	180.418	294.068
Tst	1559.87	-1.18891	0.435916	-2.72737	0.00638412	0.121464	1312.03	3673.59	787.634	1200.67	1088.8	1296.47
Gm19757	78.1974	-1.18687	0.379839	-3.12467	0.00178005	0.0526551	158.444	91.3011	58.1667	63.7011	50.3492	47.2226
Gm15286	19.6678	-1.18631	0.545945	-2.17295	0.0297837	0.308647	36.1363	26.6722	11.4426	18.3382	14.6852	10.7324
Trpm5	22.4112	-1.18536	0.537242	-2.20637	0.027358	0.29558	29.6503	42.0601	21.9317	16.4079	11.5384	12.8789
Dnaic2	36.1443	-1.18455	0.529287	-2.23801	0.0252206	0.281388	32.43	83.0943	30.5137	23.164	27.2725	20.3916
Sytl2	1170.14	-1.18388	0.446395	-2.6521	0.00799926	0.142395	2252.5	1481.34	665.58	1229.62	425.87	965.917
Lrrk1	821.481	-1.18293	0.554854	-2.13196	0.0330103	0.327046	1574.25	1046.37	452.937	1163.99	270.627	420.71
F11r	4706.38	-1.18194	0.488146	-2.42129	0.0154657	0.2111	4776.48	10231.9	2123.56	4699.4	1958.37	4448.58
Gm14681	109.777	-1.18161	0.525014	-2.25063	0.0244091	0.276237	268.706	81.0426	59.1203	61.7707	83.9153	104.104
Nexn	1037.13	-1.17293	0.409356	-2.8653	0.0041661	0.0919961	2151.5	1145.88	514.918	845.487	547.547	1017.43
Cngb1	106.055	-1.17201	0.369485	-3.172	0.00151391	0.0467354	117.675	219.533	67.7022	75.2831	70.2791	85.8592
Frmd6	466.121	-1.17183	0.355458	-3.29667	0.000978381	0.0342541	656.013	825.814	317.533	469.071	220.278	308.02
Gdf15	50.5821	-1.17117	0.475952	-2.46069	0.013867	0.198536	71.346	89.2494	28.6066	27.9899	27.2725	59.0282
Dtna	334.66	-1.17104	0.557543	-2.10035	0.035698	0.340358	501.275	562.169	102.03	414.057	130.069	298.361
Litaf	1111.94	-1.16474	0.341706	-3.40861	0.000652943	0.0264906	1259.21	2267.14	806.706	915.944	576.918	845.714
Zmiz1	10727.6	-1.16275	0.416122	-2.79426	0.00520183	0.105731	8687.54	25308.9	8616.3	7329.48	7319.51	7103.78
Cnn2	274.685	-1.16158	0.542972	-2.1393	0.0324116	0.323853	168.636	701.685	177.361	236.466	133.216	230.747
Pygl	638.557	-1.16147	0.383623	-3.02765	0.00246467	0.0651679	711.607	1311.04	341.372	349.391	572.722	545.206
Zdhhc14	81.6238	-1.16135	0.358625	-3.23833	0.00120231	0.0397458	144.545	113.87	61.9809	50.1887	45.1045	74.0536
Myzap	67.9559	-1.16094	0.428043	-2.7122	0.00668377	0.125365	97.2901	117.973	38.1421	62.7359	30.4193	61.1747
Crip2	638.714	-1.16003	0.444526	-2.60958	0.00906532	0.15317	733.845	1288.47	290.834	575.24	302.095	641.798
Extl1	89.0111	-1.15944	0.567161	-2.04429	0.0409251	0.364491	76.9055	205.171	85.8197	88.7954	41.9577	35.4169
Myo15	32.0307	-1.15783	0.514303	-2.25126	0.0243689	0.276086	39.8426	61.5513	14.3033	29.9202	28.3214	18.2451
Btg2	849.237	-1.15429	0.550757	-2.09582	0.0360981	0.342578	656.013	2028.12	837.219	804.95	294.753	474.372
Gm41442	45.3017	-1.15249	0.490842	-2.34799	0.0188751	0.238201	41.6957	101.56	37.1886	29.9202	34.6151	26.831
Iqca	82.1787	-1.15143	0.35746	-3.22114	0.00127684	0.0413442	153.811	105.663	61.0274	65.6314	62.9365	44.0029
Hr	60.4038	-1.15103	0.393301	-2.92658	0.00342716	0.080499	75.9789	114.896	41.0028	54.0494	33.5661	42.9296
Slit1	202.55	-1.15076	0.446183	-2.57912	0.00990516	0.162935	168.636	470.868	159.243	110.029	157.341	149.18
Wt1os	115.345	-1.14956	0.524776	-2.19058	0.0284825	0.299742	211.258	152.852	79.1449	146.705	39.8598	62.248
Pcsk4	288.996	-1.14809	0.552333	-2.07862	0.0376519	0.349643	206.626	704.763	134.451	135.123	265.382	287.628
Vill	547.403	-1.14725	0.237736	-4.82575	1.39e-06	0.000218579	869.125	856.589	320.394	410.196	389.157	438.955
Als2cl	1853.94	-1.14531	0.2023	-5.66146	1.5e-08	4.89e-06	2896.46	2945.23	1225.32	1446.79	1216.77	1393.07
Anxa11	348.719	-1.14516	0.369036	-3.10313	0.00191487	0.0552875	351.171	747.849	240.295	295.341	211.886	245.772
Cx3cl1	1437.78	-1.14514	0.530607	-2.15816	0.0309152	0.31638	1524.21	3005.76	566.41	586.822	1779	1164.47
Adcy1	23.4756	-1.14295	0.558792	-2.04539	0.0408166	0.364406	47.2552	26.6722	18.1175	20.2685	18.8809	9.65917
Gsta3	153.936	-1.14284	0.344651	-3.31593	0.000913403	0.0330128	233.496	251.335	91.5411	157.322	94.4047	95.5184
Tmem102	42.5544	-1.14238	0.479117	-2.38434	0.0171097	0.223865	52.8146	81.0426	22.8853	21.2337	43.0066	34.3437
Cgnl1	502.151	-1.14095	0.494383	-2.30783	0.0210087	0.253631	368.776	1211.54	480.591	399.579	290.557	261.871
Abcg1	190.522	-1.14035	0.42438	-2.6871	0.00720749	0.132464	293.723	305.705	191.664	109.064	74.4748	168.499
Idh1	16629	-1.13922	0.563129	-2.02302	0.0430712	0.374824	8055.62	44236.9	10539.6	14983.3	10041.5	11917.3
Spata13	642.049	-1.13845	0.268931	-4.23324	2.3e-05	0.00219949	890.436	1128.44	464.38	563.658	397.549	407.831
Rab7b	149.186	-1.13664	0.51588	-2.20331	0.0275732	0.296609	103.776	365.205	141.126	102.308	81.8174	100.885
Zfp783	681.023	-1.13297	0.26383	-4.29433	1.75e-05	0.00178963	1183.23	954.045	493.94	590.683	404.891	459.347
Ldb3	39.673	-1.13261	0.478075	-2.3691	0.0178312	0.229936	51.888	72.8357	32.4208	39.5719	23.0767	18.2451
Ntf5	85.0469	-1.13006	0.47511	-2.37853	0.0173819	0.226417	97.2901	169.266	32.4208	65.6314	58.7407	86.9325
Tmem150b	23.2649	-1.12911	0.539734	-2.09198	0.0364406	0.343683	36.1363	36.9308	22.8853	20.2685	10.4894	12.8789
Kirrel	645.538	-1.12824	0.363287	-3.10564	0.0018987	0.0548991	736.625	1286.42	586.435	535.668	352.444	375.634
Tesmin	28.0728	-1.12388	0.439544	-2.55693	0.0105601	0.169682	41.6957	46.1635	19.0711	21.2337	22.0278	18.2451
Col13a1	37.7493	-1.12365	0.458377	-2.45136	0.0142316	0.20066	75.9789	42.0601	24.7924	33.7809	24.1257	25.7578
Maml3	405.026	-1.12135	0.364385	-3.07738	0.00208826	0.0583783	505.908	760.159	181.175	323.331	297.899	361.682
4933440N22Rik	37.0398	-1.11596	0.536419	-2.08039	0.0374896	0.349585	31.5034	84.1201	20.9782	25.0944	27.2725	33.2705
Gm8066	65.8986	-1.11271	0.360066	-3.09031	0.00199951	0.056853	93.5838	111.818	41.9563	45.3629	61.8875	40.7831
Rnf19b	5077.11	-1.11136	0.310184	-3.58292	0.000339779	0.0166874	9353.74	6464.94	2991.29	4174.35	2964.31	4514.05
Slc6a7	118.233	-1.11084	0.316427	-3.51056	0.000447168	0.0202647	202.919	165.163	63.888	90.7258	94.4047	92.2987
Nos1ap	148.264	-1.11034	0.336531	-3.29937	0.000969036	0.0340639	227.937	233.895	84.8662	140.914	83.9153	118.056
Parp16	406.522	-1.10784	0.504344	-2.19659	0.0280498	0.298523	265	1000.21	217.41	288.585	354.542	313.386
Cryab	64.9856	-1.10638	0.486142	-2.27584	0.0228554	0.265355	56.5209	145.671	44.817	34.746	56.6428	51.5155
Pls1	155.179	-1.10527	0.559784	-1.97446	0.0483295	0.397658	400.279	82.0684	112.519	105.203	127.971	103.031
Fam198a	68.8221	-1.10524	0.48609	-2.27373	0.0229821	0.266102	127.867	86.1718	35.2814	83.9696	36.713	42.9296
Lrrc39	121.737	-1.1047	0.385783	-2.86353	0.00418954	0.0921418	151.958	226.714	84.8662	115.82	57.6918	93.3719
Col5a1	1034.4	-1.10446	0.308342	-3.58192	0.000341077	0.0167112	1188.79	2027.09	771.424	869.616	722.721	626.773
Tdrd5	5810.75	-1.10375	0.520514	-2.1205	0.033964	0.331549	12009.3	6049.47	2859.7	6994.57	2036	4915.44
Lrrc32	32.6116	-1.10285	0.477489	-2.30968	0.0209061	0.253055	40.7692	60.5255	20.0246	22.1989	18.8809	33.2705
Vrtn	292.24	-1.09947	0.407079	-2.70088	0.0069156	0.128596	595.786	310.834	175.454	161.183	307.34	202.842
Nr4a2	224.09	-1.09741	0.446348	-2.45864	0.0139466	0.198761	186.241	508.824	165.918	138.984	136.362	208.209
Alcam	676.414	-1.09642	0.451921	-2.42614	0.0152604	0.209552	1119.3	977.64	393.817	576.205	238.11	753.415
Slc35e4	270.749	-1.09548	0.367492	-2.98096	0.00287342	0.0709986	266.853	572.427	168.779	214.267	198.25	203.916
Mocos	155.258	-1.09377	0.432381	-2.52965	0.0114176	0.176899	142.692	338.532	135.404	131.263	87.0621	96.5917
Unc13c	279.865	-1.09362	0.478806	-2.28406	0.0223682	0.262632	671.765	194.913	205.014	210.407	231.816	165.279
Nmnat3	179.003	-1.0931	0.38554	-2.83524	0.00457918	0.0976179	176.975	377.515	108.705	149.601	120.628	140.595
Cxcl1	184.683	-1.09292	0.518743	-2.10687	0.0351288	0.337779	369.702	202.094	83.9126	200.755	71.328	180.304
Il6ra	97.7	-1.09272	0.443652	-2.46302	0.0137773	0.198056	113.042	189.783	97.2624	83.0044	43.0066	60.1015
Wt1	906.472	-1.09171	0.451971	-2.41545	0.015716	0.213241	1655.78	1149.98	441.495	976.75	374.472	840.347
Prodh	769.663	-1.09117	0.37422	-2.91584	0.00354728	0.082591	718.093	1663.94	474.869	548.215	597.897	614.967
Kyat1	297.916	-1.08992	0.376837	-2.89229	0.00382446	0.0868966	282.604	639.108	191.664	212.337	219.229	242.552
Eno2	40.7471	-1.08946	0.505835	-2.15378	0.0312572	0.317589	37.9895	88.2236	35.2814	30.8854	20.9788	31.124
Sorcs2	205.57	-1.08841	0.323498	-3.3645	0.000766813	0.0296582	347.465	288.265	136.358	201.72	143.705	115.91
Ttc12	369.811	-1.0878	0.501844	-2.16761	0.0301884	0.311739	244.615	898.649	222.178	254.804	242.305	356.316
Gm26642	90.8534	-1.08455	0.494961	-2.19118	0.0284385	0.299742	176.049	104.637	110.612	64.6662	43.0066	46.1493
Reep2	1343.56	-1.08411	0.531128	-2.04115	0.0412362	0.366218	971.047	3177.07	545.432	888.919	984.956	1493.95
Fcho1	355.66	-1.08317	0.4514	-2.39959	0.0164136	0.218981	286.311	811.452	226.946	196.894	297.899	314.459
Pqlc1	1694.43	-1.08274	0.391319	-2.7669	0.00565916	0.112466	3015.99	2212.77	878.222	1298.15	880.062	1881.39
Arhgef10l	752.878	-1.08265	0.327922	-3.30155	0.000961524	0.0339744	813.53	1510.06	530.175	633.15	461.534	568.818
Klhdc8b	806.958	-1.08241	0.414558	-2.61099	0.00902802	0.152918	742.184	1748.06	507.29	785.646	447.898	610.674
Fgf11	161.337	-1.08239	0.309667	-3.49532	0.000473492	0.0210853	208.479	289.291	93.4482	117.75	121.677	137.375
Baiap3	30.5716	-1.08192	0.504358	-2.14514	0.0319419	0.321282	38.916	55.3962	19.0711	23.164	14.6852	32.1972
Plcd1	1156.95	-1.08045	0.403887	-2.67512	0.00747024	0.135354	1065.56	2502.06	643.648	819.427	806.636	1104.36
Gss	550.983	-1.07725	0.423347	-2.54461	0.0109401	0.172899	444.755	1252.57	370.932	360.008	475.171	402.465
Nectin2	1522.28	-1.07593	0.484597	-2.22027	0.0264005	0.288604	1005.33	3681.79	903.014	1175.57	1001.74	1366.24
Hmcn2	40.1338	-1.07508	0.422806	-2.54273	0.010999	0.173424	74.1258	49.2411	22.8853	30.8854	31.4682	32.1972
Acsl1	725.622	-1.07497	0.370987	-2.8976	0.00376032	0.0858963	667.132	1566.48	500.615	530.842	585.309	503.35
Tpd52l1	642.261	-1.07395	0.418216	-2.56793	0.0102307	0.16616	830.209	1145.88	308.951	553.041	315.731	699.753
Tcp11l2	645.102	-1.07318	0.464214	-2.31183	0.0207869	0.251909	971.974	1012.52	376.653	754.761	222.376	532.327
Mgp	320.603	-1.07209	0.505939	-2.11902	0.0340891	0.331951	361.363	624.746	248.877	384.137	105.943	198.55
Gm49417	148.308	-1.06968	0.486506	-2.19871	0.0278986	0.298034	111.189	344.687	90.5875	139.949	113.286	90.1522
Gxylt2	166.845	-1.06831	0.417827	-2.55682	0.0105633	0.169682	262.22	250.309	96.3088	198.825	82.8664	110.544
Cubn	23.7718	-1.06824	0.537123	-1.98882	0.0467215	0.390055	35.2097	37.9566	21.9317	23.164	13.6362	10.7324
Adamtsl2	419.575	-1.06791	0.422886	-2.52528	0.0115605	0.178329	921.013	367.256	306.09	371.59	330.417	221.088
Arid5b	1082.72	-1.06723	0.346431	-3.08064	0.00206554	0.058107	1845.73	1478.26	789.542	1114.77	533.911	734.097
Gm5065	64.2875	-1.06533	0.539222	-1.97567	0.0481917	0.39733	151.031	46.1635	59.1203	53.0842	40.9087	35.4169
Wnt4	398.129	-1.06532	0.479697	-2.22082	0.0263633	0.288604	299.283	922.244	239.342	273.142	413.283	241.479
Gm10382	21.5864	-1.06387	0.541518	-1.9646	0.0494605	0.403567	43.5489	22.5688	14.3033	18.3382	15.7341	15.0254
Thbs3	222.36	-1.06193	0.308755	-3.4394	0.00058301	0.0245762	382.674	298.524	128.73	173.73	204.544	145.961
Gm28512	96.3266	-1.06018	0.465325	-2.27836	0.0227051	0.264236	185.314	109.767	69.6093	109.064	41.9577	62.248
AC132133.3	60.7027	-1.0596	0.369289	-2.86928	0.00411402	0.0912059	95.4369	90.2753	40.0492	35.7112	58.7407	44.0029
Lgi2	63.6278	-1.05674	0.388886	-2.71735	0.00658067	0.123893	119.528	74.8874	41.0028	45.3629	41.9577	59.0282
Pnck	94.2312	-1.05625	0.3936	-2.68357	0.00728414	0.133158	116.748	171.318	51.4918	57.9101	71.328	96.5917
A4galt	481.881	-1.0548	0.428568	-2.46123	0.0138463	0.198499	371.555	1101.77	389.049	332.983	350.346	345.583
Csrnp1	135.667	-1.05071	0.434861	-2.41619	0.0156838	0.213039	115.822	298.524	99.1695	108.099	80.7685	111.617
Prkar1b	218.09	-1.0486	0.431473	-2.43028	0.0150872	0.208289	301.136	364.179	131.59	205.581	84.9643	221.088
Ltbp3	8674.23	-1.04851	0.249829	-4.19692	2.71e-05	0.00252474	10545.3	15915.1	6257.21	6643.25	6074.42	6610.09
Kif6	58.4136	-1.04724	0.411085	-2.5475	0.0108499	0.172113	100.07	77.965	35.2814	53.0842	30.4193	53.662
Gm11539	33.0738	-1.04694	0.509896	-2.05324	0.0400497	0.360606	34.2832	66.6806	20.0246	32.8157	18.8809	25.7578
Mtss1l	1739.52	-1.0462	0.526928	-1.98547	0.0470921	0.391621	971.047	4331.16	1092.77	1048.17	1544.04	1449.95
Myo18a	2905.69	-1.04559	0.224664	-4.65401	3.26e-06	0.000436796	4231.65	4623.53	2290.43	2451.53	1939.49	1897.49
Map2k3os	43.3433	-1.04471	0.487578	-2.14266	0.0321405	0.322174	40.7692	91.3011	26.6995	27.9899	32.5172	40.7831
Irf6	135.96	-1.04421	0.506343	-2.06226	0.039183	0.356448	272.412	141.568	45.7705	145.74	96.5026	113.764
Endod1	1308.71	-1.04391	0.459648	-2.27112	0.02314	0.267131	970.121	3016.01	970.717	1198.74	700.693	995.967
Zpr1	1881.26	-1.03914	0.415016	-2.50386	0.0122847	0.1853	1500.12	4220.37	1184.31	1478.64	1346.84	1557.27
Lamc2	62.0453	-1.03856	0.482779	-2.15122	0.031459	0.318701	114.895	73.8616	53.3989	66.5966	37.7619	25.7578
Nbl1	275.922	-1.03797	0.253824	-4.08932	4.33e-05	0.00352449	416.031	422.652	185.943	233.571	175.173	222.161
Serinc5	4915.17	-1.03784	0.427094	-2.43	0.0150988	0.208309	9176.77	5762.23	3711.23	5629.82	2068.51	3142.45
Cracr2a	229.858	-1.03768	0.372956	-2.78232	0.00539723	0.108521	266.853	431.885	184.036	149.601	226.571	120.203
Rnpep	1280.55	-1.03744	0.324589	-3.19618	0.00139259	0.0439824	1994.91	1896.81	1377.88	801.089	762.58	850.007
Il1rl2	253.218	-1.03728	0.361577	-2.86876	0.00412088	0.0912596	303.916	465.738	177.361	230.675	124.824	216.795
Asgr2	184.158	-1.03513	0.466675	-2.2181	0.0265481	0.289689	171.416	387.773	118.241	88.7954	203.495	135.228
Wnk2	360.463	-1.03398	0.260139	-3.97474	7.05e-05	0.00502224	559.649	534.471	251.738	277.003	320.976	218.941
D030018L15Rik	111.05	-1.03085	0.499288	-2.06464	0.0389568	0.35576	239.982	96.4304	63.888	54.0494	116.433	95.5184
Qprt	158.904	-1.03037	0.452792	-2.2756	0.0228699	0.265355	243.688	237.998	61.0274	175.661	92.3069	142.741
Ajuba	1622.87	-1.02671	0.45806	-2.24143	0.0249982	0.280515	1570.54	3343.26	886.804	1650.44	734.259	1551.91
Spag1	872.847	-1.02656	0.511076	-2.00862	0.0445776	0.381623	689.37	1953.23	567.364	356.147	697.546	973.429
Syngr1	258.419	-1.02427	0.307821	-3.32749	0.000876321	0.0324729	365.069	416.497	142.079	190.138	188.809	247.919
Rnase4	712.719	-1.02242	0.484388	-2.11075	0.0347938	0.335945	1261.99	892.494	286.066	488.375	396.5	950.891
Smtnl2	269.005	-1.0216	0.44396	-2.3011	0.0213862	0.255551	368.776	444.195	91.5411	265.421	195.103	248.992
Tbx2	115.621	-1.02133	0.453429	-2.25245	0.0242937	0.275844	116.748	232.869	71.5164	122.576	56.6428	93.3719
Cd109	83.2	-1.02056	0.463611	-2.20133	0.0277127	0.297394	182.535	68.7323	75.3307	55.9797	61.8875	54.7353
Ccdc170	30.1776	-1.02021	0.489912	-2.08244	0.037302	0.348713	48.1817	43.0859	20.9782	32.8157	20.9788	15.0254
Ush1g	164.404	-1.01964	0.460537	-2.21402	0.0268277	0.292017	270.559	225.688	64.8416	89.7606	154.194	181.378
Etnk2	1927.96	-1.01908	0.452482	-2.25221	0.0243091	0.275844	2573.09	3248.88	1414.12	612.881	1898.58	1820.22
Pvt1	180.161	-1.01906	0.455191	-2.23875	0.0251719	0.2813	291.87	252.36	140.172	211.372	67.1323	118.056
St6galnac6	778.515	-1.01517	0.425551	-2.38554	0.0170543	0.223566	643.041	1704.97	464.38	721.945	501.394	635.358
Sorl1	574.165	-1.0148	0.246028	-4.12475	3.71e-05	0.00316139	932.131	799.141	370.932	499.957	448.947	393.879
Hrc	57.7092	-1.01473	0.422911	-2.3994	0.0164221	0.218981	100.996	72.8357	38.1421	33.7809	62.9365	37.5634
Lrrc4	375.513	-1.00981	0.39667	-2.54573	0.0109051	0.17274	525.366	605.255	267.948	432.395	170.977	251.138
Bend3	700.29	-1.00951	0.268961	-3.75337	0.000174471	0.0101178	842.254	1265.91	582.621	527.947	512.932	470.079
Fgd3	1412.26	-1.00928	0.388422	-2.5984	0.00936586	0.157201	2082.93	2167.63	950.692	1552.95	601.043	1118.32
Pcsk6	1470.81	-1.00844	0.285248	-3.5353	0.00040732	0.0188756	2306.24	2119.42	1365.49	1245.07	899.992	888.643
Pdzrn3	78.9454	-1.00835	0.326001	-3.09308	0.0019809	0.0564804	128.794	108.741	55.3061	68.5269	62.9365	49.3691
Rgs11	1661.56	-1.00801	0.492184	-2.04803	0.0405571	0.363579	2380.36	2617.98	505.383	1393.7	1051.04	2020.91
Cxcl14	53.1961	-1.00796	0.473364	-2.12935	0.0332252	0.328238	47.2552	112.844	36.235	35.7112	37.7619	49.3691
A930029G22Rik	29.0303	-1.00795	0.475806	-2.11841	0.0341406	0.331958	47.2552	40.0084	14.3033	27.0247	24.1257	21.4648
Spire2	73.323	-1.0068	0.367943	-2.73628	0.00621374	0.118883	85.2446	135.413	57.2132	57.9101	44.0555	60.1015
AI467606	217.299	-1.00674	0.411633	-2.44572	0.0144562	0.202298	236.276	417.523	205.967	207.511	121.677	114.837
Rflnb	658.855	-1.00641	0.308721	-3.25993	0.00111438	0.037442	1254.58	726.306	517.779	560.762	430.066	463.64
Cbx7	612.272	-1.00637	0.307799	-3.26959	0.00107705	0.0364864	923.792	917.115	410.981	558.832	323.074	539.84
Tmem44	118.21	-1.00619	0.400436	-2.51274	0.0119796	0.182565	117.675	237.998	90.5875	105.203	91.2579	66.5409
Gng7	115.014	-1.00465	0.475816	-2.11142	0.0347361	0.335771	116.748	228.766	48.6312	73.3527	120.628	101.958
Adgrl2	1059.61	-1.00437	0.398269	-2.52184	0.0116744	0.179254	1690.07	1493.65	665.58	1169.78	453.143	885.423
F2r	922.029	-1.00359	0.402328	-2.49447	0.0126147	0.187521	794.072	1975.8	842.941	702.642	662.931	553.792
Nxpe4	73.9004	-1.00344	0.449844	-2.23064	0.0257049	0.284394	111.189	110.792	38.1421	81.0741	35.664	66.5409
Tnc	2889.8	-1.0033	0.249395	-4.02293	5.75e-05	0.0043074	4167.72	4511.71	1922.36	2629.12	1827.26	2280.64
Rasl11b	679.949	-1.00321	0.435182	-2.30527	0.0211517	0.253784	596.712	1445.43	382.375	503.818	426.919	724.437
4921504A21Rik	43.7781	-1.00299	0.462582	-2.16824	0.0301408	0.311404	55.5943	75.9133	36.235	29.9202	19.9299	45.0761
Myo7a	4699.76	-1.00296	0.389888	-2.57244	0.0100984	0.165319	3970.36	10143.7	3945.8	3075.02	3720.6	3343.14
Shb	320.877	-1.00295	0.289887	-3.4598	0.000540575	0.0232164	409.545	553.962	193.571	222.954	276.921	268.31
Adarb1	537.662	-1.00294	0.234797	-4.27153	1.94e-05	0.00196329	843.181	771.443	464.38	358.077	368.178	420.71
Pkp2	1031.94	-1.00097	0.498317	-2.00871	0.044568	0.381623	1285.16	1811.66	428.145	1006.67	430.066	1229.93
Rab3b	126.553	-1.00071	0.454974	-2.19948	0.0278439	0.298023	250.174	129.258	57.2132	88.7954	96.5026	137.375
Relt	498.984	1.00147	0.390576	2.56408	0.0103451	0.167559	382.674	215.43	824.823	431.43	658.735	480.812
Thbs2	467.035	1.00224	0.467641	2.14318	0.0320988	0.321913	407.692	151.827	482.498	793.368	377.619	589.209
Gm12065	444.2	1.00686	0.391913	2.56909	0.0101966	0.165836	369.702	161.059	666.533	543.389	489.856	434.662
Piga	1618.55	1.00749	0.462779	2.17704	0.0294774	0.306603	1260.14	673.987	2934.08	2029.75	1836.7	976.649
Gm35533	714.077	1.00947	0.449325	2.24664	0.0246631	0.277763	498.496	353.92	1190.99	1177.5	510.835	552.719
Nxf2	204.408	1.01166	0.483363	2.09296	0.036353	0.3434	89.8775	153.878	164.965	149.601	392.304	275.823
Rnd2	2272.23	1.01386	0.515242	1.96774	0.0490977	0.401576	547.604	2158.4	2128.33	2128.19	3353.47	3317.39
Stk26	76.307	1.01414	0.458285	2.2129	0.0269046	0.292389	51.888	38.9825	131.59	108.099	65.0344	62.248
Adgrg2	53.2193	1.01451	0.424679	2.38888	0.0168998	0.222965	30.5769	32.8274	87.7268	47.2932	62.9365	57.955
Mapre2	3757.82	1.01583	0.308212	3.29589	0.00098112	0.0342541	2277.51	2192.25	3785.6	3287.36	5641.21	5362.98
Mcm3	5525.01	1.0173	0.385123	2.64149	0.00825433	0.145204	4040.78	2525.66	7359.52	4379.93	9396.42	5447.77
Peli2	3682.25	1.02241	0.347649	2.94094	0.00327222	0.0780201	2529.54	1834.23	3512.89	3281.57	6206.59	4728.7
Map4k2	1500.93	1.02303	0.222985	4.58789	4.48e-06	0.000574484	925.645	852.486	1942.39	1617.62	2029.7	1637.77
Eri3	6347.6	1.02383	0.492409	2.07923	0.0375963	0.349585	2445.22	5071.83	5545.86	3974.56	11501.6	9546.48
Fgfrl1	3048.88	1.02545	0.254249	4.03326	5.5e-05	0.00421968	1661.34	1946.05	3781.79	2984.3	4432.83	3486.96
Sdf2l1	1149.21	1.0277	0.330683	3.10782	0.00188472	0.0545717	759.789	598.074	1665.86	1034.66	1747.54	1089.34
Kdr	142.898	1.02916	0.52484	1.9609	0.0498911	0.405209	80.6118	88.2236	180.221	304.993	117.481	85.8592
Ksr1	3211.83	1.03066	0.387396	2.66047	0.00780308	0.140026	1870.75	1918.35	4671.45	2471.79	5532.12	2806.52
Mcph1	1540.33	1.0352	0.257429	4.02131	5.79e-05	0.00432042	1067.41	744.771	1822.24	1607	2011.87	1988.71
Tmem206	6731.92	1.03769	0.200556	5.17407	2.29e-07	4.66e-05	4259.45	3651.02	7703.75	7665.36	8841.53	8270.39
1700034H15Rik	59.1402	1.04018	0.456385	2.27917	0.0226569	0.263825	43.5489	25.6464	64.8416	49.2236	98.6005	72.9804
Gm22918	677.158	1.0431	0.466714	2.23499	0.0254183	0.282391	214.965	578.582	710.397	654.384	665.029	1239.59
Piwil4	35.0689	1.04464	0.47475	2.2004	0.0277787	0.297791	18.5314	22.5688	39.0957	48.2584	29.3704	52.5888
CT010496.1	203.429	1.04587	0.330736	3.16226	0.00156549	0.0480389	93.5838	144.646	297.508	202.685	266.431	215.721
Ggn	54.194	1.04811	0.471785	2.22159	0.0263113	0.288385	20.3846	43.0859	58.1667	52.1191	89.16	62.248
Slfn14	963.682	1.04824	0.243276	4.30884	1.64e-05	0.00170152	530.926	594.996	1330.21	974.819	1265.02	1086.12
Mapkbp1	5134.08	1.04894	0.441431	2.37622	0.0174911	0.227119	2446.15	3549.46	8540.97	6078.63	7323.71	2865.55
Fyb	74.848	1.04994	0.535063	1.96228	0.0497295	0.404957	35.2097	52.3186	154.476	92.6561	63.9854	50.4423
Pnma1	126.857	1.05084	0.317623	3.30843	0.000938198	0.0334961	86.1712	61.5513	150.661	129.332	154.194	179.231
Gdf11	752.952	1.05142	0.229274	4.58589	4.52e-06	0.000576409	420.664	457.531	938.296	974.819	760.483	965.917
Masp1	17785.2	1.05277	0.333979	3.15219	0.00162048	0.0493574	11114.2	9610.21	18835.5	14094.3	26903.3	26153.8
Igtp	324.689	1.05358	0.506306	2.08091	0.0374424	0.349388	154.738	223.636	594.063	532.773	199.299	243.626
Lbx2	64.8835	1.06104	0.445349	2.3825	0.0171956	0.22456	35.2097	40.0084	68.6558	48.2584	105.943	91.2255
Gm5907	78.0832	1.0628	0.431544	2.46278	0.0137864	0.198056	46.3286	44.1118	68.6558	117.75	66.0833	125.569
Gm45719	29.8783	1.07044	0.543701	1.9688	0.0489759	0.401147	24.0909	10.2586	45.7705	38.6067	27.2725	33.2705
Adamts12	400.687	1.07146	0.4369	2.45241	0.0141902	0.200351	225.157	236.973	375.7	816.532	296.85	452.908
1190001M18Rik	62.7271	1.07552	0.535115	2.00988	0.0444435	0.381339	45.402	26.6722	103.937	48.2584	105.943	46.1493
Lyz2	1805.64	1.07894	0.492443	2.19099	0.0284527	0.299742	1060	1013.55	4107.9	1409.14	1253.49	1989.79
Dgat2	593.574	1.07964	0.456642	2.3643	0.0180642	0.232065	304.842	376.489	599.785	358.077	1154.88	767.367
Fat1	34557.3	1.07972	0.236893	4.55785	5.17e-06	0.000642997	22912.3	16753.2	43615.5	42817.7	44496.1	36748.8
Mxd3	495.436	1.0821	0.392498	2.75697	0.00583403	0.114173	272.412	295.446	513.965	369.659	911.53	609.601
Fbln1	19127.4	1.08225	0.365174	2.96366	0.00304002	0.0743844	10049.6	11874.3	16590.9	16988.9	33967.9	25293.1
Arl4d	94.9567	1.08455	0.433961	2.49919	0.0124479	0.186523	48.1817	60.5255	88.6804	87.8303	180.418	104.104
Reck	703.286	1.09203	0.240628	4.53825	5.67e-06	0.000697287	467.919	333.403	818.148	862.86	888.453	848.933
Slc30a1	749.928	1.09528	0.482932	2.26799	0.02333	0.268167	557.796	295.446	1264.41	1270.16	561.184	550.572
Hsd17b1	36385	1.09689	0.391017	2.80523	0.00502815	0.103637	17473.3	23890.1	33792	27416.6	58373.6	57364.7
Gm32031	41.1178	1.09841	0.418569	2.62421	0.00868498	0.149829	24.0909	22.5688	54.3525	40.537	47.2024	57.955
Fabp5	3095.32	1.10068	0.262399	4.19466	2.73e-05	0.00253855	1945.8	1565.46	4586.59	3665.71	3764.65	3043.71
Rnf26	192.316	1.10238	0.461313	2.38966	0.0168639	0.222965	129.72	88.2236	308.951	325.262	132.167	169.572
Sybu	187.204	1.1027	0.324872	3.39426	0.000688151	0.027378	87.0978	125.154	218.364	176.626	242.305	273.676
Gm48882	237.371	1.10798	0.381234	2.90629	0.00365739	0.0841788	151.031	116.948	265.088	182.417	399.647	309.093
Lgr5	90.3418	1.10813	0.521896	2.12328	0.0337305	0.330685	31.5034	70.784	121.101	161.183	58.7407	98.7381
Tox2	11880.3	1.10871	0.410046	2.70387	0.00685381	0.127795	6134.83	7281.52	11845	8210.68	22346.6	15463.3
Nek6	3995.97	1.11019	0.269796	4.11491	3.87e-05	0.00324548	2431.32	2077.36	4862.16	3856.81	6128.97	4619.23
Sdk2	25.2792	1.11073	0.547789	2.02766	0.0425953	0.372437	11.1189	17.4395	27.653	23.164	29.3704	42.9296
Mpped2	1546.49	1.11189	0.366949	3.03011	0.00244464	0.0649237	1013.67	729.383	1583.85	1208.39	2458.72	2284.93
Ddc	152.849	1.11975	0.453598	2.4686	0.0135641	0.197208	104.703	66.6806	212.642	109.064	274.823	149.18
Irx3os	96.9617	1.12158	0.561923	1.99597	0.0459377	0.385968	27.7972	81.0426	93.4482	64.6662	169.929	144.887
Srbd1	5598.63	1.12209	0.40854	2.74659	0.00602193	0.116826	4647.69	1627.01	7058.2	7268.68	6591.55	6398.66
Khdrbs3	2037.51	1.12282	0.29326	3.82875	0.000128796	0.00782262	1418.58	863.77	2675.67	2042.29	2631.79	2592.95
Syt12	106.056	1.12446	0.502334	2.23846	0.025191	0.2813	49.1083	69.7582	183.082	138.019	140.558	55.8085
Gm2044	1664.75	1.12483	0.310355	3.62432	0.000289726	0.01496	985.873	877.106	2653.74	1634.99	2273.06	1563.71
Rhobtb3	4974.21	1.13019	0.370821	3.0478	0.00230522	0.0626461	3151.27	2398.45	8729.77	5139.52	6545.4	3880.84
Gm10644	57.721	1.13096	0.392094	2.88442	0.00392133	0.0878832	31.5034	32.8274	62.9345	56.9449	90.209	71.9071
Kank4	381.932	1.13315	0.552276	2.05179	0.0401902	0.361237	311.328	113.87	537.804	221.989	737.406	369.195
Slc47a1	96.8427	1.13391	0.472478	2.39993	0.0163983	0.218981	35.2097	72.8357	103.937	153.462	143.705	71.9071
Morc4	277.623	1.1354	0.312198	3.6368	0.000276044	0.0143466	173.269	135.413	399.539	261.56	395.451	300.507
Lzts1	940.962	1.1416	0.31144	3.66555	0.000246811	0.0133056	587.447	455.48	1272.99	914.979	1479.01	935.866
2610507I01Rik	965.57	1.14235	0.463151	2.46647	0.0136452	0.197712	448.461	621.668	1775.51	1481.53	871.67	594.575
Gm37074	30.4456	1.14381	0.50328	2.2727	0.0230441	0.266531	21.3112	12.3103	38.1421	47.2932	33.5661	30.0507
Cbr2	63.2271	1.14443	0.501079	2.28394	0.0223753	0.262632	25.944	44.1118	57.2132	76.2482	53.496	122.349
Egfl6	84.6396	1.14481	0.383098	2.9883	0.00280537	0.069955	45.402	48.2152	68.6558	108.099	126.922	110.544
Car15	78.2587	1.14518	0.41574	2.75455	0.00587721	0.114472	55.5943	30.7757	111.566	71.4224	114.335	85.8592
Gm14221	60.9783	1.14556	0.50226	2.2808	0.0225602	0.26355	31.5034	35.9049	53.3989	48.2584	121.677	75.1268
Mboat1	318.647	1.14743	0.436896	2.62632	0.00863131	0.149343	228.863	123.103	590.249	399.579	315.731	254.358
Ralb	4934.43	1.14793	0.375128	3.06011	0.00221255	0.0612071	2843.65	2606.7	5279.82	3612.62	8748.17	6515.64
Gm47528	809.405	1.15084	0.316804	3.63264	0.000280535	0.0145432	459.58	432.911	1005.04	710.363	1339.5	909.035
Smoc2	4167.99	1.15238	0.282149	4.08429	4.42e-05	0.00355926	1848.51	2744.16	4637.13	6274.55	5001.35	4502.24
Lcat	152.519	1.15488	0.365412	3.1605	0.001575	0.0482583	70.4195	97.4563	177.361	126.437	223.425	220.014
Prkch	68.7752	1.15842	0.488886	2.36951	0.0178115	0.229826	41.6957	33.8532	103.937	116.785	72.377	44.0029
Gm16183	43.0602	1.16007	0.55359	2.09554	0.0361226	0.342578	18.5314	28.7239	41.0028	27.9899	73.4259	68.6874
Dok2	296.844	1.16463	0.293635	3.96626	7.3e-05	0.00515044	156.591	168.24	429.099	270.247	359.787	397.099
Chst8	6298.5	1.16613	0.406162	2.87108	0.00409067	0.0908828	3117.91	3767.97	6010.24	4496.72	11530	8868.19
Fst	31373.8	1.16625	0.257902	4.52208	6.12e-06	0.000739475	19409.8	14887.2	37114.2	34257.7	47436.3	35137.9
Hbegf	314.312	1.16907	0.512764	2.27994	0.0226111	0.26359	256.66	86.1718	323.254	551.111	229.718	438.955
Heph	12339.3	1.17175	0.4782	2.45034	0.014272	0.200954	9515.89	3931.08	15768.9	23494.1	9053.41	12272.5
Kyat3	761.594	1.17377	0.284503	4.12569	3.7e-05	0.00316139	479.038	349.817	1083.24	943.934	991.25	722.291
Plekhd1os	99.8141	1.17472	0.46279	2.53835	0.0111377	0.174805	70.4195	37.9566	105.844	90.7258	190.907	103.031
Gm37969	133.854	1.17493	0.417838	2.81194	0.00492442	0.102218	88.0243	57.4479	217.41	110.029	200.348	129.862
Tyrobp	136.685	1.17535	0.574742	2.04501	0.0408537	0.364406	47.2552	101.56	282.252	102.308	84.9643	201.769
Nap1l5	26062.6	1.17689	0.412384	2.85387	0.00431899	0.0941236	16305.8	12013.8	28136.5	18007.1	49314.9	32597.5
Ifi27	5218.38	1.17828	0.567627	2.07581	0.0379118	0.350739	2276.59	3389.43	11271.9	8224.19	2662.21	3485.89
Ext1	16411.1	1.1789	0.321628	3.66541	0.00024694	0.0133056	7149.43	10662.7	16771.1	15532.4	24179.2	24171.5
Pla2g7	96.0114	1.18545	0.56298	2.10567	0.035233	0.338357	35.2097	68.7323	158.29	80.1089	56.6428	177.085
Pcdh18	678.163	1.18646	0.41054	2.88999	0.00385255	0.0870837	378.041	354.946	1190.99	948.76	759.434	436.809
2310020H05Rik	27.0928	1.18793	0.601582	1.97468	0.0483049	0.397658	14.8252	14.362	22.8853	19.3034	48.2513	42.9296
Bco2	23.6413	1.1893	0.520402	2.28535	0.0222925	0.26196	10.1923	15.3878	26.6995	27.0247	33.5661	28.9775
Gm48868	119.096	1.19115	0.458733	2.5966	0.00941524	0.157399	45.402	83.0943	142.079	91.6909	219.229	133.082
Gm33111	50.0968	1.19589	0.48626	2.45937	0.0139183	0.198698	34.2832	19.4913	88.6804	63.7011	47.2024	47.2226
Gm14158	64.8396	1.19643	0.536123	2.23164	0.025639	0.28417	50.0349	19.4913	123.962	58.8752	76.5727	60.1015
Fgf13	336.792	1.20346	0.47435	2.53708	0.0111782	0.17504	257.587	102.586	375.7	245.153	566.428	473.299
Ncald	419.479	1.20353	0.329373	3.65402	0.00025817	0.0135897	263.146	185.68	667.487	471.967	545.45	383.147
Tm6sf2	46.7267	1.20803	0.464471	2.60086	0.00929891	0.156345	34.2832	15.3878	66.7487	47.2932	60.8386	55.8085
Tnik	295.519	1.20854	0.488739	2.47278	0.0134068	0.195752	207.552	107.715	312.765	601.299	200.348	343.437
Ednrb	120.636	1.21322	0.525392	2.30917	0.0209344	0.253248	85.2446	43.0859	246.97	157.322	86.0132	105.178
Gm20518	55.0194	1.21648	0.440907	2.75904	0.00579721	0.113763	28.7237	29.7498	84.8662	49.2236	84.9643	52.5888
Gm20163	16.6615	1.21993	0.610861	1.99707	0.0458179	0.38549	6.486	11.2844	23.8388	21.2337	18.8809	18.2451
Gm10433	28.9445	1.22448	0.579945	2.11138	0.03474	0.335771	10.1923	20.5171	35.2814	24.1292	53.496	30.0507
Pik3cg	846.89	1.22481	0.621701	1.9701	0.0488268	0.400466	393.793	501.643	560.689	366.764	2127.25	1131.2
Tom1l1	11273.9	1.22483	0.24087	5.08502	3.68e-07	6.86e-05	5926.35	5994.07	12052.9	12759.5	13696	17214.8
Hephl1	108.314	1.22651	0.469251	2.61376	0.00895525	0.152067	50.9615	63.603	209.782	143.81	77.6217	104.104
Spata18	46.0699	1.2268	0.563155	2.17843	0.0293738	0.306566	36.1363	12.3103	59.1203	37.6415	80.7685	50.4423
Perp	205.199	1.22857	0.367929	3.33915	0.000840347	0.0315383	135.28	81.0426	242.202	317.54	274.823	180.304
Etl4	5817.93	1.23129	0.345321	3.56565	0.00036296	0.0174911	3817.48	2311.25	6574.75	10030	5962.18	6211.92
Btbd3	2580.87	1.23419	0.379935	3.24844	0.00116041	0.038735	1899.47	814.529	2917.87	3972.63	3038.78	2841.94
1010001N08Rik	1933.17	1.23473	0.306239	4.03192	5.53e-05	0.00421968	1214.74	817.607	3044.69	2450.56	2150.33	1921.1
Cpox	1551.4	1.23567	0.213783	5.78001	7.47e-09	2.64e-06	753.303	877.106	1846.08	1795.21	2166.06	1870.66
Mfsd2a	1438.58	1.23665	0.400391	3.0886	0.002011	0.0570219	575.401	935.58	1798.4	1078.09	2577.25	1666.74
Bambi-ps1	65.3556	1.23758	0.579113	2.13702	0.032596	0.324521	19.458	49.2411	41.0028	63.7011	101.747	116.983
Ddx58	1284.93	1.24647	0.507388	2.45665	0.014024	0.199101	542.971	799.141	2525.01	2098.27	825.517	918.694
Aox4	249.471	1.25042	0.493731	2.53258	0.0113226	0.176092	119.528	140.542	500.615	303.063	299.997	133.082
5430401H09Rik	631.593	1.25837	0.402601	3.12559	0.00177448	0.0526065	476.258	178.499	829.591	701.677	736.357	867.178
Tppp3	462.258	1.26453	0.277601	4.55521	5.23e-06	0.000647189	232.57	245.179	589.296	430.465	604.19	671.849
Olfr99	19.4949	1.265	0.620359	2.03915	0.0414354	0.367283	13.8986	6.15513	24.7924	31.8505	22.0278	18.2451
Gm9908	18.0243	1.26737	0.613625	2.06538	0.0388872	0.355727	8.33915	10.2586	20.9782	15.4427	23.0767	30.0507
Atp8a1	2468.38	1.26786	0.480255	2.63997	0.00829126	0.145604	1837.39	708.866	3561.52	4445.56	1925.86	2331.08
Defb23	99.8187	1.26816	0.615149	2.06155	0.0392506	0.356448	84.3181	18.4654	198.339	107.134	109.09	81.5663
Gm49134	33.0608	1.26881	0.583703	2.17373	0.0297252	0.308352	16.6783	17.4395	46.7241	40.537	58.7407	18.2451
5830448L01Rik	432.333	1.27039	0.510883	2.48665	0.0128951	0.190175	131.573	313.912	399.539	285.69	767.825	695.46
Slc25a35	3011.06	1.27268	0.340022	3.74294	0.000181882	0.0104298	1719.72	1377.72	2730.02	2919.63	4249.26	5069.99
Plppr4	98.2991	1.27452	0.614042	2.07562	0.0379291	0.350741	83.3915	17.4395	112.519	177.591	125.873	72.9804
AW046200	175.481	1.27987	0.382723	3.34412	0.000825447	0.0313608	125.087	54.3703	240.295	208.476	200.348	224.307
Large2	2976.75	1.28135	0.411187	3.11623	0.00183182	0.0535689	1221.22	1826.02	2982.71	2228.57	5571.98	4030.02
Plek	171.247	1.28472	0.611468	2.10104	0.0356378	0.340203	100.07	74.8874	433.866	124.507	89.16	204.989
Vcan	17697.3	1.2985	0.33767	3.84546	0.000120325	0.00746271	10561.1	7376.93	26197.9	19921.1	27232.6	14894.4
Gm28913	32.2389	1.30371	0.579406	2.25007	0.0244443	0.276483	22.2377	10.2586	61.0274	40.537	31.4682	27.9043
Oit3	124.068	1.30425	0.31007	4.20631	2.6e-05	0.00245572	65.7866	59.4996	143.986	177.591	127.971	169.572
Fam180a	60.6474	1.30783	0.639442	2.04527	0.0408281	0.364406	43.5489	17.4395	69.6093	43.4325	143.705	46.1493
Aox2	93.6222	1.30976	0.352843	3.71202	0.000205615	0.0114083	48.1817	46.1635	139.219	135.123	98.6005	94.4452
6720483E21Rik	50.9958	1.31196	0.501528	2.61592	0.00889872	0.151729	18.5314	32.8274	46.7241	45.3629	72.377	90.1522
Gm45338	190.565	1.31207	0.364007	3.60452	0.000312729	0.015774	108.409	83.0943	258.413	171.8	320.976	200.696
Gm36120	27.2627	1.31208	0.534591	2.45436	0.0141137	0.199748	12.0454	15.3878	33.3743	22.1989	43.0066	37.5634
Nrros	101.435	1.31277	0.466295	2.81532	0.00487284	0.101558	42.6223	59.4996	206.921	89.7606	116.433	93.3719
Susd4	217.257	1.3131	0.477991	2.74711	0.00601226	0.11677	136.206	82.0684	317.533	298.237	349.298	120.203
Six2	65.4574	1.31828	0.535999	2.45949	0.0139136	0.198698	29.6503	35.9049	53.3989	46.328	95.4537	132.009
Kbtbd11	125.052	1.31952	0.426243	3.0957	0.0019635	0.0562185	66.7132	58.4738	197.385	104.238	211.886	111.617
Celf4	77.4265	1.32081	0.592239	2.23019	0.0257347	0.284394	33.3566	44.1118	76.2842	36.6764	165.733	108.397
Tecta	175.018	1.32531	0.4754	2.78779	0.00530696	0.107156	52.8146	122.077	246.97	151.531	315.731	160.986
Ctnna2	458.213	1.32663	0.38244	3.46885	0.000522686	0.0225425	185.314	271.852	442.448	838.731	419.577	591.356
4930502E18Rik	181.042	1.32693	0.397647	3.33696	0.000847013	0.0317305	86.1712	94.3787	270.809	150.566	311.536	172.792
Gm37986	35.1606	1.3283	0.473729	2.80393	0.00504837	0.103645	18.5314	16.4137	37.1886	34.746	47.2024	56.8818
P4ha2	1092.95	1.33056	0.457549	2.90801	0.00363734	0.0839742	795.925	291.343	1859.43	1202.6	1480.06	928.353
Nr5a1	7760.2	1.33292	0.33651	3.96102	7.46e-05	0.00520359	2786.2	4925.13	9715.75	7712.65	12481.4	8940.09
Ces2a	25.4432	1.33408	0.665683	2.00408	0.0450614	0.383829	13.8986	11.2844	21.9317	20.2685	25.1746	60.1015
Inhbb	160659	1.33732	0.323948	4.12819	3.66e-05	0.00315373	90800.4	68434.8	196028	140864	270496	197329
Cd14	107.032	1.34041	0.639247	2.09686	0.0360059	0.342206	55.5943	50.2669	192.618	51.1539	65.0344	227.527
Ass1	1648.74	1.34154	0.320677	4.18348	2.87e-05	0.00260776	717.167	913.011	1665.86	1566.47	2377.95	2651.98
Mylk3	61.2522	1.34331	0.462835	2.90236	0.00370368	0.085017	27.7972	32.8274	105.844	91.6909	51.3981	57.955
Igsf11	3089.18	1.34649	0.368492	3.65405	0.000258138	0.0135897	1378.74	1667.01	4752.51	3867.43	4698.21	2171.17
Irx3	777.401	1.34652	0.50578	2.66226	0.00776185	0.139534	217.744	548.833	790.495	510.574	1410.83	1185.93
Prickle2	485.144	1.34743	0.518889	2.59677	0.0094105	0.157399	356.73	121.051	635.066	375.45	950.341	472.226
Fbxl22	2172.41	1.34776	0.372597	3.6172	0.000297807	0.0152082	742.184	1398.24	2530.73	1954.46	3636.68	2772.18
Jph1	262.197	1.3526	0.48248	2.80342	0.00505631	0.103697	132.5	125.154	369.025	548.215	180.418	217.868
Gm34388	291.4	1.36568	0.535711	2.54928	0.0107945	0.171963	134.353	149.775	436.727	198.825	640.903	187.817
C78859	27.6762	1.36859	0.546974	2.50211	0.0123454	0.185533	17.6049	9.2327	41.0028	34.746	39.8598	23.6113
AC125101.1	41.0793	1.36987	0.41006	3.34065	0.000835819	0.0314835	19.458	20.5171	54.3525	48.2584	55.5939	48.2958
Elovl6	10677.3	1.37014	0.275924	4.96566	6.85e-07	0.000120133	5317.6	5065.67	14614.1	15704.2	13773.7	9588.33
Akr1c14	19932.9	1.37191	0.26699	5.13843	2.77e-07	5.47e-05	9793.87	9570.2	25280.6	29587.2	26934.7	18430.8
Usp18	353.365	1.37259	0.611941	2.24301	0.024896	0.28005	166.783	176.447	826.73	541.459	144.754	264.017
Gm37264	23.588	1.37309	0.692473	1.98288	0.0473803	0.39284	5.55943	17.4395	27.653	14.4775	37.7619	38.6367
B9d1os	59.6677	1.37926	0.564309	2.44416	0.014519	0.202868	37.0629	20.5171	83.9126	35.7112	117.481	63.3212
B130011K05Rik	17.7011	1.37964	0.702731	1.96326	0.0496159	0.404418	13.8986	3.07757	26.6995	21.2337	24.1257	17.1718
Mid1ip1	15109.3	1.38247	0.260067	5.31584	1.06e-07	2.63e-05	8556.89	6031	16118.9	19617	18543.2	21788.9
Dnajb14	3999.8	1.38451	0.263602	5.25228	1.5e-07	3.32e-05	2029.19	1828.07	5784.25	4971.58	5596.1	3789.61
Gm10532	37.23	1.3862	0.431615	3.21166	0.00131969	0.0423311	20.3846	15.3878	45.7705	45.3629	51.3981	45.0761
Tmsb15b1	22.346	1.38819	0.534592	2.59672	0.00941181	0.157399	9.26572	12.3103	32.4208	27.0247	26.2235	26.831
Rhox5	52.178	1.38887	0.455729	3.04757	0.002307	0.0626461	18.5314	31.8015	58.1667	61.7707	90.209	52.5888
Ctsc	1620.28	1.38899	0.371693	3.73693	0.000186283	0.0106398	715.314	843.253	2721.44	1270.16	2510.12	1661.38
Hey2	3333.12	1.38905	0.327311	4.24382	2.2e-05	0.0021482	1897.62	1307.97	3583.45	3206.29	5618.13	4385.26
Sox8	144.849	1.39148	0.531503	2.61802	0.00884426	0.150926	81.5383	57.4479	111.566	117.75	341.955	158.84
Adam33	33.2851	1.39313	0.627022	2.22182	0.0262952	0.288385	17.6049	14.362	56.2596	61.7707	31.4682	18.2451
Tcp11x2	48.9613	1.39474	0.595021	2.34401	0.0190775	0.239683	21.3112	25.6464	82.0055	24.1292	89.16	51.5155
Hsf3	83.6119	1.39899	0.374565	3.73498	0.000187732	0.0106758	37.9895	42.0601	107.751	133.193	76.5727	104.104
Clec1a	280.899	1.4089	0.529421	2.66121	0.00778603	0.139842	219.598	47.1893	383.328	388.963	314.682	331.631
Slc26a7	29807.2	1.4096	0.405886	3.47289	0.00051489	0.0223869	20057.5	8270.45	41346	47720.8	31496.6	29952
1700007K13Rik	241.464	1.41071	0.461054	3.05975	0.00221525	0.0612071	89.8775	139.516	225.992	181.452	484.611	327.338
Cfap44	58.611	1.41098	0.387483	3.6414	0.000271156	0.0141283	25.944	29.7498	73.4236	63.7011	92.3069	66.5409
1-Mar.7	47.413	1.41186	0.667572	2.11492	0.0344364	0.33388	19.458	25.6464	91.5411	92.6561	27.2725	27.9043
Zbtb40	2052.48	1.41232	0.331438	4.26119	2.03e-05	0.0020166	1194.35	752.978	3284.99	2305.79	2834.24	1942.57
Rasd1	4007.43	1.4144	0.353134	4.0053	6.19e-05	0.00459046	1461.2	2336.9	5168.26	3329.83	6502.39	5246
Zfp459	53.2127	1.41918	0.449384	3.15806	0.00158821	0.0485906	28.7237	21.543	89.6339	72.3876	60.8386	46.1493
Cd53	110.339	1.42403	0.712068	1.99986	0.0455155	0.384561	53.7412	50.2669	287.019	83.9696	33.5661	153.473
Dnajb13	1878.65	1.42448	0.399898	3.5621	0.000367896	0.0176632	964.561	805.296	2258.01	1374.4	3656.61	2213.02
Inha	303745	1.42701	0.476826	2.99272	0.00276504	0.0692238	105860	179894	250468	211122	586869	488255
Krt19	162.063	1.42798	0.475348	3.00407	0.00266397	0.0679361	60.2272	92.327	340.418	153.462	199.299	126.642
Myo1f	96.461	1.42809	0.728305	1.96083	0.0498986	0.405209	33.3566	57.4479	290.834	70.4572	45.1045	81.5663
Kirrel3os	253.52	1.42922	0.390432	3.66061	0.000251619	0.0134518	153.811	84.1201	349	233.571	425.87	274.75
Igfbp1	26.8755	1.42954	0.681741	2.09689	0.0360029	0.342206	13.8986	11.2844	26.6995	16.4079	63.9854	28.9775
Gm48552	49.36	1.43286	0.47725	3.00232	0.00267932	0.0682428	28.7237	17.4395	83.9126	45.3629	70.2791	50.4423
Gm38560	17.6253	1.43455	0.62015	2.31323	0.0207101	0.251424	9.26572	7.18099	18.1175	19.3034	30.4193	21.4648
Kdelr3	826.568	1.43521	0.355848	4.0332	5.5e-05	0.00421968	379.895	393.928	904.921	683.339	1479.01	1118.32
9030025P20Rik	196.814	1.43539	0.677338	2.11916	0.0340766	0.331951	69.4929	114.896	411.935	396.684	90.209	97.6649
Gm14827	25.7094	1.43611	0.564522	2.54394	0.010961	0.173092	15.7517	8.20684	44.817	26.0595	29.3704	30.0507
Tmprss13	569.172	1.43732	0.380905	3.77342	0.000161024	0.00944472	211.258	321.093	591.203	502.852	1039.5	749.122
Oas1b	207.466	1.44044	0.661546	2.17739	0.0294517	0.306599	97.2901	96.4304	490.126	358.077	91.2579	111.617
Slc2a6	39.0117	1.44279	0.576466	2.50281	0.0123211	0.185432	13.8986	22.5688	78.1913	26.0595	47.2024	46.1493
Epha7	651.954	1.44623	0.509501	2.83851	0.00453244	0.0970245	459.58	146.697	1134.73	968.063	714.329	488.324
Tac1	102.046	1.4483	0.433296	3.34253	0.000830187	0.0313866	64.86	29.7498	165.918	129.332	127.971	94.4452
Prrt4	4113.99	1.45157	0.540852	2.68386	0.0072777	0.133158	1292.57	2522.58	3375.58	2305.79	8338.04	6849.42
Ppp1r3g	68.9902	1.45515	0.650834	2.23582	0.0253635	0.282391	37.0629	26.6722	35.2814	48.2584	163.635	103.031
Phyhip	848.528	1.45981	0.309181	4.72153	2.34e-06	0.000324691	320.594	462.661	988.834	823.288	1321.67	1174.13
Gm37359	26.9044	1.45997	0.597459	2.44364	0.0145401	0.202868	18.5314	6.15513	39.0957	42.4674	27.2725	27.9043
CT025671.2	36.8574	1.45998	0.495509	2.94642	0.0032148	0.07714	18.5314	15.3878	36.235	42.4674	40.9087	67.6142
Moxd1	18.9503	1.4611	0.645063	2.26505	0.0235097	0.269175	9.26572	8.20684	34.3279	16.4079	28.3214	17.1718
Sp100	124.465	1.46124	0.671686	2.17548	0.029594	0.307301	37.9895	76.9392	286.066	207.511	53.496	84.786
Gm33091	189.643	1.46275	0.413684	3.5359	0.000406382	0.0188747	124.161	50.2669	276.53	244.187	254.893	187.817
Fam129c	242.062	1.46313	0.488852	2.99298	0.00276265	0.0692238	132.5	90.2753	238.388	155.392	334.612	501.203
Gm26594	19.6965	1.46446	0.687446	2.13029	0.033148	0.32795	13.8986	4.10342	33.3743	23.164	15.7341	27.9043
Txk	112.71	1.46523	0.318096	4.60626	4.1e-06	0.000532677	46.3286	57.4479	132.544	128.367	170.977	140.595
Gm28730	352.629	1.47051	0.357579	4.11239	3.92e-05	0.00325898	151.031	172.344	386.189	296.306	594.75	515.155
Tmem181b-ps	1833.25	1.47525	0.614992	2.39881	0.0164484	0.218981	1069.26	607.306	2981.76	4311.4	1099.29	930.5
Gstm6	848.083	1.47557	0.456824	3.23007	0.00123759	0.0405855	267.779	507.798	587.388	902.432	1230.41	1592.69
Socs1	369.01	1.47683	0.613732	2.40632	0.0161142	0.216347	117.675	219.533	324.208	146.705	787.755	618.187
Ogdhl	3589.66	1.47696	0.214378	6.88951	5.6e-12	4.79e-09	1754.93	1524.42	4265.24	4407.92	4340.52	5244.93
Asah2	2523.12	1.4814	0.331814	4.46456	8.02e-06	0.000941216	1135.98	1163.32	4352.01	3465.92	2881.44	2140.04
Rtp4	733.565	1.48329	0.478125	3.1023	0.00192022	0.0552878	238.129	429.833	1480.87	1084.85	554.89	612.82
2810468N07Rik	102.732	1.48385	0.529704	2.80128	0.00509007	0.104078	47.2552	46.1635	115.38	55.0146	207.69	144.887
Gbp8	53.5328	1.48497	0.556687	2.66751	0.00764151	0.137849	36.1363	12.3103	61.9809	43.4325	96.5026	70.8339
Mylk4	194.152	1.48623	0.528781	2.81068	0.00494367	0.102514	137.133	38.9825	207.874	160.218	308.389	312.313
Ly6g6e	61.279	1.48755	0.563683	2.63899	0.00831529	0.145652	37.9895	17.4395	50.5383	47.2932	102.796	111.617
Gm15910	27.3796	1.4878	0.621759	2.39289	0.0167163	0.222027	18.5314	6.15513	26.6995	35.7112	50.3492	26.831
Il2rg	27.2594	1.48957	0.680096	2.19024	0.028507	0.299742	7.41258	17.4395	59.1203	23.164	19.9299	36.4902
Pkdcc	1191.25	1.49018	0.368046	4.04889	5.15e-05	0.00401688	441.048	639.108	1290.16	2108.89	1658.38	1009.92
Spin2c	2023.84	1.49447	0.221247	6.75477	1.43e-11	1.05e-08	920.086	909.934	2359.09	2463.11	3052.42	2438.4
Gm36235	48.3225	1.50554	0.430204	3.49959	0.000465977	0.020841	26.8706	16.4137	61.0274	74.3179	59.7897	51.5155
Rbfox1	142.037	1.51001	0.434452	3.47566	0.000509607	0.0222667	67.6398	59.4996	127.776	129.332	183.565	284.409
Sox30	80.568	1.51209	0.576422	2.62323	0.00871003	0.150007	36.1363	35.9049	61.0274	53.0842	186.712	110.544
Tbx3os1	82.9676	1.51391	0.338291	4.47518	7.63e-06	0.000900778	35.2097	38.9825	100.123	94.5864	125.873	103.031
Fshr	6567.22	1.51477	0.319222	4.74521	2.08e-06	0.000292874	2449.86	3418.15	6330.64	6958.86	10089.8	10156.1
Trpc5	40.1069	1.5173	0.611204	2.48248	0.0130471	0.191865	20.3846	15.3878	80.0984	42.4674	60.8386	21.4648
mt-Nd3	82.5422	1.51915	0.695324	2.18481	0.028903	0.302729	20.3846	53.3445	96.3088	220.058	47.2024	57.955
Spink4	28.6216	1.52093	0.491686	3.0933	0.00197945	0.0564804	10.1923	15.3878	33.3743	39.5719	36.713	36.4902
A230065N10Rik	20.7468	1.52748	0.717657	2.12842	0.0333024	0.328685	11.1189	7.18099	12.3962	18.3382	32.5172	42.9296
Cftr	45.3001	1.52838	0.715129	2.1372	0.0325815	0.324521	27.7972	12.3103	79.1449	96.5168	36.713	19.3183
Cd86	14.473	1.5294	0.725541	2.10794	0.0350361	0.337487	3.70629	9.2327	17.1639	27.0247	14.6852	15.0254
4933416I08Rik	24.2246	1.53272	0.601259	2.54919	0.0107974	0.171963	11.1189	10.2586	29.5601	19.3034	47.2024	27.9043
Gm23689	189.632	1.53317	0.646281	2.37229	0.017678	0.229111	33.3566	134.387	131.59	131.263	327.27	379.927
Cybb	227.081	1.53318	0.651639	2.35281	0.018632	0.236547	78.7586	122.077	643.648	246.118	123.775	148.107
9330175E14Rik	68.0371	1.53433	0.581129	2.64026	0.00828428	0.145604	32.43	27.6981	146.847	95.5516	70.2791	35.4169
Muc16	126.924	1.5348	0.458905	3.34449	0.000824343	0.0313608	43.5489	68.7323	251.738	159.253	138.46	99.8114
B230209E15Rik	16.2353	1.53784	0.745484	2.06288	0.0391245	0.35618	11.1189	3.07757	29.5601	16.4079	13.6362	23.6113
Pcdh10	107.381	1.54262	0.46288	3.33266	0.000860206	0.0320798	69.4929	24.6205	143.033	145.74	159.439	101.958
Calm1	25355.9	1.54341	0.277049	5.57087	2.53e-08	7.54e-06	11629.4	10646.3	38115.4	25602	38562.2	27580.1
Gch1	4198.84	1.54665	0.296811	5.21091	1.88e-07	3.98e-05	1761.41	1920.4	6690.13	4665.62	6186.66	3968.84
Krt7	67.081	1.5483	0.516235	2.99921	0.00270681	0.0683944	36.1363	22.5688	137.312	75.2831	81.8174	49.3691
Gm43088	141.297	1.54916	0.354855	4.36563	1.27e-05	0.00139156	62.0803	61.5513	153.522	136.089	237.061	197.476
Tnfsf9	77.429	1.54996	0.569759	2.72037	0.00652088	0.123266	38.916	28.7239	60.0738	52.1191	170.977	113.764
Robo2	3782.19	1.55331	0.53529	2.90181	0.00371011	0.085017	2259.91	1043.29	6450.78	6019.75	5180.72	1738.65
Rbm20	255.493	1.55557	0.508741	3.0577	0.00223046	0.0613794	162.15	60.5255	464.38	394.754	261.186	189.964
Pgr	20.0373	1.55881	0.695714	2.24059	0.0250525	0.280732	9.26572	8.20684	33.3743	37.6415	19.9299	11.8056
Spink13	111.776	1.56225	0.367687	4.24885	2.15e-05	0.00212069	50.9615	46.1635	197.385	131.263	131.118	113.764
Marco	15.6613	1.56495	0.701458	2.23099	0.0256815	0.284367	7.41258	6.15513	27.653	12.5472	25.1746	15.0254
Defb20	36.3531	1.56985	0.660471	2.37686	0.0174608	0.227013	12.972	18.4654	32.4208	22.1989	44.0555	88.0057
Adamts5	1671.16	1.57364	0.610299	2.57848	0.00992364	0.163108	1162.85	279.033	1170.01	3841.37	1630.06	1943.64
Cbs	2336.85	1.57444	0.302391	5.20663	1.92e-07	4.03e-05	1278.67	736.564	3387.97	3170.58	2845.78	2601.54
Trpv4	674.014	1.57537	0.272931	5.77205	7.83e-09	2.72e-06	252.028	329.3	996.462	888.919	892.649	684.727
Gm15675	40.6939	1.57596	0.503413	3.13055	0.00174481	0.0520627	16.6783	18.4654	65.7951	65.6314	32.5172	45.0761
Dynlt1b	673.595	1.57872	0.66589	2.37085	0.0177474	0.229575	326.153	253.386	1296.83	1525.93	387.059	252.212
Gm36028	114.993	1.5788	0.335365	4.70771	2.51e-06	0.000345151	42.6223	56.422	143.033	122.576	180.418	144.887
Xaf1	397.966	1.58125	0.749029	2.11107	0.0347663	0.335867	111.189	230.817	970.717	760.552	136.362	178.158
P2ry14	59.6063	1.58146	0.527213	2.99966	0.00270285	0.0683944	30.5769	20.5171	82.0055	49.2236	122.726	52.5888
1700026N04Rik	25.0977	1.5817	0.554642	2.85174	0.00434801	0.0946393	8.33915	13.3361	41.9563	31.8505	30.4193	24.6845
Gm49165	285.723	1.58216	0.298214	5.30545	1.12e-07	2.66e-05	145.472	99.508	339.465	317.54	374.472	437.882
Smim10l2a	2574.29	1.58382	0.327239	4.83993	1.3e-06	0.000205118	1425.99	781.702	3566.29	3218.83	3820.24	2632.66
Adam5	76.4177	1.58387	0.371172	4.26722	1.98e-05	0.00199179	41.6957	23.5947	93.4482	102.308	93.3558	104.104
Pparg	3206.36	1.58513	0.29409	5.38995	7.05e-08	1.9e-05	1226.78	1521.34	4087.88	2923.49	4873.38	4605.28
Lrrc10b	686.525	1.58978	0.412727	3.8519	0.000117206	0.00738073	258.514	328.274	744.725	495.131	1294.39	998.114
Tox	1039.97	1.5949	0.423386	3.76702	0.000165209	0.00966259	578.181	307.757	1108.98	1841.54	818.174	1585.18
Psd	3725.76	1.59772	0.438485	3.64373	0.000268712	0.0140724	1565.91	1603.41	4069.76	2501.71	7878.6	4735.14
Scn3b	35.0053	1.59783	0.598076	2.67161	0.00754878	0.136657	19.458	10.2586	71.5164	46.328	36.713	25.7578
Shisal2b	26.1263	1.60416	0.542555	2.95669	0.00310965	0.0753697	14.8252	7.18099	33.3743	35.7112	37.7619	27.9043
Gm26576	30.1405	1.60451	0.645185	2.4869	0.0128862	0.190175	10.1923	15.3878	45.7705	16.4079	58.7407	34.3437
Cdh2	4742.81	1.60673	0.317567	5.05951	4.2e-07	7.7e-05	2329.4	1683.43	7889.69	6281.31	5932.81	4340.18
Blnk	25.4612	1.61434	0.615011	2.62489	0.00866765	0.14978	10.1923	11.2844	46.7241	27.0247	17.832	39.7099
Mro	12982.3	1.61634	0.275838	5.85973	4.64e-09	1.76e-06	6450.79	4470.68	14511.2	16456.1	15483.4	20521.4
Gm43305	998.262	1.61841	0.615574	2.62911	0.00856094	0.148561	704.195	134.387	2011.04	1089.67	1326.91	723.364
Adgre1	144.856	1.6187	0.739815	2.18798	0.0286711	0.301011	70.4195	51.2928	437.681	173.73	58.7407	77.2733
5430427O19Rik	9.35034	1.61958	0.826292	1.96005	0.0499895	0.405466	2.77972	5.12928	15.2568	10.6168	9.44047	12.8789
Gm45640	12.6136	1.62359	0.763138	2.12751	0.0333774	0.328951	7.41258	3.07757	22.8853	12.5472	12.5873	17.1718
Enc1	6731.17	1.62713	0.40734	3.99452	6.48e-05	0.00470255	2836.24	2790.33	11988.1	5560.33	11513.2	5698.91
Il17re	11.7231	1.62924	0.804982	2.02395	0.0429754	0.374307	3.70629	6.15513	20.0246	19.3034	13.6362	7.51268
Pkhd1l1	92.1559	1.62932	0.631991	2.57808	0.00993519	0.163168	48.1817	28.7239	184.036	162.148	93.3558	36.4902
Aqp2	70.3124	1.63175	0.824959	1.97798	0.0479311	0.395967	16.6783	42.0601	102.03	202.685	26.2235	32.1972
Aldob	39.668	1.6328	0.519577	3.14256	0.00167477	0.0506352	16.6783	16.4137	69.6093	55.9797	50.3492	28.9775
Angptl7	36.128	1.64428	0.539417	3.04826	0.00230174	0.0626461	18.5314	11.2844	70.5629	34.746	43.0066	38.6367
Ptprc	150.775	1.64468	0.709448	2.31825	0.0204356	0.249775	50.9615	73.8616	417.656	213.302	59.7897	89.079
Gm5432	16.5614	1.65022	0.650768	2.5358	0.011219	0.175412	6.486	7.18099	18.1175	23.164	28.3214	16.0986
Syp	64.413	1.65224	0.482488	3.42441	0.000616136	0.0256045	21.3112	31.8015	83.9126	48.2584	117.481	83.7128
Defb42	24.8389	1.65684	0.833866	1.98693	0.0469298	0.390994	11.1189	9.2327	22.8853	8.68651	70.2791	26.831
Duoxa2	10.6604	1.65926	0.804007	2.06374	0.0390427	0.35618	4.63286	4.10342	20.0246	8.68651	13.6362	12.8789
Tmem221	277.103	1.65971	0.283367	5.85709	4.71e-09	1.76e-06	132.5	94.3787	376.653	310.784	405.94	342.364
Cfap100	81.7574	1.66194	0.446746	3.72011	0.000199139	0.0111877	36.1363	30.7757	135.404	91.6909	133.216	63.3212
Siglec1	123.677	1.66272	0.813682	2.04345	0.041008	0.365019	40.7692	60.5255	313.719	244.187	36.713	46.1493
Pappa	1642.42	1.66881	0.719883	2.31816	0.0204405	0.249775	762.569	576.531	4195.63	895.676	2944.38	479.739
Gm13582	11.8789	1.67198	0.769385	2.17314	0.0297697	0.308647	5.55943	4.10342	19.0711	20.2685	11.5384	10.7324
Inhba	157879	1.67276	0.446042	3.75023	0.000176672	0.0101879	98519.6	29898.6	229651	199207	212642	177357
Hopx	35.7123	1.67584	0.580665	2.88607	0.00390084	0.0876152	16.6783	12.3103	73.4236	47.2932	38.8108	25.7578
Akr1c18	165.832	1.68109	0.559591	3.00415	0.00266324	0.0679361	27.7972	106.689	270.809	210.407	259.089	120.203
Msln	161.527	1.68571	0.42361	3.97938	6.91e-05	0.00495958	65.7866	64.6289	300.369	185.312	232.865	120.203
Phf11d	47.6782	1.69055	0.786826	2.14857	0.0316682	0.319625	25.0174	13.3361	113.473	90.7258	20.9788	22.5381
1700020G17Rik	30.088	1.69307	0.57925	2.92287	0.00346822	0.0811849	13.8986	10.2586	57.2132	35.7112	40.9087	22.5381
Hhipl1	16.9511	1.69429	0.630762	2.6861	0.00722914	0.13266	7.41258	6.15513	19.0711	21.2337	19.9299	27.9043
Dock2	217.841	1.69718	0.50492	3.36129	0.000775783	0.0299362	74.1258	100.534	331.836	107.134	366.081	327.338
BC035044	44.7667	1.7025	0.459165	3.70782	0.000209048	0.0115055	21.3112	14.362	74.3771	47.2932	61.8875	49.3691
Flrt2	372.463	1.70346	0.547885	3.10916	0.00187619	0.0544786	222.377	74.8874	642.694	694.921	326.221	273.676
Casp4	17.1967	1.70593	0.698793	2.44125	0.0146364	0.203296	5.55943	8.20684	33.3743	12.5472	22.0278	21.4648
Clec9a	59.4525	1.71075	0.597501	2.86318	0.00419414	0.0921418	39.8426	7.18099	78.1913	85.8999	61.8875	83.7128
H2-Aa	169.263	1.71127	0.614274	2.78584	0.00533895	0.10756	25.0174	109.767	359.489	197.859	121.677	201.769
Gm15535	40.7115	1.71227	0.518605	3.30168	0.000961063	0.0339744	12.972	19.4913	47.6776	79.1437	37.7619	47.2226
Cldn7	32.8012	1.71247	0.523685	3.27004	0.00107534	0.0364864	16.6783	9.2327	41.0028	35.7112	57.6918	36.4902
Trib2	29593.6	1.71501	0.292788	5.85752	4.7e-09	1.76e-06	14997.5	8470.49	38825.8	37650.2	41806.6	35810.8
Slitrk2	55.9511	1.71582	0.433878	3.95462	7.67e-05	0.00528078	27.7972	16.4137	77.2378	87.8303	55.5939	70.8339
Akr1c13	94.2045	1.71813	0.416843	4.12177	3.76e-05	0.00317622	41.6957	32.8274	164.011	111.959	135.313	79.4198
Dock8	508.527	1.71859	0.451805	3.80383	0.000142479	0.00857756	207.552	194.913	870.594	928.491	526.569	323.045
Arl9	12.3977	1.7188	0.745275	2.30626	0.0210961	0.253784	3.70629	6.15513	18.1175	14.4775	11.5384	20.3916
Upk3b	245.973	1.72063	0.372675	4.61697	3.89e-06	0.000511727	100.07	94.3787	405.26	360.973	324.123	191.037
AC102342.2	33.9945	1.72408	0.656501	2.62617	0.0086351	0.149343	19.458	7.18099	38.1421	22.1989	46.1534	70.8339
Gm10344	9.83725	1.7276	0.834791	2.0695	0.0384993	0.353381	4.63286	3.07757	8.58197	18.3382	12.5873	11.8056
Gm15270	61.5421	1.73025	0.393602	4.39594	1.1e-05	0.00124407	28.7237	19.4913	88.6804	72.3876	90.209	69.7606
Cd44	250.794	1.73178	0.603244	2.87078	0.00409455	0.0908828	75.9789	121.051	647.462	325.262	132.167	202.842
Slc24a4	780.29	1.73247	0.550982	3.14433	0.0016647	0.0504051	511.468	100.534	859.151	870.581	1097.19	1242.81
Ctss	428.88	1.73416	0.7867	2.20435	0.0274999	0.296413	126.014	210.3	1484.68	344.565	143.705	264.017
Rnd1	11.1709	1.73671	0.752701	2.3073	0.0210381	0.25366	4.63286	4.10342	17.1639	13.5123	12.5873	15.0254
P2rx2	63.05	1.74059	0.45316	3.84102	0.000122525	0.00755348	29.6503	19.4913	119.194	65.6314	70.2791	74.0536
Sema3a	112.34	1.74244	0.513031	3.39636	0.000682887	0.0272766	43.5489	44.1118	233.62	90.7258	178.32	83.7128
AC140316.1	106.58	1.74431	0.420708	4.14613	3.38e-05	0.00296789	49.1083	33.8532	192.618	133.193	140.558	90.1522
Eps8l1	45.0911	1.7466	0.677093	2.57955	0.00989292	0.162935	16.6783	18.4654	64.8416	110.994	23.0767	36.4902
Pde6a	94.2732	1.74793	0.515398	3.39143	0.000695296	0.0276088	34.2832	38.9825	64.8416	89.7606	198.25	139.521
9430085M18Rik	16.4242	1.75201	0.736782	2.37793	0.0174102	0.226642	5.55943	7.18099	10.4891	23.164	18.8809	33.2705
Fgf1	83.1831	1.75633	0.570424	3.07899	0.00207704	0.0581712	41.6957	22.5688	186.896	82.0393	112.237	53.662
Hist1h3c	14.0911	1.76431	0.759866	2.32187	0.0202402	0.24866	3.70629	7.18099	15.2568	10.6168	22.0278	25.7578
Paqr8	1904.53	1.76458	0.331525	5.3226	1.02e-07	2.56e-05	951.589	513.954	2772.93	2578.93	2677.95	1931.83
Slitrk6	163.253	1.77824	0.521448	3.4102	0.000649143	0.0263886	93.5838	30.7757	187.85	182.417	333.563	151.327
4930405D11Rik	12.8187	1.78088	0.768078	2.31862	0.0204155	0.249767	4.63286	5.12928	18.1175	8.68651	18.8809	21.4648
Gm15816	41.2081	1.78289	0.481447	3.70319	0.000212903	0.0116863	12.972	18.4654	47.6776	45.3629	74.4748	48.2958
Gsta4	7205.86	1.78301	0.233822	7.62549	2.43e-14	4.99e-11	2270.1	3215.03	9798.71	8887.26	9586.28	9477.79
Gm7780	12.8421	1.78307	0.741429	2.40491	0.0161763	0.216623	4.63286	5.12928	11.4426	14.4775	20.9788	20.3916
Elovl2	1751.46	1.7893	0.273678	6.53797	6.24e-11	4.27e-08	703.268	624.746	2373.39	2878.13	1803.13	2126.09
Slfn5	80.9355	1.79099	0.829175	2.15997	0.030775	0.315725	30.5769	30.7757	211.689	157.322	24.1257	31.124
Prph2	28.3489	1.7915	0.532212	3.36615	0.000762257	0.0295979	10.1923	11.2844	34.3279	32.8157	50.3492	31.124
Gm15328	31.9368	1.79281	0.58193	3.08081	0.00206438	0.058107	13.8986	10.2586	57.2132	54.0494	29.3704	26.831
Gm36445	301.919	1.79711	0.357786	5.02287	5.09e-07	9.09e-05	134.353	93.3528	529.222	336.844	427.968	289.775
Gm29684	432.703	1.80391	0.340171	5.30295	1.14e-07	2.66e-05	214.038	110.792	620.763	466.176	619.924	564.525
Oasl1	139.307	1.80454	0.519442	3.47399	0.00051278	0.02235	36.1363	68.7323	308.951	185.312	113.286	123.423
Hoxd8	402.201	1.81036	0.782188	2.31448	0.0206415	0.250888	138.059	163.111	1000.28	845.487	134.265	132.009
Akr1c19	16.8747	1.81209	0.669143	2.70807	0.00676759	0.126647	6.486	6.15513	25.7459	28.955	18.8809	15.0254
Gm14292	55.4459	1.8148	0.703318	2.58034	0.00987029	0.162884	37.0629	4.10342	58.1667	57.9101	71.328	104.104
Lrrc30	40.6384	1.82457	0.472618	3.86055	0.000113133	0.00714615	15.7517	14.362	53.3989	39.5719	69.2301	51.5155
Gm35041	46.656	1.82797	0.533648	3.42542	0.000613861	0.0255618	23.1643	11.2844	79.1449	75.2831	53.496	37.5634
Clec7a	67.1567	1.83077	0.647689	2.82662	0.00470414	0.0993771	25.0174	24.6205	109.659	50.1887	34.6151	158.84
Lsamp	76.9194	1.83217	0.517892	3.53774	0.000403561	0.0188289	35.2097	21.543	104.891	157.322	54.545	88.0057
Slfn4	2285.69	1.84062	0.438529	4.19726	2.7e-05	0.00252474	1038.69	641.16	4493.14	2218.92	3566.4	1755.82
Mx2	207.486	1.84076	0.581079	3.16783	0.00153579	0.0472686	69.4929	83.0943	468.194	361.938	124.824	137.375
Tbx3	116.786	1.84155	0.852855	2.15928	0.0308284	0.315806	31.5034	54.3703	118.241	407.301	36.713	52.5888
Arrdc4	1025.98	1.84646	0.317106	5.82286	5.79e-09	2.08e-06	368.776	382.644	1200.52	1265.33	1897.54	1041.04
Gm4951	82.6399	1.84771	0.922744	2.00241	0.0452403	0.383876	28.7237	31.8015	224.085	170.835	16.7831	23.6113
Fam107a	10.72	1.84818	0.909293	2.03254	0.0420985	0.370601	2.77972	5.12928	13.3497	26.0595	7.34259	9.65917
Lmx1a	16.9937	1.86376	0.776556	2.40004	0.0163934	0.218981	11.1189	1.02586	22.8853	20.2685	24.1257	22.5381
Hist1h2ag	11.9599	1.86601	0.859498	2.17105	0.0299275	0.30965	5.55943	3.07757	21.9317	23.164	9.44047	8.58592
Rhox8	983.437	1.86637	0.622702	2.99722	0.00272458	0.0686376	145.472	566.272	933.528	635.08	1240.9	2379.37
Smpd3	76.4981	1.86704	0.5185	3.60085	0.000317184	0.0159097	40.7692	14.362	141.126	96.5168	98.6005	67.6142
Tgtp2	69.1302	1.8709	0.937408	1.99582	0.0459536	0.385968	22.2377	27.6981	166.872	165.044	14.6852	18.2451
Hunk	467.299	1.87683	0.266018	7.05527	1.72e-12	1.78e-09	167.71	168.24	690.372	478.723	643.001	655.75
Rgs6	260.418	1.881	0.443415	4.24209	2.21e-05	0.00214982	64.86	122.077	344.232	219.093	518.177	294.068
Gm10489	61.1449	1.88109	0.511364	3.67856	0.00023455	0.0127721	22.2377	21.543	50.5383	55.0146	106.992	110.544
Lrrtm3	232.334	1.88153	0.61206	3.07409	0.00211147	0.0588946	142.692	23.5947	258.413	232.605	443.702	292.995
Cd300lb	27.4336	1.88208	0.902369	2.08571	0.0370048	0.346884	7.41258	12.3103	89.6339	11.582	14.6852	28.9775
Saa3	138.75	1.88863	0.861501	2.19225	0.0283612	0.299742	2.77972	96.4304	217.41	134.158	154.194	227.527
Slc16a3	3205.89	1.8903	0.431733	4.3784	1.2e-05	0.00133384	1463.06	822.736	3809.44	2481.45	6520.22	4138.42
S100a8	27.3057	1.89131	0.964202	1.96153	0.0498175	0.405209	10.1923	9.2327	28.6066	7.72134	13.6362	94.4452
Gm4926	372.913	1.89239	0.349825	5.40954	6.32e-08	1.73e-05	166.783	98.4821	436.727	431.43	661.882	442.175
Ncf1	95.4211	1.89551	0.782479	2.42244	0.0154166	0.210931	26.8706	41.0342	318.487	54.0494	43.0066	89.079
Egln3	36.9901	1.90183	0.692511	2.74629	0.00602741	0.116826	13.8986	12.3103	99.1695	29.9202	41.9577	24.6845
St8sia1	156.946	1.90379	0.6462	2.94613	0.00321781	0.07714	55.5943	55.3962	273.67	74.3179	381.815	100.885
Sftpc	48.4596	1.90525	0.594445	3.20509	0.00135019	0.0430404	15.7517	18.4654	33.3743	40.537	84.9643	97.6649
Card11	25.0315	1.90855	0.55879	3.4155	0.000636642	0.0260351	6.486	11.2844	40.0492	31.8505	28.3214	32.1972
Rgs13	152.262	1.90978	0.766868	2.49037	0.012761	0.189078	91.7306	15.3878	233.62	84.9348	389.157	98.7381
Mx1	28.2603	1.91162	0.858665	2.22626	0.0259965	0.28631	4.63286	15.3878	60.0738	60.8056	13.6362	15.0254
Gpr88	9.85838	1.9125	0.955151	2.0023	0.045252	0.383876	1.85314	5.12928	10.4891	9.65168	7.34259	24.6845
Il9r	13.8848	1.91507	0.795655	2.40692	0.0160879	0.216286	4.63286	5.12928	24.7924	9.65168	26.2235	12.8789
Lama4	1970.76	1.91969	0.272114	7.05473	1.73e-12	1.78e-09	694.002	686.297	3030.39	2458.28	2992.63	1962.96
B830017H08Rik	21.3427	1.92266	0.830391	2.31537	0.0205928	0.250592	3.70629	11.2844	18.1175	12.5472	56.6428	25.7578
Slfn1	24.0581	1.92824	0.942554	2.04576	0.0407795	0.364406	5.55943	11.2844	60.0738	48.2584	6.29365	12.8789
Tagln3	21.0427	1.93014	0.717641	2.68956	0.00715472	0.131713	6.486	8.20684	38.1421	27.0247	35.664	10.7324
Cd34	1357.12	1.93279	0.31695	6.09809	1.07e-09	4.79e-07	496.643	446.247	2274.22	1897.52	1833.55	1194.52
4930512J16Rik	26.1618	1.93371	0.735006	2.63088	0.00851653	0.148166	12.972	5.12928	57.2132	43.4325	17.832	20.3916
Car14	6888.13	1.93464	0.266852	7.24987	4.17e-13	5.35e-10	2704.66	2075.31	8520.95	7315.97	10311.1	10400.8
Aoah	12.782	1.93638	0.980269	1.97535	0.048228	0.39733	2.77972	6.15513	20.9782	31.8505	4.19577	10.7324
Csrp2	7465.64	1.93833	0.395216	4.90446	9.37e-07	0.000156358	2516.57	2652.86	13984.8	6324.74	12427.9	6886.98
Irf7	930.394	1.93957	0.639284	3.03397	0.00241355	0.0646323	175.122	468.816	2302.83	1502.77	531.813	601.015
Itgb2	273.679	1.94147	0.858138	2.26242	0.0236713	0.270572	33.3566	155.93	978.345	131.263	149.999	193.183
Ces1d	46.5078	1.94558	0.520693	3.73653	0.00018658	0.0106398	16.6783	15.3878	51.4918	95.5516	40.9087	59.0282
Ank1	786.449	1.94686	0.346762	5.61439	1.97e-08	5.98e-06	267.779	273.903	917.318	788.542	1551.38	919.767
Oas1a	159.34	1.95383	0.843359	2.31673	0.0205185	0.250501	51.888	57.4479	476.776	264.456	33.5661	71.9071
C4b	132.064	1.95391	0.834469	2.34151	0.0192061	0.240925	54.6677	35.9049	289.88	311.749	76.5727	23.6113
Slc28a2	92.4368	1.95473	0.792826	2.46553	0.0136812	0.197712	40.7692	22.5688	178.314	220.058	19.9299	72.9804
Gm5424	17.1491	1.95788	0.721267	2.7145	0.0066375	0.124781	5.55943	6.15513	12.3962	18.3382	31.4682	28.9775
Hsd11b2	1299.5	1.96628	0.414155	4.7477	2.06e-06	0.00029129	292.797	591.919	1527.59	1096.43	2288.79	1999.45
Wfdc17	31.4539	1.97007	0.844748	2.33214	0.0196935	0.24443	11.1189	10.2586	101.077	18.3382	15.7341	32.1972
Slc25a2	8.45621	1.9733	0.986479	2.00035	0.0454625	0.384561	4.63286	1.02586	12.3962	11.582	15.7341	5.3662
Ifi27l2a	108.963	1.97516	0.740702	2.6666	0.00766233	0.138104	28.7237	45.1376	317.533	157.322	51.3981	53.662
Itgam	97.403	1.97611	0.846936	2.33325	0.0196352	0.243857	15.7517	50.2669	326.115	33.7809	60.8386	97.6649
Flvcr2	448.725	1.97966	0.293372	6.74794	1.5e-11	1.06e-08	160.297	142.594	618.856	756.691	476.219	537.694
Dock5	2285.94	1.98381	0.480006	4.13289	3.58e-05	0.00310295	1002.55	536.522	4369.18	2328.95	3956.61	1521.86
Colgalt2	2936.29	1.98395	0.461267	4.30108	1.7e-05	0.00174462	1418.58	558.065	3179.14	2465.04	5063.24	4933.69
B430306N03Rik	20.7905	1.98865	0.941643	2.1119	0.0346954	0.335771	2.77972	11.2844	63.888	10.6168	13.6362	22.5381
C5ar1	64.6322	2.00389	0.826328	2.42505	0.0153061	0.209899	9.26572	33.8532	200.246	35.7112	32.5172	76.2001
Gck	30.5122	2.0052	0.638633	3.13983	0.00169048	0.0508108	12.972	7.18099	30.5137	22.1989	60.8386	49.3691
Clec1b	22.7961	2.00669	0.877192	2.28764	0.0221588	0.26121	12.972	2.05171	18.1175	58.8752	13.6362	31.124
Il1rn	79.2483	2.01163	0.861832	2.33413	0.019589	0.243575	37.9895	14.362	107.751	33.7809	28.3214	253.285
Ptprv	899.849	2.01175	0.379135	5.30615	1.12e-07	2.66e-05	222.377	373.411	788.588	1351.23	1588.1	1075.39
Maneal	39.3345	2.0157	0.596961	3.3766	0.000733868	0.0287511	17.6049	8.20684	47.6776	27.9899	76.5727	57.955
Ciart	727.552	2.0177	0.405486	4.976	6.49e-07	0.000114879	223.304	256.464	751.399	588.752	1450.69	1094.71
Hoxd3os1	58.1608	2.01895	0.749437	2.69396	0.00706084	0.130353	14.8252	23.5947	126.822	125.472	33.5661	24.6845
Zfp36l1-ps	198.628	2.03014	0.382137	5.3126	1.08e-07	2.64e-05	49.1083	81.0426	231.713	189.173	324.123	316.606
Ndst4	8.95387	2.03559	0.960624	2.11903	0.0340883	0.331951	2.77972	3.07757	12.3962	15.4427	15.7341	4.29296
AC154178.3	585.546	2.03588	0.383781	5.30479	1.13e-07	2.66e-05	250.174	131.309	653.184	585.857	1038.45	854.3
Pcx	5033.74	2.03728	0.294767	6.91148	4.8e-12	4.28e-09	1695.63	1583.92	7029.59	8845.76	5992.6	5054.96
1-Mar.3	44.7878	2.03741	0.827128	2.46324	0.0137688	0.198056	3.70629	25.6464	91.5411	92.6561	27.2725	27.9043
Gabrb2	729.304	2.04257	0.656781	3.10998	0.00187102	0.0544054	397.499	75.9133	1553.34	1169.78	749.993	429.296
Paqr9	360.666	2.05008	0.413729	4.95514	7.23e-07	0.000122631	152.884	80.0167	676.069	365.799	530.764	358.462
Ifi203	94.945	2.05183	0.780392	2.62923	0.00855779	0.148561	20.3846	41.0342	236.481	191.103	38.8108	41.8564
Gm13822	13.7335	2.07277	0.715895	2.89536	0.00378726	0.0862914	4.63286	4.10342	16.2104	19.3034	20.9788	17.1718
Pih1h3b	6.22354	2.09814	1.04448	2.00879	0.0445594	0.381623	1.85314	2.05171	6.67487	8.68651	7.34259	10.7324
C7	26.3786	2.10867	1.05557	1.99767	0.0457526	0.38549	9.26572	7.18099	12.3962	107.134	10.4894	11.8056
Acvr1c	56.6834	2.10932	0.602279	3.50223	0.00046138	0.0206805	25.944	9.2327	76.2842	124.507	45.1045	59.0282
Gpr179	825.898	2.11721	0.387267	5.46706	4.58e-08	1.3e-05	216.818	295.446	1751.68	914.014	873.768	903.669
Hoxd4	114.7	2.12025	0.818994	2.58884	0.00962991	0.160334	36.1363	34.8791	231.713	306.923	37.7619	40.7831
Ces2g	347.181	2.12214	0.270881	7.8342	4.72e-15	1.08e-11	113.968	100.534	404.306	560.762	469.926	433.589
Dnah2os	8.04783	2.13177	0.956733	2.22818	0.0258686	0.285514	0.926572	4.10342	11.4426	10.6168	11.5384	9.65917
Gm4353	28.2201	2.13256	1.07536	1.98312	0.0473537	0.392778	11.1189	6.15513	9.53553	3.86067	83.9153	54.7353
Gm9626	6.35424	2.13423	1.04989	2.03282	0.0420712	0.370587	1.85314	2.05171	6.67487	10.6168	10.4894	6.43944
Gm34081	9.65894	2.13722	0.911195	2.34551	0.0190011	0.238869	1.85314	4.10342	11.4426	7.72134	18.8809	13.9521
Lypd6	77.8855	2.14557	0.512102	4.18973	2.79e-05	0.00258261	26.8706	20.5171	144.94	64.6662	140.558	69.7606
Cd19	21.0424	2.15057	1.03313	2.0816	0.037379	0.349115	4.63286	8.20684	56.2596	44.3977	5.24471	7.51268
Gm36670	49.6337	2.15108	0.9376	2.29424	0.0217766	0.258412	25.944	4.10342	135.404	89.7606	14.6852	27.9043
4921529L05Rik	17.7703	2.15282	0.902873	2.38441	0.0171065	0.223865	4.63286	6.15513	18.1175	13.5123	54.545	9.65917
2610027K06Rik	32.2743	2.15313	0.511792	4.20704	2.59e-05	0.00245572	8.33915	11.2844	42.9099	35.7112	51.3981	44.0029
Tmem215	7.94879	2.15669	1.02801	2.09793	0.0359116	0.341784	3.70629	1.02586	6.67487	7.72134	17.832	10.7324
Isg15	154.345	2.16101	0.850106	2.54204	0.0110207	0.173632	39.8426	53.3445	473.916	263.491	48.2513	47.2226
Cd300ld	45.404	2.16772	1.00509	2.15675	0.0310255	0.316937	2.77972	24.6205	151.615	12.5472	30.4193	50.4423
Asic4	93.6852	2.17033	0.390776	5.5539	2.79e-08	8.19e-06	18.5314	37.9566	140.172	111.959	130.069	123.423
Chst4	17.7576	2.17857	0.970731	2.24426	0.0248159	0.279302	6.486	4.10342	44.817	27.9899	19.9299	3.21972
Cfd	14.8337	2.17887	0.788871	2.76201	0.00574468	0.113506	2.77972	6.15513	31.4672	12.5472	18.8809	17.1718
Gm29590	9.79275	2.18048	0.867488	2.51356	0.0119521	0.182292	2.77972	3.07757	16.2104	15.4427	9.44047	11.8056
Car3	27.2202	2.18105	0.837799	2.6033	0.00923299	0.155619	12.0454	4.10342	79.1449	18.3382	32.5172	17.1718
Gm49024	52.2415	2.1845	0.430898	5.06965	3.99e-07	7.37e-05	16.6783	14.362	75.3307	82.0393	69.2301	55.8085
AC163221.1	75.2978	2.18466	0.387013	5.64493	1.65e-08	5.22e-06	23.1643	21.543	104.891	77.2134	110.139	114.837
Nxnl1	51.9235	2.19128	0.712121	3.07712	0.00209012	0.0583783	9.26572	21.543	40.0492	28.955	79.7196	132.009
Ccdc151	8.15788	2.20064	1.11144	1.98	0.0477037	0.394565	3.70629	1.02586	9.53553	2.8955	17.832	13.9521
Tmem181c-ps	13.0814	2.21028	0.955739	2.31264	0.0207424	0.251518	5.55943	2.05171	17.1639	35.7112	10.4894	7.51268
Ighd	11.6947	2.21104	1.07631	2.05429	0.0399479	0.360321	2.77972	4.10342	24.7924	28.955	5.24471	4.29296
Gm7168	36.3357	2.21351	0.727459	3.04279	0.00234393	0.0633139	12.972	8.20684	82.0055	34.746	63.9854	16.0986
Megf10	149.631	2.21649	0.489025	4.53247	5.83e-06	0.000712391	37.0629	50.2669	321.347	180.486	205.593	103.031
Gm15839	20.1249	2.21771	0.731125	3.03328	0.0024191	0.0646637	5.55943	6.15513	24.7924	14.4775	46.1534	23.6113
Fgfr4	220.956	2.22013	0.785317	2.82705	0.00469796	0.0993771	64.86	63.603	238.388	105.203	767.825	85.8592
Slc6a14	59.1316	2.22131	0.551716	4.02619	5.67e-05	0.00427845	25.944	8.20684	75.3307	99.4123	95.4537	50.4423
Gldn	1530.82	2.22213	0.360025	6.17215	6.74e-10	3.26e-07	580.961	307.757	2660.41	2058.7	2040.19	1536.88
1810053B23Rik	44.3236	2.22448	0.619655	3.58986	0.000330851	0.0164456	20.3846	5.12928	73.4236	55.0146	76.5727	35.4169
CT025671.1	52.3064	2.22576	0.517025	4.30494	1.67e-05	0.00172307	13.8986	16.4137	54.3525	59.8404	56.6428	112.69
Gm6166	11.9756	2.23305	0.82762	2.69816	0.00697235	0.129157	1.85314	5.12928	14.3033	15.4427	12.5873	22.5381
Kncn	6.87584	2.24021	1.08473	2.06523	0.0389014	0.355727	0.926572	3.07757	13.3497	4.82584	10.4894	8.58592
A2ml1	11.7424	2.24849	1.12225	2.00357	0.0451166	0.383837	4.63286	2.05171	10.4891	39.5719	10.4894	3.21972
Gabrr2	8.56321	2.25968	0.916631	2.4652	0.0136936	0.197712	2.77972	2.05171	10.4891	10.6168	13.6362	11.8056
Oas1g	36.0633	2.26211	1.05063	2.15309	0.0313118	0.317589	10.1923	10.2586	121.101	58.8752	6.29365	9.65917
Platr22	28.341	2.26309	0.74934	3.02012	0.00252678	0.0660681	1.85314	14.362	44.817	22.1989	51.3981	35.4169
Astn1	101.26	2.26861	0.714834	3.17362	0.0015055	0.046616	21.3112	35.9049	294.648	97.4819	119.579	38.6367
Gm1966	32.1911	2.27098	1.03218	2.20017	0.0277948	0.297808	12.972	5.12928	97.2624	60.8056	8.39153	8.58592
Aoc3	329.708	2.27664	0.799128	2.84891	0.00438695	0.0951025	72.2726	112.844	308.951	1196.81	149.999	137.375
Gbp11	20.6405	2.27991	0.755023	3.01966	0.0025306	0.0660681	7.41258	4.10342	42.9099	25.0944	32.5172	11.8056
Igkc	37.5878	2.28302	0.890558	2.56358	0.0103599	0.167595	3.70629	17.4395	115.38	45.3629	15.7341	27.9043
Aqp8	136.202	2.28483	0.362115	6.30968	2.8e-10	1.64e-07	36.1363	40.0084	230.76	206.546	137.411	166.352
Grap2	145.352	2.2949	0.588291	3.90095	9.58e-05	0.00621336	52.8146	27.6981	255.552	75.2831	309.438	151.327
Cyp26b1	234.534	2.29753	0.546901	4.201	2.66e-05	0.00250242	50.0349	80.0167	566.41	270.247	304.193	136.302
4933425L06Rik	7.05788	2.30017	1.0169	2.26195	0.0237004	0.270754	1.85314	2.05171	7.62842	10.6168	8.39153	11.8056
Ifi205	10.7934	2.30504	0.958096	2.40586	0.0161346	0.216347	0.926572	5.12928	24.7924	10.6168	13.6362	9.65917
C3	1068.1	2.30661	0.647852	3.5604	0.000370289	0.0176783	340.978	247.231	2789.14	522.156	1905.93	603.161
Gpr39	30.3401	2.31253	0.621697	3.7197	0.000199459	0.0111877	6.486	10.2586	56.2596	42.4674	45.1045	21.4648
Hoxd10	181.03	2.31902	0.90015	2.57626	0.00998754	0.163896	33.3566	65.6547	593.11	295.341	47.2024	51.5155
Muc5b	9.00072	2.31995	1.17432	1.97557	0.0482036	0.39733	1.85314	3.07757	9.53553	4.82584	30.4193	4.29296
Gm26578	7.02472	2.32184	1.14544	2.02703	0.0426589	0.372553	2.77972	1.02586	14.3033	14.4775	4.19577	5.3662
Nppc	2435.66	2.33603	0.445021	5.24926	1.53e-07	3.34e-05	539.265	777.598	2487.82	1759.5	4668.84	4380.97
Gm16894	7.23875	2.33965	1.008	2.32109	0.020282	0.249025	1.85314	2.05171	9.53553	7.72134	11.5384	10.7324
Gm8822	104.916	2.34243	0.965379	2.42644	0.0152478	0.209552	27.7972	28.7239	263.181	267.351	20.9788	21.4648
Zfp781	18.6365	2.35381	1.03229	2.28018	0.0225968	0.26359	1.85314	8.20684	43.8634	34.746	19.9299	3.21972
Epha5	491.366	2.35802	0.612757	3.84821	0.000118982	0.00740178	218.671	43.0859	715.164	1052.03	393.353	525.888
Gm4316	89.9504	2.37791	0.727699	3.26772	0.00108419	0.0366074	27.7972	19.4913	70.5629	38.6067	273.774	109.471
Gm14085	535.353	2.39053	0.48232	4.95632	7.18e-07	0.000122631	157.517	122.077	650.323	1326.14	518.177	437.882
Efna5	833.504	2.39114	0.560943	4.26271	2.02e-05	0.00201267	344.685	90.2753	1343.56	1496.98	1168.52	557.012
Dnah2	2065.41	2.39163	0.262264	9.11919	7.57e-20	3.11e-16	577.254	500.617	2420.12	2413.88	3412.21	3068.39
Gm37671	59.5686	2.39589	0.424621	5.64242	1.68e-08	5.22e-06	17.6049	13.3361	97.2624	85.8999	68.1812	75.1268
Tbx22	9.06379	2.39604	1.15488	2.0747	0.0380142	0.351212	4.63286	0	9.53553	23.164	5.24471	11.8056
Fam162b	59.1089	2.40198	0.695947	3.45138	0.000557728	0.0238533	21.3112	9.2327	110.612	39.5719	136.362	37.5634
Lyz1	11.5069	2.40639	0.936211	2.57035	0.0101595	0.165791	0.926572	5.12928	20.0246	17.373	7.34259	18.2451
Cdh13	48.5358	2.41446	0.510689	4.72784	2.27e-06	0.000316897	17.6049	7.18099	83.9126	61.7707	69.2301	51.5155
Gm47475	17.0949	2.41625	0.745373	3.24167	0.00118831	0.0396019	3.70629	5.12928	31.4672	23.164	26.2235	12.8789
Cox4i2	425.005	2.41711	0.51428	4.69998	2.6e-06	0.000356086	117.675	100.534	457.705	246.118	977.613	650.384
Lrp11	1685.81	2.42242	0.304046	7.96728	1.62e-15	4.16e-12	478.111	384.696	2997.02	1915.86	2498.58	1840.61
Phf11b	20.9217	2.42803	0.991148	2.44971	0.0142971	0.201075	5.55943	5.12928	69.6093	26.0595	6.29365	12.8789
Dact2	452.807	2.42935	0.545047	4.45714	8.31e-06	0.000968825	105.629	125.154	492.987	308.854	1237.75	446.468
Srp54a	92.2355	2.43548	0.897679	2.71309	0.00666592	0.125201	22.2377	24.6205	222.178	218.128	12.5873	53.662
Igkv6-13	5.87832	2.45386	1.24897	1.96471	0.049448	0.403567	0.926572	2.05171	11.4426	2.8955	12.5873	5.3662
Gm15540	13.5649	2.45889	0.82069	2.99613	0.00273432	0.0687006	3.70629	3.07757	29.5601	16.4079	14.6852	13.9521
Gja6	27.1603	2.46776	0.626219	3.94073	8.12e-05	0.0055403	9.26572	4.10342	30.5137	31.8505	33.5661	53.662
Gm35974	13.9725	2.46782	0.819627	3.01091	0.00260466	0.0672634	0.926572	6.15513	17.1639	20.2685	16.7831	22.5381
Oca2	57.6114	2.47282	0.856202	2.88813	0.0038754	0.0873305	21.3112	7.18099	65.7951	193.034	29.3704	28.9775
Rasgrp4	753.821	2.47357	0.352924	7.0088	2.4e-12	2.35e-09	190.874	182.602	989.788	668.861	1444.39	1046.41
BC023105	9.56197	2.48624	1.245	1.99699	0.0458265	0.38549	4.63286	0	20.9782	22.1989	4.19577	5.3662
Stum	25.6754	2.4947	0.772632	3.22884	0.00124294	0.0406347	7.41258	5.12928	51.4918	55.0146	17.832	17.1718
Sell	30.8133	2.49608	0.911127	2.73955	0.00615226	0.118369	1.85314	13.3361	83.9126	36.6764	11.5384	37.5634
Gm43719	11.7728	2.4966	0.95823	2.60543	0.00917601	0.154913	4.63286	1.02586	19.0711	6.75617	24.1257	15.0254
Ifi209	34.0408	2.49701	1.23627	2.01979	0.0434048	0.376125	7.41258	9.2327	99.1695	82.0393	2.09788	4.29296
Ihh	3911.69	2.4996	0.478625	5.22247	1.77e-07	3.78e-05	857.079	1049.45	4089.79	2872.34	9774.04	4827.44
Gcm2	94.2415	2.51529	0.494348	5.08809	3.62e-07	6.81e-05	26.8706	18.4654	97.2624	78.1786	178.32	166.352
Lhx3	30.182	2.51766	0.713656	3.52783	0.000418987	0.0192425	8.33915	6.15513	20.9782	45.3629	73.4259	26.831
Atp4b	150.512	2.52167	0.493072	5.11421	3.15e-07	5.99e-05	33.3566	38.9825	154.476	112.925	329.368	233.966
Gm16897	29.9661	2.52377	0.707148	3.56894	0.000358422	0.017313	10.1923	4.10342	70.5629	35.7112	37.7619	21.4648
Iigp1	315.893	2.53036	0.682177	3.70924	0.000207885	0.0114722	94.5103	56.422	837.219	579.101	152.097	176.011
5430419D17Rik	53.9096	2.53287	0.718146	3.52696	0.000420365	0.0192627	19.458	6.15513	130.637	74.3179	67.1323	25.7578
Gm15046	22.4948	2.53669	0.61813	4.10381	4.06e-05	0.00332395	5.55943	5.12928	30.5137	28.955	28.3214	36.4902
Serpina3c	243.247	2.53679	0.471922	5.37545	7.64e-08	2.04e-05	37.9895	77.965	263.181	223.919	325.172	531.254
Ccl9	304.398	2.53705	1.27437	1.99082	0.0465003	0.388683	64.86	80.0167	1186.22	59.8404	104.894	330.558
Fcgr2b	172.892	2.53843	0.75156	3.37754	0.000731361	0.0287077	16.6783	65.6547	212.642	105.203	106.992	530.181
AI838599	12.2855	2.53857	0.913372	2.77934	0.00544693	0.109093	2.77972	3.07757	21.9317	16.4079	23.0767	6.43944
Erich6b	14.3436	2.54381	0.75874	3.35268	0.000800345	0.0307108	3.70629	3.07757	21.9317	20.2685	20.9788	16.0986
Tnfsf11	100.396	2.56391	0.678274	3.78004	0.000156802	0.00924998	31.5034	15.3878	241.249	160.218	115.384	38.6367
Gm43574	12.8752	2.58375	0.961927	2.68601	0.00723107	0.13266	0.926572	5.12928	30.5137	18.3382	8.39153	13.9521
Olr1	27.3357	2.5932	1.20978	2.14353	0.0320705	0.321836	7.41258	5.12928	105.844	0.965168	17.832	26.831
Gm7537	12.6563	2.60083	0.926339	2.80765	0.00499047	0.103276	3.70629	2.05171	29.5601	17.373	15.7341	7.51268
1110002J07Rik	221.891	2.60193	0.421707	6.16998	6.83e-10	3.26e-07	50.0349	51.2928	402.399	231.64	402.794	193.183
Vsig4	8.44719	2.60623	1.07576	2.42268	0.0154064	0.210931	2.77972	1.02586	14.3033	12.5472	15.7341	4.29296
Meg3	8032.83	2.61573	0.502682	5.20355	1.96e-07	4.05e-05	1622.43	2012.73	7900.18	4817.15	18331.3	13513.2
Thbs4	4645.66	2.63078	0.405085	6.49439	8.34e-11	5.52e-08	660.646	1421.84	9040.63	6110.48	6010.43	4629.96
Lhx4	6.58959	2.63264	1.17184	2.2466	0.0246657	0.277763	0.926572	2.05171	9.53553	4.82584	14.6852	7.51268
1700030I03Rik	68.4959	2.63634	0.614894	4.28748	1.81e-05	0.00183658	22.2377	8.20684	151.615	70.4572	109.09	49.3691
Rtl4	150.679	2.63664	0.493771	5.3398	9.3e-08	2.42e-05	32.43	34.8791	240.295	187.243	310.487	98.7381
Frzb	596.286	2.64366	0.493297	5.35915	8.36e-08	2.2e-05	200.14	64.6289	739.957	1228.66	574.82	769.514
Haglr	26.4254	2.66166	0.964803	2.75876	0.00580204	0.113763	6.486	5.12928	54.3525	72.3876	8.39153	11.8056
Notum	22.3169	2.66672	1.27943	2.08431	0.037132	0.347916	4.63286	5.12928	3.81421	6.75617	8.39153	105.178
Adgrg6	101.137	2.67378	0.668541	3.99943	6.35e-05	0.00465542	29.6503	14.362	266.995	120.646	129.02	46.1493
Oas2	110.563	2.67917	0.955219	2.80477	0.00503525	0.103645	20.3846	27.6981	335.651	229.71	22.0278	27.9043
Gm37985	6.81298	2.71106	1.13498	2.38865	0.0169106	0.222965	1.85314	1.02586	11.4426	9.65168	11.5384	5.3662
Adgb	7.05439	2.71699	1.29338	2.10069	0.0356681	0.340255	0	3.07757	17.1639	12.5472	5.24471	4.29296
Gsta2	210.08	2.71759	0.399381	6.8045	1.01e-11	8.01e-09	27.7972	61.5513	218.364	303.063	307.34	342.364
Tulp2	643.848	2.71924	0.283876	9.57897	9.8e-22	5.03e-18	114.895	157.982	904.921	789.507	1093	802.784
Gm49064	110.78	2.73712	0.503649	5.43458	5.49e-08	1.52e-05	27.7972	18.4654	212.642	83.0044	197.201	125.569
Gm28175	112.294	2.74259	0.666413	4.11545	3.86e-05	0.00324548	33.3566	13.3361	148.754	72.3876	313.634	92.2987
Flt4	336.142	2.75571	0.438559	6.28357	3.31e-10	1.89e-07	72.2726	66.6806	292.741	336.844	735.308	513.009
Cyp19a1	14748.6	2.77819	0.36637	7.58302	3.38e-14	6.3e-11	3743.35	2268.17	29501	17604.7	20218.3	15156.3
Clec12b	63.5233	2.81229	0.463759	6.06412	1.33e-09	5.8e-07	12.0454	13.3361	90.5875	118.716	71.328	75.1268
Rian	6027.33	2.82397	0.412479	6.84632	7.58e-12	6.22e-09	1620.57	764.262	9009.17	5473.47	11457.6	7838.95
Tmem45a	952.902	2.86332	0.441769	6.48147	9.08e-11	5.83e-08	178.828	188.757	1178.59	724.841	2214.32	1232.08
Gm47250	14.9006	2.86553	0.934096	3.06771	0.00215708	0.0600036	4.63286	1.02586	30.5137	17.373	27.2725	8.58592
F630042J09Rik	47.2671	2.87481	0.637329	4.51072	6.46e-06	0.000771142	14.8252	3.07757	93.4482	56.9449	72.377	42.9296
Gm5431	10.419	2.88931	1.29558	2.23012	0.0257394	0.284394	0.926572	3.07757	28.6066	20.2685	1.04894	8.58592
Sel1l2	5.2531	2.88998	1.39053	2.07833	0.0376791	NA	0	2.05171	7.62842	3.86067	11.5384	6.43944
Slc15a2	223.536	2.89239	0.897125	3.22406	0.00126386	0.0410535	63.0069	21.543	670.347	345.53	215.033	25.7578
Asic2	10.1955	2.89343	1.01721	2.84447	0.00444856	0.0955277	2.77972	1.02586	13.3497	14.4775	22.0278	7.51268
Gm29260	7.6787	2.9203	1.25359	2.32954	0.0198304	0.245832	2.77972	0	14.3033	5.79101	17.832	5.3662
AY702103	161.64	2.94989	0.572825	5.14972	2.61e-07	5.25e-05	34.2832	24.6205	377.607	272.177	169.929	91.2255
Zfp536	13.1877	2.95957	1.07379	2.7562	0.0058478	0.114188	3.70629	1.02586	27.653	30.8854	10.4894	5.3662
Gm36161	13.71	2.96677	1.027	2.88877	0.00386754	0.0872492	0.926572	4.10342	40.0492	10.6168	11.5384	15.0254
Anxa8	10.7552	2.97038	1.03129	2.88025	0.00397366	0.0889589	2.77972	1.02586	8.58197	9.65168	18.8809	23.6113
Gata5	5.3053	2.97384	1.46647	2.02788	0.0425721	NA	1.85314	0	13.3497	2.8955	9.44047	4.29296
AC161456.1	5.34889	2.97845	1.35469	2.19863	0.0279044	NA	1.85314	0	7.62842	6.75617	10.4894	5.3662
Nr5a1os	38.1121	2.9785	0.559325	5.32517	1.01e-07	2.56e-05	6.486	7.18099	58.1667	52.1191	66.0833	38.6367
Gm8995	88.4854	2.99639	0.977115	3.06657	0.00216532	0.0601514	13.8986	17.4395	346.14	102.308	16.7831	34.3437
Hcn1	512.576	3.01759	0.406867	7.41664	1.2e-13	1.76e-10	124.161	54.3703	755.214	958.411	576.918	606.381
Frmpd3	30.8045	3.02467	0.662793	4.56351	5.03e-06	0.000629696	5.55943	5.12928	56.2596	27.9899	57.6918	32.1972
Gm47545	5.59389	3.02528	1.37776	2.1958	0.0281065	0.298787	0.926572	1.02586	14.3033	7.72134	3.14682	6.43944
AU021092	418.75	3.02644	1.21129	2.49853	0.012471	0.186602	22.2377	123.103	271.762	1556.82	146.852	391.733
Fam196b	356.222	3.03182	0.800286	3.78842	0.000151608	0.00907393	76.9055	46.1635	328.022	63.7011	1074.12	548.426
Gm48557	5.71429	3.04407	1.46763	2.07415	0.0380656	0.351282	0.926572	1.02586	2.86066	3.86067	6.29365	19.3183
Vcam1	478.284	3.06108	0.500409	6.11716	9.53e-10	4.35e-07	105.629	56.422	709.443	1075.2	323.074	599.941
DQ267102	16.9074	3.07353	0.983275	3.12581	0.00177317	0.0526065	5.55943	0	31.4672	11.582	35.664	17.1718
Gjb5	6.01078	3.0877	1.53028	2.01773	0.0436189	0.377032	0	2.05171	8.58197	0.965168	9.44047	15.0254
Gabra1	285.092	3.08918	0.649167	4.75868	1.95e-06	0.000281708	83.3915	11.2844	610.274	350.356	392.304	262.944
Il1f9	20.6605	3.09073	1.06283	2.90803	0.00363711	0.0839742	2.77972	4.10342	20.0246	13.5123	7.34259	76.2001
Cwc22	9258.11	3.09586	1.4094	2.19658	0.0280506	0.298523	1572.39	1496.72	1418.89	1289.46	26375.6	23395.6
Cxcr5	6.02948	3.10158	1.5501	2.00089	0.0454045	0.384534	0	2.05171	20.9782	6.75617	2.09788	4.29296
Ms4a4c	17.5266	3.10544	1.20741	2.57199	0.0101116	0.165402	3.70629	2.05171	43.8634	40.537	1.04894	13.9521
Gm8862	20.7828	3.10721	0.720486	4.31265	1.61e-05	0.00168094	2.77972	4.10342	24.7924	34.746	32.5172	25.7578
Gm14249	5.94922	3.11848	1.34254	2.32282	0.0201888	0.2483	0.926572	1.02586	12.3962	8.68651	9.44047	3.21972
Gm40910	12.1021	3.12551	0.955479	3.27114	0.00107114	0.0364668	0.926572	3.07757	13.3497	19.3034	23.0767	12.8789
Cxcl2	39.7202	3.13586	1.32908	2.35942	0.0183036	0.234114	4.63286	8.20684	30.5137	1.93034	6.29365	186.744
Adgrg7	78.615	3.14922	0.420839	7.4832	7.25e-14	1.15e-10	15.7517	9.2327	121.101	97.4819	113.286	114.837
Gm48874	9.07783	3.15369	1.13266	2.78431	0.00536417	0.107962	1.85314	1.02586	22.8853	9.65168	11.5384	7.51268
Ifit3	87.9173	3.16272	1.5585	2.02933	0.0424246	0.372035	7.41258	20.5171	261.273	218.128	9.44047	10.7324
Nup62cl	711.257	3.16478	0.326242	9.70073	2.99e-22	2.05e-18	97.2901	128.232	812.427	840.661	1347.89	1041.04
Gm11494	24.7516	3.17461	0.666743	4.76136	1.92e-06	0.000279968	3.70629	4.10342	36.235	36.6764	38.8108	28.9775
Pax3	6.21973	3.18081	1.27468	2.49537	0.0125825	0.187315	0.926572	1.02586	7.62842	8.68651	11.5384	7.51268
Naip5	47.3165	3.19067	0.961203	3.31945	0.000901937	0.0330128	5.55943	9.2327	100.123	137.054	11.5384	20.3916
Cadm3	46.9255	3.19738	0.511801	6.24731	4.18e-10	2.32e-07	8.33915	6.15513	67.7022	74.3179	69.2301	55.8085
Upk1b	101.991	3.20945	0.780492	4.11208	3.92e-05	0.00325898	24.0909	7.18099	228.853	183.382	141.607	26.831
Gm14480	28.48	3.21652	0.664042	4.84386	1.27e-06	0.000204236	5.55943	3.07757	33.3743	35.7112	55.5939	37.5634
AL592112.1	12.7538	3.24137	1.0576	3.06482	0.00217802	0.0603408	2.77972	1.02586	31.4672	22.1989	11.5384	7.51268
Klk1	172.125	3.25225	0.5639	5.76742	8.05e-09	2.75e-06	26.8706	24.6205	335.651	340.704	88.1111	216.795
Igkv6-14	26.7989	3.26586	0.749834	4.35544	1.33e-05	0.00144245	0.926572	7.18099	26.6995	33.7809	50.3492	41.8564
Ifit1	114.164	3.31253	1.40663	2.35494	0.0185259	0.235783	9.26572	23.5947	351.861	257.7	15.7341	26.831
4930426D05Rik	37.991	3.31267	1.10235	3.00509	0.00265503	0.0679361	2.77972	8.20684	18.1175	166.009	18.8809	13.9521
Gm23147	13.3657	3.31398	1.13971	2.90774	0.00364056	0.0839742	2.77972	1.02586	34.3279	26.0595	4.19577	11.8056
4933436F18Rik	114.531	3.32024	0.515392	6.44216	1.18e-10	7.33e-08	21.3112	11.2844	175.454	90.7258	236.012	152.4
Cyp17a1	6624.19	3.32464	0.561432	5.92171	3.19e-09	1.26e-06	326.153	1563.4	9704.31	12035.6	10290.1	5825.55
Rtl1	7.0569	3.34778	1.31986	2.53646	0.011198	0.175216	0	2.05171	13.3497	5.79101	13.6362	7.51268
BC055402	31.5503	3.35673	1.10095	3.04893	0.00229657	0.0626114	3.70629	5.12928	123.962	5.79101	34.6151	16.0986
Grin2b	85.4463	3.3908	0.543919	6.23402	4.55e-10	2.4e-07	12.0454	11.2844	180.221	116.785	129.02	63.3212
Gm7791	17.9602	3.39504	0.837944	4.05163	5.09e-05	0.00399368	1.85314	3.07757	24.7924	24.1292	35.664	18.2451
Fthl17-ps3	7.2637	3.40988	1.40544	2.42621	0.0152576	0.209552	0.926572	1.02586	3.81421	3.86067	16.7831	17.1718
Arg1	673.791	3.4196	0.790327	4.32682	1.51e-05	0.00159258	76.9055	103.611	2482.1	182.417	556.988	640.725
Scgb3a1	195.966	3.42708	0.382615	8.95701	3.34e-19	1.14e-15	31.5034	20.5171	240.295	228.745	368.178	286.555
Adra2a	254.075	3.43813	0.552754	6.22	4.97e-10	2.55e-07	33.3566	33.8532	154.476	305.958	658.735	338.071
Gm830	125.85	3.46625	1.60634	2.15786	0.0309388	0.316463	30.5769	2.05171	17.1639	35.7112	467.828	201.769
G6pc2	15.4275	3.48104	1.24886	2.78738	0.00531368	0.107156	0.926572	3.07757	1.90711	12.5472	44.0555	30.0507
4933430M04Rik	18.8976	3.48271	0.837488	4.15852	3.2e-05	0.00283439	2.77972	2.05171	34.3279	20.2685	33.5661	20.3916
Kcnf1	7.43328	3.49594	1.64534	2.12476	0.0336066	0.329942	1.85314	0	8.58197	29.9202	2.09788	2.14648
Gm13964	11.3959	3.50804	1.06762	3.28584	0.00101677	0.0350812	2.77972	0	18.1175	12.5472	20.9788	13.9521
Gm15674	7.70854	3.53795	1.353	2.61489	0.00892549	0.151807	1.85314	0	18.1175	12.5472	9.44047	4.29296
Grem2	7338.82	3.56106	0.652175	5.46029	4.75e-08	1.34e-05	1184.16	605.255	4609.47	3934.99	20970.4	12728.6
Gm16254	4.04825	3.5876	1.72684	2.07756	0.0377502	NA	0.926572	0	3.81421	5.79101	8.39153	5.3662
CN725425	21.048	3.63012	0.944578	3.84311	0.000121485	0.00751192	1.85314	3.07757	24.7924	16.4079	60.8386	19.3183
Ifi213	24.8425	3.63401	1.42779	2.54519	0.0109217	0.17287	3.70629	2.05171	66.7487	73.3527	1.04894	2.14648
Tmem45b	4.25377	3.63818	1.73985	2.09109	0.0365197	NA	0	1.02586	5.72132	2.8955	9.44047	6.43944
[truncated: 83 more rows]

## Sheet: DEG between OE-H4 and OEff-H4
genes	baseMean	log2FoldChange	lfcSE	stat	pvalue	padj	HDAC3OE_1_H4	HDAC3OE_4_H4	HDAC3OEff_H4_5	HDAC3OEff_H4_6	HDAC3OEff_H4_7
[truncated: 5,705 more rows]

[truncated: 11 more sheets: venn related to Fig.S2D, GO analysis related to Fig. S2E, venn related to Fig. S2F, venn related to Fig. S2G, venn related to Fig. 3C, venn related to Fig. S3C, PCA data related to Fig. 2I, venn related to Fig. 3F, venn related to Fig. 3I, venn related to Fig. 5A, venn related to Fig. 5G]
